# Supplementary material for: Crystal structure of bis­(2,2′-bi­pyridine)[N′-(quino­lin-2-ylmethylidene)pyridine-2-carbohydrazide]ruthenium(II) bis(tetra­fluorido­borate) di­chloro­methane tris­olvate
Source: Acta Crystallogr E Crystallogr Commun. 2015 Jan 10;71(Pt 2):142–5. doi: 10.1107/S2056989015000122 (PMC4384626; doi:10.1107/S2056989015000122)
Supplement: Supplementary file 1 [file e-71-00142-sup1.cif]

##############################################################################
#                                                                            #
# This CIF contains the data in a paper accepted for publication in          #
# Acta Crystallographica Section E. It conforms to the requirements of       #
# Notes for Authors for Acta Crystallographica Section E, and has been       #
# peer reviewed under the auspices of the IUCr Commission on Journals.       #
#                                                                            #
# Full details of the Crystallographic Information File format               #
# are given in the paper "The Crystallographic Information File (CIF):       #
# a New Standard Archive File for Crystallography" by S. R. Hall, F. H.      #
# Allen and I. D. Brown [Acta Cryst. (1991), A47, 655-685].                  #
#                                                                            #
# The current version of the core CIF dictionary is obtainable from          #
# ftp://ftp.iucr.org/pub/cif_core.dic.                                       #
#                                                                            #
# Software is freely available for graphical display of the structure(s)     #
# in this CIF. For information consult the CIF software page                 #
# http://www.iucr.org/resources/cif/software.                                #
#                                                                            #
# This file may be used for bona fide research purposes within the           #
# scientific community so long as proper attribution is given to the journal # 
# article from which it was obtained.                                        #
#                                                                            #
##############################################################################
data_I
_audit_creation_method     SHELXL-2013
_journal_date_recd_electronic     2014-12-18
_journal_date_accepted     2015-01-05
_journal_name_full     'Acta Crystallographica, Section E'
_journal_year     2015
_journal_volume     71
_journal_issue      2
_journal_page_first     142
_journal_page_last     145
_journal_paper_category     GM
_journal_paper_doi     10.1107/S2056989015000122
_journal_coeditor_code     WM5107
_publ_contact_author_name     'Takayoshi Suzuki'
_publ_contact_author_address
;
Department of Chemistry, Okayama University, Okayama 700-8530, Japan
;
_publ_contact_author_email     'suzuki@okayama-u.ac.jp'
_publ_contact_author_fax     ?
_publ_contact_author_phone     '+81-86-251-7900'
_publ_section_title
;
Crystal structure of
bis(2,2'-bipyridine)[<i>N</i>'-(quinolin-2-ylmethylidene)pyridine-\
2-carbohydrazide]ruthenium(II) bis(tetrafluoridoborate) dichloromethane
trisolvate
;
_publ_section_title_footnote     .
loop_
    _publ_author_name
    _publ_author_footnote
    _publ_author_address
    'Mori, Asami' .
;
Department of Chemistry, Faculty of Science, Okayama University, Okayama
700-8530,
Japan
;
    'Suzuki, Takayoshi' .
;
Department of Chemistry, Faculty of Science, Okayama University, Okayama
700-8530,
Japan
;
    'Nakajima, Kiyohiko' .
;
Department of Chemistry, Aichi University of Education, Kariya, Aichi 448-8542,
Japan
;
_publ_section_synopsis
;
2-Picolinoylhydrazone with a 2-quinolyl substituent on the imine-C atom
coordinates in the neutral <i>Z</i> form to a Ru^II^(bpy)~2~ fragment
<i>via</i> the amide-O and imine-N atoms, affording a planar five-membered
chelate ring, and its hydrazone N---H group forms an intramolecular hydrogen
bond with the uncoordinating quinoline-N atom.
;
_database_code_depnum_ccdc_archive     'CCDC 1042209'
_chemical_name_systematic
;
Bis(2,2'-bipyridine)[<i>N</i>'-(quinolin-2-ylmethylidene)pyridine-\
2-carbohydrazide]ruthenium(II) bis(tetrafluoridoborate) dichloromethane
trisolvate
;
_chemical_name_common     ?
_chemical_formula_moiety     'C36 H28 N8 O Ru 2+, 2(B F4 -), 3(C H2 Cl2)'
_chemical_formula_sum     'C39 H34 B2 Cl6 F8 N8 O Ru'
_chemical_formula_iupac     '[Ru (C10 H8 N2)2 (C16 H12 N2)] (B F4)2, 3C H2 Cl2'
_chemical_formula_weight     1118.13
_chemical_melting_point     ?
_shelx_space_group_comment
;
The symmetry employed for this shelxl refinement is uniquely defined
by the following loop, which should always be used as a source of
symmetry information in preference to the above space-group names.
They are only intended as comments.
;
_space_group_crystal_system     triclinic
_space_group_name_H-M_alt     'P -1'
_space_group_name_Hall     '-P 1'
loop_
    _space_group_symop_operation_xyz
    'x, y, z'
    '-x, -y, -z'
_cell_length_a     11.0165(12)
_cell_length_b     13.2508(15)
_cell_length_c     16.4285(19)
_cell_angle_alpha     77.812(4)
_cell_angle_beta     76.924(4)
_cell_angle_gamma     88.367(4)
_cell_volume     2282.9(4)
_cell_formula_units_Z     2
_cell_measurement_reflns_used     15690
_cell_measurement_theta_min     3.00
_cell_measurement_theta_max     27.64
_cell_measurement_temperature     192(2)
_exptl_crystal_description     prism
_exptl_crystal_colour     orange
_exptl_crystal_size_max     0.40
_exptl_crystal_size_mid     0.30
_exptl_crystal_size_min     0.25
_exptl_crystal_density_diffrn     1.627
_exptl_crystal_density_meas     ?
_exptl_crystal_density_method     'not measured'
_exptl_crystal_F_000     1120
_exptl_absorpt_coefficient_mu     0.770
_exptl_absorpt_correction_type     numerical
_exptl_absorpt_process_details
;
(<i>NUMABS</i>; Rigaku, 1999)
;
_shelx_estimated_absorpt_T_min     0.748
_shelx_estimated_absorpt_T_max     0.831
_exptl_absorpt_correction_T_min     0.658
_exptl_absorpt_correction_T_max     0.825
_exptl_special_details
;
^1^H NMR (600 MHz, 22 \%C, CD~3~CN): \d = 9.08 (d, <i>J</i> = 4.5 Hz, 1H), 8.84
(d, <i>J</i> = 5.6 Hz, 1H), 8.61 (d, <i>J</i> = 5.6 Hz, 1H), 8.58 (d, <i>J</i>
= 8.2 Hz, 2H), 8.56 (d, <i>J</i> = 8.7 Hz, 1H), 8.52 (d, <i>J</i> = 8.1 Hz,
1H), 8.48 (d, <i>J</i> = 7.8 Hz, 1H), 8.48 (d, <i>J</i> = 8.6 Hz, 1H), 8.19
(td, <i>J</i> = 5.4, 7.6 Hz, 2H), 8.13 (d, <i>J</i> = 7.8 Hz, 1H), 8.08--8.04
(m, 4H), 8.01 (td, <i>J</i> = 5.3, 1.3 Hz, 1H), 7.83 (t, <i>J</i> = 7.6 Hz,
1H), 7.79--7.77 (m, 2H), 7.74 (d, <i>J</i> = 6.4 Hz, 1H), 7.65 (ddd, <i>J</i>
= 5.0, 3.9, 1.4 Hz, 1H), 7.60 (ddd, <i>J</i> = 5.0, 3.9, 1.4 Hz, 1H), 7.58 (d,
<i>J</i> = 8.7 Hz, 1H), 7.46 (s, azomethine-H, 1H), 7.39 (ddd, <i>J</i> = 5.0,
4.0, 1.3 Hz, 1H), 7.33 (ddd, <i>J</i> = 4.5, 3.9, 1.5 Hz, 1H) p.p.m.. UV-vis
(in CH~3~CN) {<i>\l</i>~max~/nm (<i>\e</i>~max~ <i>M</i>^-1^ cm^-1^)}: 488
(16600), 332 (18000), 287 (62200), 237 (36700). Cyclic voltammetry (CH~3~CN
with 0.1 <i>M</i> Bu~4~NClO~4~) {<i>E</i>~1/2~/V <i>vs</i>. Fc^+^/Fc
(\D<i>E</i>/mV) assignment}: 0.79 (80) Ru^III^/Ru^II^, --1.04 (72) bpy/bpy^--^,
--1.64 (69) bpy/bpy^--^.
;
_diffrn_ambient_temperature     192(2)
_diffrn_radiation_type     MoK\a
_diffrn_radiation_wavelength     0.71075
_diffrn_measurement_device_type     'Rigaku R-AXIS RAPID'
_diffrn_measurement_method     \w
_diffrn_detector_area_resol_mean     10.000
_diffrn_reflns_number     22472
_diffrn_reflns_av_R_equivalents     0.0756
_diffrn_reflns_theta_min     3.005
_diffrn_reflns_theta_max     27.484
_diffrn_reflns_theta_full     25.242
_diffrn_measured_fraction_theta_max     0.991
_diffrn_measured_fraction_theta_full     0.994
_diffrn_reflns_limit_h_min     -14
_diffrn_reflns_limit_h_max     13
_diffrn_reflns_limit_k_min     -16
_diffrn_reflns_limit_k_max     17
_diffrn_reflns_limit_l_min     -21
_diffrn_reflns_limit_l_max     21
_refine_special_details     ?
_reflns_number_total     10378
_reflns_number_gt     8147
_reflns_threshold_expression     'I > 2\s(I)'
_refine_ls_structure_factor_coef     Fsqd
_refine_ls_matrix_type     full
_refine_ls_R_factor_all     0.0806
_refine_ls_R_factor_gt     0.0686
_refine_ls_wR_factor_gt     0.1955
_refine_ls_wR_factor_ref     0.2076
_refine_ls_goodness_of_fit_ref     1.041
_refine_ls_restrained_S_all     1.041
_refine_ls_number_reflns     10378
_refine_ls_number_parameters     589
_refine_ls_number_restraints     0
_refine_ls_hydrogen_treatment     mixed
_refine_ls_weighting_scheme     calc
_refine_ls_weighting_details
              'w=1/[\s^2^(Fo^2^)+(0.1064P)^2^+2.2063P] where P=(Fo^2^+2Fc^2^)/3'
_atom_sites_solution_hydrogens     geom
_atom_sites_solution_primary     direct
_atom_sites_solution_secondary     difmap
_refine_ls_shift/su_max     0.001
_refine_ls_shift/su_mean     0.000
_refine_diff_density_max     1.493
_refine_diff_density_min     -1.021
_refine_ls_extinction_method     none
_refine_ls_extinction_coef     .
loop_
    _atom_type_symbol
    _atom_type_description
    _atom_type_scat_dispersion_real
    _atom_type_scat_dispersion_imag
    _atom_type_scat_source
    'C' 'C' 0.0033 0.0016
                         'International Tables Vol C Tables 4.2.6.8 and 6.1.1.4'
    'H' 'H' 0.0000 0.0000
                         'International Tables Vol C Tables 4.2.6.8 and 6.1.1.4'
    'B' 'B' 0.0013 0.0007
                         'International Tables Vol C Tables 4.2.6.8 and 6.1.1.4'
    'Cl' 'Cl' 0.1484 0.1585
                         'International Tables Vol C Tables 4.2.6.8 and 6.1.1.4'
    'F' 'F' 0.0171 0.0103
                         'International Tables Vol C Tables 4.2.6.8 and 6.1.1.4'
    'N' 'N' 0.0061 0.0033
                         'International Tables Vol C Tables 4.2.6.8 and 6.1.1.4'
    'O' 'O' 0.0106 0.0060
                         'International Tables Vol C Tables 4.2.6.8 and 6.1.1.4'
    'Ru' 'Ru' -1.2594 0.8363
                         'International Tables Vol C Tables 4.2.6.8 and 6.1.1.4'
_computing_data_collection
;
<i>RAPID-AUTO</i> (Rigaku, 2006)
;
_computing_cell_refinement
;
<i>RAPID-AUTO</i> (Rigaku, 2006)
;
_computing_data_reduction
;
<i>CrystalStructure</i> (Rigaku, 2010)
;
_computing_structure_solution
;
SIR2004 (Burla <i>et al.</i>,  2005)
;
_computing_structure_refinement
;
SHELXL2013 (Sheldrick, 2008)
;
_computing_molecular_graphics
;
<i>ORTEP-3 for Windows</i> (Farrugia, 2012)
;
_computing_publication_material
;
SHELXL2013 (Sheldrick, 2008)
;
loop_
    _atom_site_type_symbol
    _atom_site_label
    _atom_site_fract_x
    _atom_site_fract_y
    _atom_site_fract_z
    _atom_site_U_iso_or_equiv
    _atom_site_adp_type
    _atom_site_calc_flag
    _atom_site_occupancy
    _atom_site_disorder_assembly
    _atom_site_disorder_group
    Ru Ru1 0.13367(3) 0.24405(3) 0.60979(2) 0.03128(14) Uani d 1 . .
    Cl Cl1 0.3771(2) 0.4243(2) 0.9729(2) 0.1164(9) Uani d 1 . .
    Cl Cl2 0.4195(2) 0.28556(19) 0.85446(17) 0.1000(7) Uani d 1 . .
    Cl Cl3 -0.0761(3) 0.5854(4) 0.8926(3) 0.1842(19) Uani d 1 . .
    Cl Cl4 0.1269(3) 0.4703(3) 0.8292(2) 0.1411(12) Uani d 1 . .
    Cl Cl5 0.3573(4) 0.3917(3) 0.2711(2) 0.1552(15) Uani d 1 . .
    Cl Cl6 0.3391(3) 0.2153(3) 0.1932(3) 0.1427(12) Uani d 1 . .
    F F1 0.5184(4) 0.2510(4) 0.6277(3) 0.0938(14) Uani d 1 . .
    F F2 0.6920(4) 0.2642(3) 0.6752(3) 0.0857(13) Uani d 1 . .
    F F3 0.6154(4) 0.1074(3) 0.6818(3) 0.0758(11) Uani d 1 . .
    F F4 0.7026(4) 0.2090(3) 0.5556(2) 0.0735(10) Uani d 1 . .
    F F5 0.7015(4) 0.2350(3) 0.1999(3) 0.0807(12) Uani d 1 . .
    F F6 0.7975(6) 0.2465(3) 0.3049(3) 0.0990(16) Uani d 1 . .
    F F7 0.7015(3) 0.0997(3) 0.3094(2) 0.0667(9) Uani d 1 . .
    F F8 0.8746(4) 0.1479(5) 0.2093(3) 0.1044(17) Uani d 1 . .
    O O1 -0.0113(3) 0.2934(2) 0.69791(18) 0.0355(6) Uani d 1 . .
    N N1 0.1994(4) 0.0784(3) 0.8936(2) 0.0405(9) Uani d 1 . .
    N N2 0.1737(4) 0.1702(3) 0.7231(2) 0.0346(8) Uani d 1 . .
    N N3 0.0834(4) 0.1913(3) 0.7909(2) 0.0391(9) Uani d 1 . .
    N N4 -0.0749(4) 0.2339(3) 0.9244(3) 0.0455(9) Uani d 1 . .
    N N5 0.2334(3) 0.3775(3) 0.5961(2) 0.0339(8) Uani d 1 . .
    N N6 0.0848(3) 0.3335(3) 0.5041(2) 0.0334(7) Uani d 1 . .
    N N7 0.2688(3) 0.1771(3) 0.5329(2) 0.0341(8) Uani d 1 . .
    N N8 0.0439(3) 0.1104(3) 0.6106(2) 0.0317(7) Uani d 1 . .
    C C1 0.2168(5) 0.0357(4) 0.9730(3) 0.0412(10) Uani d 1 . .
    C C2 0.1309(5) 0.0572(4) 1.0445(3) 0.0499(12) Uani d 1 . .
    H H2 0.0612 0.0990 1.0369 0.060 Uiso calc 1 . .
    C C3 0.1478(6) 0.0181(5) 1.1250(3) 0.0555(14) Uani d 1 . .
    H H3 0.0900 0.0328 1.1733 0.067 Uiso calc 1 . .
    C C4 0.2513(6) -0.0441(5) 1.1362(3) 0.0542(13) Uani d 1 . .
    H H4 0.2632 -0.0701 1.1923 0.065 Uiso calc 1 . .
    C C5 0.3334(5) -0.0673(4) 1.0690(3) 0.0464(11) Uani d 1 . .
    H H5 0.4007 -0.1114 1.0783 0.056 Uiso calc 1 . .
    C C6 0.3207(5) -0.0268(4) 0.9845(3) 0.0419(10) Uani d 1 . .
    C C7 0.4028(5) -0.0460(4) 0.9110(3) 0.0445(11) Uani d 1 . .
    H H7 0.4717 -0.0896 0.9164 0.053 Uiso calc 1 . .
    C C8 0.3847(5) -0.0026(4) 0.8321(3) 0.0420(10) Uani d 1 . .
    H H8 0.4413 -0.0143 0.7822 0.050 Uiso calc 1 . .
    C C9 0.2804(4) 0.0601(4) 0.8257(3) 0.0380(9) Uani d 1 . .
    C C10 0.2615(4) 0.1096(3) 0.7413(3) 0.0363(9) Uani d 1 . .
    H H10 0.3216 0.0952 0.6939 0.044 Uiso calc 1 . .
    C C11 -0.0066(4) 0.2541(4) 0.7732(3) 0.0362(9) Uani d 1 . .
    C C12 -0.0996(4) 0.2757(4) 0.8476(3) 0.0383(10) Uani d 1 . .
    C C13 -0.2028(5) 0.3326(4) 0.8370(3) 0.0449(11) Uani d 1 . .
    H H13 -0.2171 0.3587 0.7815 0.054 Uiso calc 1 . .
    C C14 -0.2851(5) 0.3510(5) 0.9086(4) 0.0523(12) Uani d 1 . .
    H H14 -0.3570 0.3911 0.9039 0.063 Uiso calc 1 . .
    C C15 -0.2605(5) 0.3099(5) 0.9873(4) 0.0546(13) Uani d 1 . .
    H H15 -0.3157 0.3214 1.0378 0.066 Uiso calc 1 . .
    C C16 -0.1564(5) 0.2522(4) 0.9926(3) 0.0508(12) Uani d 1 . .
    H H16 -0.1416 0.2240 1.0476 0.061 Uiso calc 1 . .
    C C17 0.3043(5) 0.3965(4) 0.6477(3) 0.0462(11) Uani d 1 . .
    H H17 0.3087 0.3453 0.6970 0.055 Uiso calc 1 . .
    C C18 0.3708(6) 0.4873(5) 0.6321(4) 0.0636(16) Uani d 1 . .
    H H18 0.4204 0.4983 0.6699 0.076 Uiso calc 1 . .
    C C19 0.3650(6) 0.5618(5) 0.5616(4) 0.0606(15) Uani d 1 . .
    H H19 0.4093 0.6255 0.5506 0.073 Uiso calc 1 . .
    C C20 0.2942(5) 0.5436(4) 0.5065(4) 0.0505(12) Uani d 1 . .
    H H20 0.2909 0.5940 0.4565 0.061 Uiso calc 1 . .
    C C21 0.2283(4) 0.4512(4) 0.5250(3) 0.0383(9) Uani d 1 . .
    C C22 0.1449(4) 0.4264(3) 0.4740(3) 0.0364(9) Uani d 1 . .
    C C23 0.1209(5) 0.4921(4) 0.4014(3) 0.0464(11) Uani d 1 . .
    H H23 0.1620 0.5577 0.3810 0.056 Uiso calc 1 . .
    C C24 0.0392(5) 0.4629(4) 0.3597(3) 0.0494(12) Uani d 1 . .
    H H24 0.0254 0.5066 0.3089 0.059 Uiso calc 1 . .
    C C25 -0.0240(5) 0.3690(4) 0.3916(3) 0.0472(12) Uani d 1 . .
    H H25 -0.0830 0.3478 0.3641 0.057 Uiso calc 1 . .
    C C26 0.0011(5) 0.3071(4) 0.4642(3) 0.0405(10) Uani d 1 . .
    H H26 -0.0428 0.2430 0.4870 0.049 Uiso calc 1 . .
    C C27 0.3784(4) 0.2201(4) 0.4883(3) 0.0418(10) Uani d 1 . .
    H H27 0.3987 0.2876 0.4929 0.050 Uiso calc 1 . .
    C C28 0.4621(5) 0.1703(4) 0.4364(4) 0.0495(12) Uani d 1 . .
    H H28 0.5392 0.2032 0.4054 0.059 Uiso calc 1 . .
    C C29 0.4349(5) 0.0727(4) 0.4290(3) 0.0464(11) Uani d 1 . .
    H H29 0.4916 0.0380 0.3919 0.056 Uiso calc 1 . .
    C C30 0.3234(5) 0.0257(4) 0.4765(3) 0.0415(10) Uani d 1 . .
    H H30 0.3037 -0.0428 0.4741 0.050 Uiso calc 1 . .
    C C31 0.2414(4) 0.0790(3) 0.5273(3) 0.0329(9) Uani d 1 . .
    C C32 0.1175(4) 0.0400(3) 0.5761(3) 0.0337(9) Uani d 1 . .
    C C33 0.0747(5) -0.0597(4) 0.5847(3) 0.0415(10) Uani d 1 . .
    H H33 0.1283 -0.1095 0.5622 0.050 Uiso calc 1 . .
    C C34 -0.0470(5) -0.0855(4) 0.6263(3) 0.0437(11) Uani d 1 . .
    H H34 -0.0774 -0.1542 0.6348 0.052 Uiso calc 1 . .
    C C35 -0.1245(4) -0.0112(4) 0.6554(3) 0.0410(10) Uani d 1 . .
    H H35 -0.2102 -0.0267 0.6805 0.049 Uiso calc 1 . .
    C C36 -0.0763(4) 0.0853(4) 0.6478(3) 0.0370(9) Uani d 1 . .
    H H36 -0.1293 0.1360 0.6693 0.044 Uiso calc 1 . .
    C C37 0.3274(11) 0.3094(8) 0.9504(7) 0.106(3) Uani d 1 . .
    H H37A 0.3329 0.2505 0.9978 0.127 Uiso calc 1 . .
    H H37B 0.2392 0.3155 0.9460 0.127 Uiso calc 1 . .
    C C38 0.0773(10) 0.5757(8) 0.8701(6) 0.104(3) Uani d 1 . .
    H H38A 0.1078 0.5725 0.9228 0.125 Uiso calc 1 . .
    H H38B 0.1143 0.6386 0.8284 0.125 Uiso calc 1 . .
    C C39 0.4343(9) 0.3132(9) 0.2089(7) 0.115(3) Uani d 1 . .
    H H39A 0.5017 0.2796 0.2351 0.138 Uiso calc 1 . .
    H H39B 0.4738 0.3558 0.1524 0.138 Uiso calc 1 . .
    B B1 0.6282(6) 0.2076(5) 0.6370(4) 0.0492(13) Uani d 1 . .
    B B2 0.7686(6) 0.1829(5) 0.2559(4) 0.0522(14) Uani d 1 . .
    H H1 0.093(5) 0.165(4) 0.835(4) 0.043 Uiso d 1 . .
loop_
    _atom_site_aniso_label
    _atom_site_aniso_U_11
    _atom_site_aniso_U_22
    _atom_site_aniso_U_33
    _atom_site_aniso_U_12
    _atom_site_aniso_U_13
    _atom_site_aniso_U_23
    Ru1 0.0285(2) 0.0341(2) 0.03044(19) -0.00236(14) -0.00396(14) -0.00737(14)
    Cl1 0.0815(15) 0.1179(19) 0.158(2) -0.0026(13) -0.0007(15) -0.0754(18)
    Cl2 0.1014(16) 0.0982(15) 0.1238(18) 0.0138(13) -0.0511(15) -0.0491(13)
    Cl3 0.098(2) 0.242(5) 0.222(5) 0.018(3) -0.008(3) -0.103(4)
    Cl4 0.144(3) 0.151(3) 0.171(3) 0.030(2) -0.078(2) -0.087(2)
    Cl5 0.161(3) 0.189(3) 0.132(2) 0.082(3) -0.038(2) -0.073(2)
    Cl6 0.128(2) 0.119(2) 0.162(3) -0.0202(19) -0.008(2) -0.010(2)
    F1 0.058(2) 0.112(4) 0.116(4) 0.025(2) -0.033(3) -0.021(3)
    F2 0.095(3) 0.091(3) 0.088(3) -0.012(2) -0.041(3) -0.034(2)
    F3 0.078(3) 0.057(2) 0.073(2) -0.0024(19) 0.007(2) 0.0039(18)
    F4 0.089(3) 0.057(2) 0.062(2) -0.0085(19) 0.0078(19) -0.0097(16)
    F5 0.083(3) 0.091(3) 0.073(2) 0.005(2) -0.037(2) -0.007(2)
    F6 0.151(5) 0.073(3) 0.086(3) -0.035(3) -0.056(3) -0.010(2)
    F7 0.063(2) 0.070(2) 0.059(2) -0.0186(18) 0.0040(17) -0.0126(17)
    F8 0.053(2) 0.157(5) 0.080(3) 0.013(3) 0.012(2) -0.005(3)
    O1 0.0318(15) 0.0429(17) 0.0311(14) -0.0014(13) -0.0034(12) -0.0099(12)
    N1 0.036(2) 0.049(2) 0.0353(18) 0.0017(17) -0.0058(16) -0.0083(16)
    N2 0.0312(18) 0.039(2) 0.0313(17) -0.0015(15) -0.0015(15) -0.0081(15)
    N3 0.036(2) 0.048(2) 0.0317(18) 0.0078(17) -0.0050(16) -0.0075(17)
    N4 0.045(2) 0.052(2) 0.039(2) 0.0017(19) -0.0054(18) -0.0112(18)
    N5 0.0287(18) 0.0363(19) 0.0356(18) 0.0000(15) -0.0026(15) -0.0098(15)
    N6 0.0325(19) 0.0349(19) 0.0321(17) -0.0021(15) -0.0044(15) -0.0081(14)
    N7 0.0290(18) 0.040(2) 0.0335(17) -0.0039(15) -0.0030(15) -0.0107(15)
    N8 0.0304(18) 0.0337(18) 0.0292(16) 0.0000(14) -0.0049(14) -0.0042(14)
    C1 0.038(2) 0.043(3) 0.039(2) -0.003(2) -0.008(2) -0.0024(19)
    C2 0.045(3) 0.059(3) 0.040(2) 0.003(2) -0.005(2) -0.005(2)
    C3 0.055(3) 0.068(4) 0.040(3) -0.002(3) -0.006(2) -0.009(2)
    C4 0.055(3) 0.069(4) 0.036(2) -0.008(3) -0.015(2) 0.001(2)
    C5 0.046(3) 0.049(3) 0.045(3) -0.003(2) -0.019(2) -0.002(2)
    C6 0.037(2) 0.045(3) 0.044(2) -0.007(2) -0.012(2) -0.004(2)
    C7 0.037(2) 0.046(3) 0.052(3) 0.003(2) -0.014(2) -0.009(2)
    C8 0.037(2) 0.048(3) 0.039(2) 0.001(2) -0.006(2) -0.009(2)
    C9 0.035(2) 0.039(2) 0.038(2) -0.0033(19) -0.0049(19) -0.0068(18)
    C10 0.030(2) 0.041(2) 0.036(2) -0.0007(18) -0.0043(18) -0.0088(18)
    C11 0.032(2) 0.039(2) 0.037(2) -0.0015(18) -0.0025(18) -0.0122(18)
    C12 0.034(2) 0.043(2) 0.037(2) -0.0055(19) -0.0028(19) -0.0114(19)
    C13 0.038(3) 0.050(3) 0.044(2) 0.005(2) -0.004(2) -0.009(2)
    C14 0.042(3) 0.061(3) 0.053(3) 0.008(2) -0.004(2) -0.018(3)
    C15 0.047(3) 0.064(3) 0.049(3) 0.003(3) 0.005(2) -0.021(3)
    C16 0.053(3) 0.061(3) 0.036(2) -0.002(3) -0.003(2) -0.014(2)
    C17 0.042(3) 0.050(3) 0.049(3) -0.004(2) -0.011(2) -0.014(2)
    C18 0.056(3) 0.066(4) 0.079(4) -0.017(3) -0.023(3) -0.025(3)
    C19 0.052(3) 0.052(3) 0.079(4) -0.019(3) -0.012(3) -0.016(3)
    C20 0.041(3) 0.044(3) 0.060(3) -0.010(2) -0.003(2) -0.003(2)
    C21 0.031(2) 0.038(2) 0.043(2) -0.0027(18) -0.0013(19) -0.0098(19)
    C22 0.033(2) 0.036(2) 0.036(2) 0.0003(18) 0.0014(18) -0.0081(18)
    C23 0.055(3) 0.038(2) 0.041(2) -0.002(2) -0.003(2) -0.0031(19)
    C24 0.055(3) 0.046(3) 0.043(3) 0.005(2) -0.011(2) -0.002(2)
    C25 0.051(3) 0.050(3) 0.047(3) 0.005(2) -0.020(2) -0.014(2)
    C26 0.041(3) 0.041(2) 0.040(2) -0.002(2) -0.010(2) -0.0094(19)
    C27 0.030(2) 0.048(3) 0.046(2) -0.006(2) -0.0010(19) -0.013(2)
    C28 0.032(2) 0.058(3) 0.055(3) -0.007(2) 0.002(2) -0.016(2)
    C29 0.036(2) 0.058(3) 0.047(3) 0.003(2) -0.002(2) -0.023(2)
    C30 0.038(2) 0.044(3) 0.045(2) 0.001(2) -0.009(2) -0.015(2)
    C31 0.032(2) 0.036(2) 0.033(2) 0.0001(17) -0.0099(17) -0.0092(17)
    C32 0.032(2) 0.035(2) 0.034(2) -0.0029(18) -0.0084(17) -0.0051(16)
    C33 0.042(3) 0.040(2) 0.044(2) 0.000(2) -0.009(2) -0.0115(19)
    C34 0.045(3) 0.038(2) 0.045(2) -0.011(2) -0.007(2) -0.0057(19)
    C35 0.033(2) 0.046(3) 0.041(2) -0.009(2) -0.0024(19) -0.006(2)
    C36 0.030(2) 0.043(2) 0.035(2) -0.0026(19) -0.0031(18) -0.0073(18)
    C37 0.111(8) 0.100(7) 0.106(7) -0.020(6) -0.017(6) -0.026(5)
    C38 0.105(7) 0.101(6) 0.095(6) -0.039(6) 0.006(5) -0.022(5)
    C39 0.070(6) 0.151(9) 0.121(8) 0.012(6) 0.004(5) -0.051(7)
    B1 0.043(3) 0.054(3) 0.050(3) -0.003(3) -0.009(3) -0.011(3)
    B2 0.045(3) 0.059(4) 0.051(3) -0.004(3) -0.011(3) -0.008(3)
_geom_special_details
;
All e.s.d.'s (except the e.s.d. in the dihedral angle between two l.s. planes)
are estimated using the full covariance matrix. The cell e.s.d.'s are taken
into account individually in the estimation of e.s.d.'s in distances, angles
and torsion angles; correlations between e.s.d.'s in cell parameters are only
used when they are defined by crystal symmetry. An approximate (isotropic)
treatment of cell e.s.d.'s is used for estimating e.s.d.'s involving l.s.
planes.
;
loop_
    _geom_bond_atom_site_label_1
    _geom_bond_atom_site_label_2
    _geom_bond_site_symmetry_2
    _geom_bond_distance
    _geom_bond_publ_flag
    Ru1 N7 . 2.036(4) ?
    Ru1 N2 . 2.047(4) ?
    Ru1 N8 . 2.049(4) ?
    Ru1 N5 . 2.054(4) ?
    Ru1 N6 . 2.056(4) ?
    Ru1 O1 . 2.090(3) ?
    Cl1 C37 . 1.770(9) ?
    Cl2 C37 . 1.755(10) ?
    Cl3 C38 . 1.654(11) ?
    Cl4 C38 . 1.700(10) ?
    Cl5 C39 . 1.688(10) ?
    Cl6 C39 . 1.786(11) ?
    F1 B1 . 1.351(8) ?
    F2 B1 . 1.371(7) ?
    F3 B1 . 1.369(8) ?
    F4 B1 . 1.399(7) ?
    F5 B2 . 1.372(7) ?
    F6 B2 . 1.371(8) ?
    F7 B2 . 1.370(7) ?
    F8 B2 . 1.370(8) ?
    O1 C11 . 1.248(5) ?
    N1 C9 . 1.322(6) ?
    N1 C1 . 1.362(6) ?
    N2 C10 . 1.287(6) ?
    N2 N3 . 1.386(5) ?
    N3 C11 . 1.321(6) ?
    N3 H1 . 0.76(6) ?
    N4 C16 . 1.330(7) ?
    N4 C12 . 1.350(6) ?
    N5 C17 . 1.338(6) ?
    N5 C21 . 1.367(6) ?
    N6 C26 . 1.337(6) ?
    N6 C22 . 1.356(6) ?
    N7 C27 . 1.335(6) ?
    N7 C31 . 1.368(5) ?
    N8 C36 . 1.345(6) ?
    N8 C32 . 1.351(6) ?
    C1 C2 . 1.407(7) ?
    C1 C6 . 1.417(7) ?
    C2 C3 . 1.367(7) ?
    C2 H2 . 0.9500 ?
    C3 C4 . 1.412(8) ?
    C3 H3 . 0.9500 ?
    C4 C5 . 1.344(8) ?
    C4 H4 . 0.9500 ?
    C5 C6 . 1.416(6) ?
    C5 H5 . 0.9500 ?
    C6 C7 . 1.400(7) ?
    C7 C8 . 1.359(7) ?
    C7 H7 . 0.9500 ?
    C8 C9 . 1.409(7) ?
    C8 H8 . 0.9500 ?
    C9 C10 . 1.461(6) ?
    C10 H10 . 0.9500 ?
    C11 C12 . 1.480(6) ?
    C12 C13 . 1.370(7) ?
    C13 C14 . 1.376(7) ?
    C13 H13 . 0.9500 ?
    C14 C15 . 1.377(8) ?
    C14 H14 . 0.9500 ?
    C15 C16 . 1.369(8) ?
    C15 H15 . 0.9500 ?
    C16 H16 . 0.9500 ?
    C17 C18 . 1.374(8) ?
    C17 H17 . 0.9500 ?
    C18 C19 . 1.365(9) ?
    C18 H18 . 0.9500 ?
    C19 C20 . 1.382(8) ?
    C19 H19 . 0.9500 ?
    C20 C21 . 1.383(7) ?
    C20 H20 . 0.9500 ?
    C21 C22 . 1.460(6) ?
    C22 C23 . 1.394(7) ?
    C23 C24 . 1.358(8) ?
    C23 H23 . 0.9500 ?
    C24 C25 . 1.385(8) ?
    C24 H24 . 0.9500 ?
    C25 C26 . 1.377(7) ?
    C25 H25 . 0.9500 ?
    C26 H26 . 0.9500 ?
    C27 C28 . 1.364(7) ?
    C27 H27 . 0.9500 ?
    C28 C29 . 1.373(7) ?
    C28 H28 . 0.9500 ?
    C29 C30 . 1.382(7) ?
    C29 H29 . 0.9500 ?
    C30 C31 . 1.372(6) ?
    C30 H30 . 0.9500 ?
    C31 C32 . 1.464(6) ?
    C32 C33 . 1.383(6) ?
    C33 C34 . 1.376(7) ?
    C33 H33 . 0.9500 ?
    C34 C35 . 1.375(7) ?
    C34 H34 . 0.9500 ?
    C35 C36 . 1.368(6) ?
    C35 H35 . 0.9500 ?
    C36 H36 . 0.9500 ?
    C37 H37A . 0.9900 ?
    C37 H37B . 0.9900 ?
    C38 H38A . 0.9900 ?
    C38 H38B . 0.9900 ?
    C39 H39A . 0.9900 ?
    C39 H39B . 0.9900 ?
loop_
    _geom_angle_atom_site_label_1
    _geom_angle_atom_site_label_2
    _geom_angle_atom_site_label_3
    _geom_angle_site_symmetry_1
    _geom_angle_site_symmetry_3
    _geom_angle
    _geom_angle_publ_flag
    N7 Ru1 N2 . . 96.41(15) ?
    N7 Ru1 N8 . . 79.11(14) ?
    N2 Ru1 N8 . . 87.08(14) ?
    N7 Ru1 N5 . . 95.80(14) ?
    N2 Ru1 N5 . . 96.69(14) ?
    N8 Ru1 N5 . . 174.01(13) ?
    N7 Ru1 N6 . . 90.26(15) ?
    N2 Ru1 N6 . . 172.50(14) ?
    N8 Ru1 N6 . . 97.59(14) ?
    N5 Ru1 N6 . . 79.15(14) ?
    N7 Ru1 O1 . . 172.56(13) ?
    N2 Ru1 O1 . . 78.77(13) ?
    N8 Ru1 O1 . . 94.89(13) ?
    N5 Ru1 O1 . . 90.42(13) ?
    N6 Ru1 O1 . . 94.92(13) ?
    C11 O1 Ru1 . . 111.9(3) ?
    C9 N1 C1 . . 119.3(4) ?
    C10 N2 N3 . . 117.3(4) ?
    C10 N2 Ru1 . . 132.9(3) ?
    N3 N2 Ru1 . . 109.9(3) ?
    C11 N3 N2 . . 117.9(4) ?
    C11 N3 H1 . . 128(4) ?
    N2 N3 H1 . . 114(4) ?
    C16 N4 C12 . . 116.4(5) ?
    C17 N5 C21 . . 118.5(4) ?
    C17 N5 Ru1 . . 126.5(3) ?
    C21 N5 Ru1 . . 114.9(3) ?
    C26 N6 C22 . . 119.2(4) ?
    C26 N6 Ru1 . . 125.6(3) ?
    C22 N6 Ru1 . . 115.2(3) ?
    C27 N7 C31 . . 118.5(4) ?
    C27 N7 Ru1 . . 126.1(3) ?
    C31 N7 Ru1 . . 115.3(3) ?
    C36 N8 C32 . . 119.0(4) ?
    C36 N8 Ru1 . . 125.9(3) ?
    C32 N8 Ru1 . . 114.9(3) ?
    N1 C1 C2 . . 118.6(5) ?
    N1 C1 C6 . . 121.4(4) ?
    C2 C1 C6 . . 120.0(4) ?
    C3 C2 C1 . . 120.0(5) ?
    C3 C2 H2 . . 120.0 ?
    C1 C2 H2 . . 120.0 ?
    C2 C3 C4 . . 119.8(5) ?
    C2 C3 H3 . . 120.1 ?
    C4 C3 H3 . . 120.1 ?
    C5 C4 C3 . . 121.2(5) ?
    C5 C4 H4 . . 119.4 ?
    C3 C4 H4 . . 119.4 ?
    C4 C5 C6 . . 120.7(5) ?
    C4 C5 H5 . . 119.6 ?
    C6 C5 H5 . . 119.6 ?
    C7 C6 C5 . . 124.4(5) ?
    C7 C6 C1 . . 117.5(4) ?
    C5 C6 C1 . . 118.1(5) ?
    C8 C7 C6 . . 120.5(5) ?
    C8 C7 H7 . . 119.7 ?
    C6 C7 H7 . . 119.7 ?
    C7 C8 C9 . . 118.8(4) ?
    C7 C8 H8 . . 120.6 ?
    C9 C8 H8 . . 120.6 ?
    N1 C9 C8 . . 122.5(4) ?
    N1 C9 C10 . . 118.1(4) ?
    C8 C9 C10 . . 119.4(4) ?
    N2 C10 C9 . . 128.1(4) ?
    N2 C10 H10 . . 115.9 ?
    C9 C10 H10 . . 115.9 ?
    O1 C11 N3 . . 121.4(4) ?
    O1 C11 C12 . . 122.6(4) ?
    N3 C11 C12 . . 116.0(4) ?
    N4 C12 C13 . . 124.1(4) ?
    N4 C12 C11 . . 114.9(4) ?
    C13 C12 C11 . . 121.0(4) ?
    C12 C13 C14 . . 118.3(5) ?
    C12 C13 H13 . . 120.9 ?
    C14 C13 H13 . . 120.9 ?
    C13 C14 C15 . . 118.3(5) ?
    C13 C14 H14 . . 120.9 ?
    C15 C14 H14 . . 120.9 ?
    C16 C15 C14 . . 119.9(5) ?
    C16 C15 H15 . . 120.1 ?
    C14 C15 H15 . . 120.1 ?
    N4 C16 C15 . . 123.0(5) ?
    N4 C16 H16 . . 118.5 ?
    C15 C16 H16 . . 118.5 ?
    N5 C17 C18 . . 122.5(5) ?
    N5 C17 H17 . . 118.8 ?
    C18 C17 H17 . . 118.8 ?
    C19 C18 C17 . . 119.4(5) ?
    C19 C18 H18 . . 120.3 ?
    C17 C18 H18 . . 120.3 ?
    C18 C19 C20 . . 119.4(5) ?
    C18 C19 H19 . . 120.3 ?
    C20 C19 H19 . . 120.3 ?
    C19 C20 C21 . . 119.2(5) ?
    C19 C20 H20 . . 120.4 ?
    C21 C20 H20 . . 120.4 ?
    N5 C21 C20 . . 121.0(4) ?
    N5 C21 C22 . . 115.1(4) ?
    C20 C21 C22 . . 123.8(5) ?
    N6 C22 C23 . . 120.0(4) ?
    N6 C22 C21 . . 115.2(4) ?
    C23 C22 C21 . . 124.8(4) ?
    C24 C23 C22 . . 120.3(5) ?
    C24 C23 H23 . . 119.9 ?
    C22 C23 H23 . . 119.9 ?
    C23 C24 C25 . . 119.6(5) ?
    C23 C24 H24 . . 120.2 ?
    C25 C24 H24 . . 120.2 ?
    C26 C25 C24 . . 118.2(5) ?
    C26 C25 H25 . . 120.9 ?
    C24 C25 H25 . . 120.9 ?
    N6 C26 C25 . . 122.7(5) ?
    N6 C26 H26 . . 118.6 ?
    C25 C26 H26 . . 118.6 ?
    N7 C27 C28 . . 122.1(4) ?
    N7 C27 H27 . . 118.9 ?
    C28 C27 H27 . . 118.9 ?
    C27 C28 C29 . . 119.9(5) ?
    C27 C28 H28 . . 120.0 ?
    C29 C28 H28 . . 120.0 ?
    C28 C29 C30 . . 118.8(5) ?
    C28 C29 H29 . . 120.6 ?
    C30 C29 H29 . . 120.6 ?
    C31 C30 C29 . . 119.3(4) ?
    C31 C30 H30 . . 120.4 ?
    C29 C30 H30 . . 120.4 ?
    N7 C31 C30 . . 121.3(4) ?
    N7 C31 C32 . . 114.4(4) ?
    C30 C31 C32 . . 124.2(4) ?
    N8 C32 C33 . . 121.2(4) ?
    N8 C32 C31 . . 114.8(4) ?
    C33 C32 C31 . . 124.0(4) ?
    C34 C33 C32 . . 118.9(5) ?
    C34 C33 H33 . . 120.6 ?
    C32 C33 H33 . . 120.6 ?
    C35 C34 C33 . . 119.6(4) ?
    C35 C34 H34 . . 120.2 ?
    C33 C34 H34 . . 120.2 ?
    C36 C35 C34 . . 119.0(4) ?
    C36 C35 H35 . . 120.5 ?
    C34 C35 H35 . . 120.5 ?
    N8 C36 C35 . . 122.0(4) ?
    N8 C36 H36 . . 119.0 ?
    C35 C36 H36 . . 119.0 ?
    Cl2 C37 Cl1 . . 111.0(6) ?
    Cl2 C37 H37A . . 109.4 ?
    Cl1 C37 H37A . . 109.4 ?
    Cl2 C37 H37B . . 109.4 ?
    Cl1 C37 H37B . . 109.4 ?
    H37A C37 H37B . . 108.0 ?
    Cl3 C38 Cl4 . . 113.1(6) ?
    Cl3 C38 H38A . . 109.0 ?
    Cl4 C38 H38A . . 109.0 ?
    Cl3 C38 H38B . . 109.0 ?
    Cl4 C38 H38B . . 109.0 ?
    H38A C38 H38B . . 107.8 ?
    Cl5 C39 Cl6 . . 114.6(6) ?
    Cl5 C39 H39A . . 108.6 ?
    Cl6 C39 H39A . . 108.6 ?
    Cl5 C39 H39B . . 108.6 ?
    Cl6 C39 H39B . . 108.6 ?
    H39A C39 H39B . . 107.6 ?
    F1 B1 F3 . . 113.2(5) ?
    F1 B1 F2 . . 111.3(5) ?
    F3 B1 F2 . . 109.4(5) ?
    F1 B1 F4 . . 108.2(5) ?
    F3 B1 F4 . . 108.2(5) ?
    F2 B1 F4 . . 106.3(5) ?
    F8 B2 F7 . . 108.7(6) ?
    F8 B2 F6 . . 110.9(6) ?
    F7 B2 F6 . . 108.2(5) ?
    F8 B2 F5 . . 108.1(5) ?
    F7 B2 F5 . . 110.7(5) ?
    F6 B2 F5 . . 110.3(6) ?
loop_
    _geom_torsion_atom_site_label_1
    _geom_torsion_atom_site_label_2
    _geom_torsion_atom_site_label_3
    _geom_torsion_atom_site_label_4
    _geom_torsion_site_symmetry_1
    _geom_torsion_site_symmetry_2
    _geom_torsion_site_symmetry_3
    _geom_torsion_site_symmetry_4
    _geom_torsion
    _geom_torsion_publ_flag
    C10 N2 N3 C11 . . . . 179.3(4) ?
    Ru1 N2 N3 C11 . . . . -1.9(5) ?
    C9 N1 C1 C2 . . . . 179.0(5) ?
    C9 N1 C1 C6 . . . . 0.8(7) ?
    N1 C1 C2 C3 . . . . -178.0(5) ?
    C6 C1 C2 C3 . . . . 0.2(8) ?
    C1 C2 C3 C4 . . . . -0.2(9) ?
    C2 C3 C4 C5 . . . . -1.0(9) ?
    C3 C4 C5 C6 . . . . 2.2(8) ?
    C4 C5 C6 C7 . . . . 179.1(5) ?
    C4 C5 C6 C1 . . . . -2.2(7) ?
    N1 C1 C6 C7 . . . . -2.1(7) ?
    C2 C1 C6 C7 . . . . 179.8(5) ?
    N1 C1 C6 C5 . . . . 179.1(4) ?
    C2 C1 C6 C5 . . . . 1.0(7) ?
    C5 C6 C7 C8 . . . . -178.9(5) ?
    C1 C6 C7 C8 . . . . 2.3(7) ?
    C6 C7 C8 C9 . . . . -1.4(7) ?
    C1 N1 C9 C8 . . . . 0.3(7) ?
    C1 N1 C9 C10 . . . . -178.1(4) ?
    C7 C8 C9 N1 . . . . 0.0(7) ?
    C7 C8 C9 C10 . . . . 178.3(4) ?
    N3 N2 C10 C9 . . . . -1.0(7) ?
    Ru1 N2 C10 C9 . . . . -179.4(3) ?
    N1 C9 C10 N2 . . . . -0.4(7) ?
    C8 C9 C10 N2 . . . . -178.8(5) ?
    Ru1 O1 C11 N3 . . . . 1.5(5) ?
    Ru1 O1 C11 C12 . . . . -179.3(3) ?
    N2 N3 C11 O1 . . . . 0.3(7) ?
    N2 N3 C11 C12 . . . . -179.0(4) ?
    C16 N4 C12 C13 . . . . -1.3(7) ?
    C16 N4 C12 C11 . . . . 179.7(4) ?
    O1 C11 C12 N4 . . . . -174.6(4) ?
    N3 C11 C12 N4 . . . . 4.6(6) ?
    O1 C11 C12 C13 . . . . 6.4(7) ?
    N3 C11 C12 C13 . . . . -174.4(5) ?
    N4 C12 C13 C14 . . . . 1.8(8) ?
    C11 C12 C13 C14 . . . . -179.3(5) ?
    C12 C13 C14 C15 . . . . -1.0(8) ?
    C13 C14 C15 C16 . . . . -0.1(9) ?
    C12 N4 C16 C15 . . . . 0.1(8) ?
    C14 C15 C16 N4 . . . . 0.6(9) ?
    C21 N5 C17 C18 . . . . 0.6(8) ?
    Ru1 N5 C17 C18 . . . . 178.0(4) ?
    N5 C17 C18 C19 . . . . 0.2(9) ?
    C17 C18 C19 C20 . . . . -1.2(10) ?
    C18 C19 C20 C21 . . . . 1.5(9) ?
    C17 N5 C21 C20 . . . . -0.2(7) ?
    Ru1 N5 C21 C20 . . . . -178.0(4) ?
    C17 N5 C21 C22 . . . . -177.6(4) ?
    Ru1 N5 C21 C22 . . . . 4.7(5) ?
    C19 C20 C21 N5 . . . . -0.8(8) ?
    C19 C20 C21 C22 . . . . 176.3(5) ?
    C26 N6 C22 C23 . . . . -1.2(7) ?
    Ru1 N6 C22 C23 . . . . 178.5(4) ?
    C26 N6 C22 C21 . . . . 176.1(4) ?
    Ru1 N6 C22 C21 . . . . -4.2(5) ?
    N5 C21 C22 N6 . . . . -0.3(6) ?
    C20 C21 C22 N6 . . . . -177.6(5) ?
    N5 C21 C22 C23 . . . . 176.8(4) ?
    C20 C21 C22 C23 . . . . -0.4(8) ?
    N6 C22 C23 C24 . . . . -1.2(7) ?
    C21 C22 C23 C24 . . . . -178.2(5) ?
    C22 C23 C24 C25 . . . . 2.5(8) ?
    C23 C24 C25 C26 . . . . -1.5(8) ?
    C22 N6 C26 C25 . . . . 2.3(7) ?
    Ru1 N6 C26 C25 . . . . -177.4(4) ?
    C24 C25 C26 N6 . . . . -0.9(8) ?
    C31 N7 C27 C28 . . . . 1.3(7) ?
    Ru1 N7 C27 C28 . . . . -178.1(4) ?
    N7 C27 C28 C29 . . . . -0.2(8) ?
    C27 C28 C29 C30 . . . . -1.6(8) ?
    C28 C29 C30 C31 . . . . 2.3(7) ?
    C27 N7 C31 C30 . . . . -0.7(6) ?
    Ru1 N7 C31 C30 . . . . 178.8(3) ?
    C27 N7 C31 C32 . . . . -178.0(4) ?
    Ru1 N7 C31 C32 . . . . 1.6(5) ?
    C29 C30 C31 N7 . . . . -1.1(7) ?
    C29 C30 C31 C32 . . . . 175.9(4) ?
    C36 N8 C32 C33 . . . . -5.6(6) ?
    Ru1 N8 C32 C33 . . . . 169.3(3) ?
    C36 N8 C32 C31 . . . . 172.1(4) ?
    Ru1 N8 C32 C31 . . . . -12.9(4) ?
    N7 C31 C32 N8 . . . . 7.5(5) ?
    C30 C31 C32 N8 . . . . -169.7(4) ?
    N7 C31 C32 C33 . . . . -174.8(4) ?
    C30 C31 C32 C33 . . . . 8.0(7) ?
    N8 C32 C33 C34 . . . . 2.7(7) ?
    C31 C32 C33 C34 . . . . -174.8(4) ?
    C32 C33 C34 C35 . . . . 2.4(7) ?
    C33 C34 C35 C36 . . . . -4.6(7) ?
    C32 N8 C36 C35 . . . . 3.4(6) ?
    Ru1 N8 C36 C35 . . . . -170.9(3) ?
    C34 C35 C36 N8 . . . . 1.7(7) ?
loop_
    _geom_hbond_atom_site_label_D
    _geom_hbond_atom_site_label_H
    _geom_hbond_atom_site_label_A
    _geom_hbond_site_symmetry_A
    _geom_hbond_distance_DH
    _geom_hbond_distance_HA
    _geom_hbond_distance_DA
    _geom_hbond_angle_DHA
    N3 H1 N1 . 0.76(6) 1.90(6) 2.553(6) 145(6)
_shelx_hkl_file
;
   0   0   3   81.99    8.09
   0   0  -3  119.12   17.09
   0   0   4 2604.26  210.31
   0   0  -4 2554.76  193.62
   0   0   5 1251.56   75.97
   0   0  -5 1327.23   92.89
   0   0   6  454.51   32.92
   0   0  -6  404.06   24.56
   0   0   7  145.85   11.51
   0   0  -7  170.44   19.92
   0   0   8  409.48   35.05
   0   0  -8  383.27   26.08
   0   0   9  815.16   52.25
   0   0  -9  807.27   66.59
   0   0  10  829.34   62.52
   0   0 -10  718.22   49.30
   0   0  11   33.13    7.99
   0   0  11   37.14    6.03
   0   0 -11   44.36   12.67
   0   0  12  118.22   23.22
   0   0  12  106.47   15.55
   0   0 -12  117.56   14.46
   0   0  13  280.21   20.52
   0   0  13  277.08   27.03
   0   0 -13  347.86   40.34
   0   0  14  116.44   25.96
   0   0  14  141.66   19.20
   0   0 -14  134.96   16.42
   0   0  15   48.00   11.18
   0   0  15   67.21    8.52
   0   0 -15   69.16   18.36
   0   0  16    2.94    5.10
   0   0  16    5.60    3.83
   0   0 -16    6.69    4.95
   0   0  17   32.80   17.91
   0   0  17   47.44   13.61
   0   0 -17   43.04   16.12
   0   0  18   29.66   10.47
   0   0  18   35.84    7.82
   0   0 -18   32.14    9.21
   0   0  19   16.04   15.37
   0   0  19   22.07   12.04
   0   0 -19   21.50    8.76
   0   0  20    1.79    3.16
   0   0  20    1.06    4.23
   0   0 -20   -2.03    6.72
   0   1 -20    1.32    4.68
   0  -1  20   -0.42    3.00
   0   1 -19   18.31   12.69
   0  -1  19   18.51   10.71
   0  -1  19   13.42    8.67
   0   1 -18   13.48    7.18
   0  -1  18   14.27    5.70
   0  -1  18   11.91    7.68
   0   1 -17   90.45   21.85
   0  -1  17   57.74   13.24
   0  -1  17   87.18   17.83
   0   1 -16  132.67   17.52
   0  -1  16  137.45   14.59
   0  -1  16   93.83   16.27
   0   1 -15   25.53   13.75
   0  -1  15   27.06   10.52
   0  -1  15   21.21    7.76
   0   1 -14  137.02   27.68
   0  -1  14  113.30   25.53
   0  -1  14  130.21   13.25
   0   1 -13  106.32   14.45
   0  -1  13   88.97   15.11
   0  -1  13   88.73   11.23
   0   1 -12  367.25   40.22
   0  -1  12  320.63   29.73
   0  -1  12  333.07   31.96
   0   1 -11  168.69   16.57
   0  -1  11  192.46   16.17
   0   1 -10  154.38   16.30
   0  -1  10  166.94   21.96
   0   1  -9   -5.65    7.24
   0  -1   9   -7.37    6.19
   0   1  -8 1692.98  141.31
   0  -1   8 1468.52  103.21
   0   1  -7  597.71   40.34
   0  -1   7  577.57   36.97
   0   1  -6  652.94   40.62
   0  -1   6  734.22   44.02
   0   1  -5 1086.00   67.63
   0  -1   5 1096.03   65.98
   0   1  -4  336.93   23.00
   0  -1   4  350.67   30.66
   0   1  -3 3654.83  309.46
   0  -1   3 3661.29  302.60
   0   1  -2 1483.42  103.94
   0  -1   2 1534.94  105.62
   0   1   310534.15 1259.05
   0   1   312175.06 1442.68
   0  -1  -3 9870.29 1168.80
   0   1   4  192.21   13.21
   0   1   4  165.91   15.82
   0  -1  -4  193.95   14.55
   0   1   5 1339.62   93.10
   0  -1  -5 1283.20   92.27
   0   1   6  254.59   14.80
   0  -1  -6  272.84   16.86
   0   1   7  441.11   25.71
   0   1   7  426.38   29.50
   0  -1  -7  497.13   30.02
   0   1   8  160.64   14.71
   0   1   8  150.19   11.52
   0  -1  -8  165.09   13.55
   0   1   9  780.24   49.42
   0   1   9  835.56   59.64
   0  -1  -9  812.94   54.77
   0   1  10  453.88   47.29
   0   1  10  458.91   39.72
   0  -1 -10  461.89   43.88
   0   1  11  127.16   17.17
   0   1  11  106.50   12.77
   0  -1 -11  132.85   19.05
   0   1  12  478.31   40.79
   0   1  12  588.25   38.64
   0  -1 -12  539.26   40.07
   0   1  13   87.74   13.97
   0   1  13   78.40   20.46
   0  -1 -13  101.04   19.97
   0   1  14   77.57   12.42
   0   1  14   76.87    8.32
   0  -1 -14   99.66   18.89
   0   1  15   48.82   16.47
   0   1  15   43.55    7.00
   0  -1 -15   52.64    9.57
   0   1  16  237.90   28.40
   0   1  16  289.44   30.50
   0  -1 -16  318.36   41.15
   0   1  17   97.60   17.11
   0   1  17  117.65   12.30
   0  -1 -17  118.42   16.80
   0   1  18   13.80   13.78
   0   1  18   23.61   10.25
   0  -1 -18   13.40   12.51
   0   1  19   73.02   16.36
   0   1  19   45.02   13.62
   0  -1 -19   53.71   12.06
   0   1  20   80.60   12.83
   0  -1 -20   73.37   23.27
   0   2 -19   15.16   13.98
   0  -2  19   16.69    8.75
   0  -2  19   18.69   11.41
   0   2 -18  147.35   22.38
   0  -2  18  131.83   33.04
   0  -2  18  195.06   19.77
   0   2 -17  193.79   36.25
   0  -2  17  141.81   21.37
   0  -2  17  221.28   30.27
   0   2 -16   47.92   11.96
   0  -2  16   62.23   15.50
   0  -2  16   44.68   18.33
   0   2 -15   29.94    8.17
   0  -2  15   28.10    6.74
   0  -2  15   24.91    8.19
   0   2 -14  127.49   24.74
   0  -2  14  111.36   16.46
   0  -2  14  123.58   20.01
   0   2 -13  430.40   50.72
   0  -2  13  370.82   36.53
   0  -2  13  449.41   44.75
   0   2 -12  105.32   14.87
   0  -2  12  123.58   14.89
   0   2 -11    3.73    7.60
   0  -2  11    5.44    3.88
   0   2 -10   87.65   17.17
   0  -2  10  102.56   18.11
   0   2  -9   91.97   16.65
   0  -2   9  100.58   16.82
   0   2  -8   19.61    5.01
   0  -2   8   23.78    8.82
   0   2  -7  424.10   29.70
   0  -2   7  476.53   41.08
   0   2  -6  872.31   70.73
   0  -2   6  900.05   69.89
   0   2  -5 1570.71  121.63
   0  -2   5 1671.09  112.16
   0   2  -4    3.36    2.49
   0  -2   4    4.82    2.47
   0   2  -3   52.18    7.32
   0  -2   3   54.61    7.22
   0   2  -2 2884.83  227.65
   0  -2   2 3006.30  232.46
   0   2  -1  275.85   17.08
   0  -2   1  268.06   22.97
   0   2   0 1526.15   95.11
   0  -2   0 1463.16   83.59
   0   2   1 2228.44  146.78
   0   2   1 2257.84  151.12
   0  -2  -1 2545.76  165.49
   0   2   2  759.65   48.17
   0   2   2  780.92   40.16
   0  -2  -2  843.82   54.41
   0  -2  -2  741.06   44.45
   0   2   3  154.27   12.04
   0   2   3  184.70   22.88
   0  -2  -3  179.94   13.29
   0  -2  -3  203.03   24.40
   0   2   4    2.29    2.25
   0   2   4    1.73    3.48
   0  -2  -4    1.89    2.07
   0   2   5  776.29   48.50
   0   2   5  660.19   38.69
   0  -2  -5  703.93   39.37
   0   2   6  194.45   19.93
   0   2   6  202.60   12.02
   0  -2  -6  259.52   21.47
   0   2   7  168.20   24.40
   0   2   7  252.77   24.17
   0  -2  -7  234.73   24.46
   0   2   8  305.42   36.21
   0   2   8  385.37   25.88
   0  -2  -8  517.41   41.09
   0   2   9  740.58   69.23
   0   2   9  843.18   51.76
   0  -2  -9  928.18   60.26
   0   2  10 1369.08  124.29
   0   2  10 1540.29  116.89
   0  -2 -10 1661.33  119.71
   0   2  11   90.49   12.43
   0   2  11  122.90   10.87
   0  -2 -11  118.24   12.23
   0   2  12  189.60   22.44
   0   2  12  303.75   21.31
   0  -2 -12  234.47   21.61
   0   2  13  646.22   72.81
   0   2  13  681.51   45.68
   0  -2 -13  894.07   78.04
   0   2  14    2.57    3.96
   0   2  14    0.35    6.14
   0  -2 -14    1.19    5.37
   0   2  15  190.73   22.59
   0   2  15  160.61   20.88
   0  -2 -15  172.89   18.89
   0   2  16    3.54    2.81
   0   2  16    1.32    7.54
   0  -2 -16    3.27    4.14
   0   2  17   61.78    9.20
   0   2  17   55.33   13.05
   0  -2 -17   72.78   18.90
   0   2  18  137.41   20.79
   0   2  18   95.78   18.32
   0  -2 -18  125.91   17.25
   0   2  19   92.26   18.06
   0   2  19   46.68   26.03
   0  -2 -19   92.71   22.97
   0   2  20   31.35   12.35
   0   2  20   45.75    8.92
   0  -2 -20   29.37   17.67
   0   3 -19    9.57    7.42
   0  -3  19   15.12   13.89
   0  -3  19    8.07    6.92
   0   3 -18    0.27    3.31
   0  -3  18    1.02    2.91
   0  -3  18   -1.38    2.54
   0   3 -17   11.75   11.34
   0  -3  17    9.42   11.07
   0  -3  17   13.15    5.98
   0   3 -16   60.99   12.45
   0  -3  16   74.73   18.29
   0  -3  16   63.80   12.46
   0   3 -15   92.11   15.18
   0  -3  15  106.64   24.71
   0  -3  15  107.62   13.49
   0   3 -14  127.73   27.29
   0  -3  14  131.25   14.55
   0  -3  14  107.02   17.77
   0   3 -13   -1.79    6.27
   0  -3  13   -1.25    6.05
   0   3 -12   87.07   14.95
   0  -3  12  106.00   20.83
   0   3 -11   31.90    7.98
   0  -3  11   34.34   12.71
   0   3 -10   79.39   10.71
   0  -3  10   99.67   10.76
   0   3  -9   -0.34    2.39
   0  -3   9    1.70    2.27
   0   3  -8  483.55   35.16
   0  -3   8  594.55   47.85
   0   3  -7  336.21   26.18
   0  -3   7  438.79   37.98
   0   3  -6  413.24   30.87
   0  -3   6  503.22   32.96
   0   3  -5  418.71   37.57
   0  -3   5  428.89   36.08
   0   3  -4  122.72   10.67
   0  -3   4  189.24   18.62
   0   3  -3 2637.39  201.58
   0  -3   3 2712.69  204.84
   0   3  -2  362.72   22.18
   0  -3   2  332.62   20.33
   0   3  -1 6503.33  662.29
   0  -3   1 7110.70  744.06
   0   3   0  139.89   13.12
   0  -3   0  140.73   20.52
   0   3   1   28.54    5.57
   0  -3  -1   26.92    3.35
   0  -3  -1    8.96    6.14
   0   3   2 6432.22  624.05
   0  -3  -2 5578.05  535.37
   0   3   3 2860.77  222.90
   0   3   3 2674.97  196.67
   0  -3  -3 2630.29  188.12
   0   3   4   61.68    5.40
   0   3   4   59.01    5.24
   0  -3  -4   67.97    9.36
   0  -3  -4   66.19    5.08
   0   3   5  107.49   12.89
   0   3   5  103.25    7.40
   0  -3  -5  124.27   13.62
   0   3   6   90.32    7.48
   0   3   6   95.26    8.67
   0  -3  -6  111.77   13.44
   0   3   7 4432.54  376.65
   0   3   7 3740.71  358.75
   0  -3  -7 3842.42  334.43
   0   3   8  110.02    8.76
   0   3   8  121.44   11.61
   0  -3  -8  132.89   10.75
   0   3   9    6.54    3.66
   0   3   9    6.10    4.80
   0  -3  -9    8.24    5.57
   0   3  10   23.99    5.87
   0   3  10   21.49    4.88
   0  -3 -10   21.15    5.37
   0   3  11  464.76   29.38
   0   3  11  423.79   34.82
   0  -3 -11  509.49   45.41
   0   3  12  855.41   56.17
   0   3  12  824.84   65.52
   0  -3 -12 1007.75   84.03
   0   3  13   11.31    3.80
   0   3  13   16.42   10.40
   0  -3 -13   23.97    9.64
   0   3  14   60.31   18.97
   0   3  14   64.50    7.61
   0  -3 -14   79.90   17.52
   0   3  15   11.17    3.77
   0   3  15    8.12    6.11
   0  -3 -15   12.03    9.04
   0   3  16  227.38   27.09
   0   3  16  253.26   19.25
   0  -3 -16  284.65   25.64
   0   3  17   81.19   24.78
   0   3  17  101.25   15.71
   0  -3 -17   99.02   14.34
   0   3  18   -1.15    3.15
   0   3  18    1.75    3.26
   0  -3 -18   -2.35    4.40
   0   3  19   31.49   12.64
   0   3  19   53.68    8.30
   0  -3 -19   46.85   17.69
   0   3  20   24.39   21.57
   0   3  20   50.72    8.84
   0  -3 -20   48.80   11.51
   0   4 -18   36.43   18.30
   0  -4  18   34.86   10.51
   0  -4  18   50.53   22.42
   0   4 -17   39.26   18.60
   0  -4  17   39.31   17.84
   0  -4  17   49.45   10.51
   0   4 -16   16.31    8.46
   0  -4  16   28.10   12.30
   0  -4  16   20.60    7.93
   0   4 -15   13.33    6.58
   0  -4  15    7.81    9.18
   0  -4  15    9.01    6.25
   0   4 -14   38.04   17.45
   0  -4  14   20.81    9.13
   0  -4  14   48.35    9.26
   0   4 -13  103.56   28.24
   0  -4  13  113.17   15.02
   0   4 -12   22.23    9.63
   0  -4  12   58.33    9.75
   0   4 -11   -0.31    3.02
   0  -4  11    2.18    3.07
   0   4 -10   99.33   13.19
   0  -4  10  103.00   12.19
   0   4  -9  223.54   21.40
   0  -4   9  238.91   19.92
   0   4  -8  131.99   14.41
   0  -4   8  134.30   13.59
   0   4  -7   53.91    9.75
   0  -4   7  130.49   16.49
   0   4  -6  407.93   39.30
   0  -4   6  430.14   28.90
   0   4  -5 2502.02  205.54
   0  -4   5 2875.78  243.93
   0   4  -4 1105.50   91.80
   0  -4   4 1116.57   87.08
   0   4  -3   69.02   10.80
   0  -4   3   34.61    5.99
   0   4  -2  541.48   41.34
   0  -4   2  553.50   40.31
   0   4  -1 1516.52  101.68
   0  -4   1 1125.50   69.98
   0   4   0 4649.38  439.76
   0  -4   0 4951.93  438.99
   0   4   1  217.79   13.09
   0  -4  -1  241.11   15.87
   0  -4  -1  228.05   12.68
   0   4   2 2246.52  154.82
   0   4   2 2082.26  145.51
   0  -4  -2 2200.98  149.65
   0   4   3  144.68    9.61
   0   4   3  166.84    8.41
   0  -4  -3  144.01    7.02
   0   4   4 1066.87   62.30
   0   4   4 1145.29   74.49
   0  -4  -4 1013.59   57.41
   0   4   5  774.05   45.01
   0   4   5  866.15   58.62
   0  -4  -5  863.20   51.51
   0  -4  -5  704.43   40.80
   0   4   6    0.98    3.12
   0   4   6    2.70    2.97
   0  -4  -6   39.95    5.45
   0   4   7  156.18   18.06
   0   4   7  121.26   10.59
   0  -4  -7  112.67   11.16
   0   4   8   60.53    8.62
   0   4   8   87.24    7.35
   0  -4  -8   97.40   14.85
   0   4   9  395.31   24.81
   0   4   9  427.21   39.93
   0  -4  -9  412.21   35.70
   0   4  10  300.80   24.78
   0   4  10  244.57   29.90
   0  -4 -10  281.24   20.02
   0   4  11  182.87   18.42
   0   4  11  218.24   15.33
   0  -4 -11  219.02   24.26
   0   4  12   34.35   11.76
   0   4  12   48.16    8.87
   0  -4 -12   37.25    7.32
   0   4  13  395.28   33.18
   0   4  13  381.86   48.96
   0  -4 -13  479.09   46.00
   0   4  14   83.80   13.31
   0  -4 -14  100.24   18.49
   0   4  15   45.13   17.59
   0   4  15   56.25   10.96
   0  -4 -15   56.51   14.83
   0   4  16   -0.66    2.85
   0   4  16    0.53    2.97
   0  -4 -16    2.12    4.04
   0   4  17   -2.69    2.51
   0   4  17    2.30    2.45
   0  -4 -17    0.30    2.03
   0   4  18   35.47    6.88
   0   4  18   23.88   16.89
   0  -4 -18   35.78    8.66
   0   4  19   46.00   12.77
   0   4  19   65.85    8.71
   0  -4 -19   65.19   18.17
   0   4  20    2.66    3.28
   0   4  20    3.96    4.97
   0  -4 -20    1.54    7.08
   0   5 -18    1.38    5.53
   0  -5  18   -0.14    2.88
   0  -5  18    1.10    6.76
   0   5 -17    8.60    7.63
   0  -5  17   14.85    6.54
   0  -5  17   13.49   11.00
   0   5 -16  130.17   20.56
   0  -5  16  124.58   27.63
   0  -5  16  144.35   17.85
   0   5 -15  166.43   34.79
   0  -5  15  134.32   19.38
   0  -5  15  190.61   32.84
   0   5 -14   25.71   11.96
   0  -5  14   -1.81    5.98
   0  -5  14   31.20   10.62
   0   5 -13   51.90   12.03
   0  -5  13   76.01   19.50
   0   5 -12   91.28   14.59
   0  -5  12  127.40   15.60
   0   5 -11    9.10    5.98
   0  -5  11   13.30    5.83
   0   5 -10   35.95    8.98
   0  -5  10   34.66   14.31
   0   5  -9    2.11    3.71
   0  -5   9    2.28    5.73
   0   5  -8  116.36   14.40
   0  -5   8  144.50   20.36
   0   5  -7  245.92   21.12
   0  -5   7  293.75   22.03
   0   5  -6 1082.01   80.70
   0  -5   6 1432.00  111.42
   0   5  -5  906.50   67.92
   0  -5   5 1013.72   83.46
   0   5  -4  527.22   49.39
   0  -5   4  505.45   32.75
   0   5  -3 1823.22  138.56
   0  -5   3 2004.14  165.26
   0   5  -2  858.02   57.62
   0  -5   2  838.71   52.15
   0   5  -1  485.18   39.43
   0  -5   1  501.96   30.17
   0   5   0   36.33    5.53
   0  -5   0   47.87    9.54
   0   5   1  536.19   38.50
   0  -5  -1  771.73   51.73
   0  -5  -1  538.18   24.99
   0   5   2   51.54    5.64
   0  -5  -2   38.42    3.00
   0   5   3  200.51   14.66
   0   5   3  221.25   15.01
   0  -5  -3  182.05   12.84
   0   5   4    2.84    4.45
   0   5   4    3.19    1.78
   0   5   5   93.91   11.96
   0   5   5   62.42    8.30
   0   5   6  273.38   23.55
   0   5   6  201.71   15.47
   0  -5  -6  207.12   23.42
   0  -5  -6  196.26   21.94
   0   5   7  556.41   34.69
   0   5   7  521.64   43.64
   0  -5  -7  616.85   50.67
   0   5   8  842.68   67.21
   0   5   8  927.47   63.74
   0  -5  -8  898.65   56.99
   0   5   9  153.10   15.91
   0   5   9  133.50   11.85
   0  -5  -9  156.75   18.89
   0   5  10  132.80   16.30
   0  -5 -10   97.88   18.53
   0   5  11  425.08   43.67
   0   5  11  461.22   30.72
   0  -5 -11  549.08   39.54
   0   5  12  469.26   39.71
   0   5  12  375.22   46.47
   0  -5 -12  455.13   43.39
   0   5  13   23.23    8.36
   0   5  13   26.20   12.27
   0  -5 -13   24.93    6.42
   0   5  14   81.81   18.19
   0   5  14   62.19    7.57
   0  -5 -14   85.82   10.75
   0   5  15   18.03    4.24
   0   5  15   18.34   11.40
   0  -5 -15   34.38   10.43
   0   5  16  102.29    9.59
   0   5  16   81.80   13.84
   0  -5 -16  116.86   20.33
   0   5  17   46.56   11.78
   0   5  17   71.61    8.06
   0  -5 -17   79.32   17.24
   0   5  18   23.43    9.09
   0   5  18   35.59    6.50
   0  -5 -18   27.81   13.48
   0   5  19    2.57    7.72
   0   5  19    4.81    3.16
   0  -5 -19    0.54    4.15
   0   5  20   65.47   15.98
   0   5  20   84.68   10.31
   0  -5 -20   77.90   13.71
   0   6 -17   19.31   18.32
   0  -6  17   17.18   14.75
   0  -6  17   40.38   12.21
   0   6 -16    8.53   12.57
   0  -6  16   12.25    7.00
   0  -6  16    9.77    9.97
   0   6 -15   23.69    9.74
   0  -6  15   16.51    8.44
   0  -6  15   21.83    7.65
   0   6 -14   69.65   14.54
   0  -6  14  108.50   23.40
   0   6 -13   71.54   13.52
   0  -6  13  119.21   22.94
   0   6 -12    6.34   10.19
   0  -6  12   11.53    9.88
   0   6 -11   18.19   13.20
   0  -6  11   20.92   12.09
   0  -6  10  187.14   29.58
   0   6  -9  186.26   31.70
   0  -6   9  192.13   18.61
   0   6  -8    8.13    7.77
   0  -6   8    7.18    4.31
   0   6  -7  135.99   23.73
   0  -6   7  142.61   21.46
   0   6  -6   37.05    7.88
   0  -6   6   43.41    7.50
   0   6  -5  431.06   45.23
   0  -6   5  454.37   32.96
   0   6  -4 1255.16   96.22
   0  -6   4 1510.15  123.40
   0   6  -3 1939.27  169.31
   0  -6   3 1876.80  139.67
   0   6  -2  122.44   12.43
   0  -6   2  107.20   17.07
   0   6  -1 1062.76   71.95
   0  -6   1 1103.73   70.52
   0   6   0 4111.59  408.24
   0  -6   0 4436.32  399.85
   0   6   1   61.95   12.68
   0  -6  -1   58.07   15.73
   0  -6  -1   53.76    6.94
   0   6   2  617.21   38.58
   0  -6  -2  736.71   41.52
   0   6   3  384.02   34.87
   0  -6  -3  366.54   23.65
   0   6   4  516.17   35.55
   0   6   4  576.21   45.66
   0   6   4  471.84   33.54
   0  -6  -4  459.08   30.85
   0   6   5    3.35    3.24
   0   6   5    2.63    2.32
   0  -6  -5    1.71    3.05
   0   6   6  645.86   49.47
   0   6   6  687.26   52.86
   0  -6  -6  651.31   47.61
   0   6   7  112.14   13.15
   0   6   7  115.58   10.35
   0  -6  -7   74.30    7.71
   0   6   8  881.61   54.95
   0   6   8  918.46   73.56
   0  -6  -8  902.18   60.28
   0   6   9   45.65    8.83
   0   6   9   30.75    6.29
   0  -6  -9   44.09    7.13
   0   6  10  298.14   25.78
   0   6  10  237.33   29.39
   0  -6 -10  336.38   31.99
   0   6  11   96.13    9.35
   0   6  11   78.62   10.51
   0  -6 -11  108.64   16.33
   0   6  12  126.78   16.00
   0   6  12   77.38   12.08
   0  -6 -12  106.73   12.28
   0   6  13  431.38   28.20
   0   6  13  441.46   51.50
   0  -6 -13  577.72   53.40
   0   6  14  212.27   34.22
   0   6  14  249.86   24.91
   0  -6 -14  275.90   23.52
   0   6  15   56.42   10.18
   0   6  15   38.24   16.39
   0  -6 -15   62.46   15.72
   0   6  16    4.40    3.61
   0   6  16    0.72    2.00
   0  -6 -16    3.40    5.70
   0   6  17   15.03    6.65
   0   6  17   13.29    4.13
   0  -6 -17   20.73   10.77
   0   6  18    9.75    6.35
   0   6  18   11.20    4.21
   0  -6 -18   13.46   10.29
   0   6  19   16.42    5.15
   0   6  19   18.90   12.82
   0  -6 -19   17.27   12.12
   0   6  20    1.54    2.78
   0   6  20    0.48    7.49
   0  -6 -20    3.00    6.64
   0   7 -16   44.30   15.17
   0  -7  16   29.21   16.71
   0  -7  16   59.26   13.40
   0   7 -15   50.84   20.85
   0  -7  15   55.38   12.17
   0  -7  15   39.67   10.54
   0   7 -14   10.81    8.32
   0  -7  14   -2.26    3.95
   0  -7  14   16.68    8.00
   0   7 -13   59.51   21.08
   0  -7  13   82.66   21.76
   0   7 -12   93.95   16.34
   0  -7  12  126.69   24.57
   0   7 -11   35.88    9.99
   0  -7  11   31.43    8.89
   0   7 -10  165.76   21.37
   0  -7  10  169.32   19.59
   0   7  -9   93.00   15.28
   0  -7   9  105.81   13.62
   0   7  -8   20.00    7.28
   0  -7   8   25.61   11.38
   0   7  -7  183.41   19.69
   0  -7   7  211.71   21.58
   0   7  -6 1276.29  133.57
   0  -7   6 1704.92  150.20
   0   7  -5  452.74   50.85
   0  -7   5  472.36   33.86
   0   7  -4  110.19   12.87
   0  -7   4  122.62   12.13
   0   7  -3  926.03   82.61
   0  -7   3  958.42   64.37
   0   7  -2 1501.39  115.26
   0  -7   2 1669.21  138.12
   0   7  -1  810.31   56.79
   0  -7   1  911.96   59.10
   0   7   0  239.49   19.11
   0  -7   0  313.28   30.37
   0   7   1   36.84   10.03
   0  -7  -1   43.68    5.58
   0  -7  -1   42.56    7.65
   0   7   2 1233.74   86.89
   0  -7  -2 1575.06   98.17
   0   7   3 1236.77   86.65
   0  -7  -3 1449.37   93.33
   0   7   4  367.25   24.76
   0  -7  -4  340.25   22.59
   0   7   5   76.14    9.37
   0   7   5   94.40   13.80
   0   7   5   73.54    9.86
   0  -7  -5   85.69    6.28
   0   7   6   98.21    8.49
   0   7   6  100.77    8.67
   0  -7  -6   80.66    6.41
   0   7   7 2763.35  234.13
   0   7   7 2468.61  207.65
   0  -7  -7 2676.20  229.48
   0   7   8   18.50    4.12
   0   7   8   23.72    4.85
   0   7   9   70.85   11.69
   0   7   9   60.28    8.43
   0   7  10  107.55   14.53
   0   7  10   80.74   10.39
   0  -7 -10  115.91   17.20
   0   7  11  252.91   24.99
   0   7  11  196.25   28.65
   0  -7 -11  292.61   32.56
   0   7  12  136.26   24.84
   0   7  12  174.60   14.25
   0  -7 -12  200.51   27.13
   0   7  13   62.38   10.76
   0   7  13   71.14   10.91
   0  -7 -13   81.87   10.50
   0   7  14    1.77    1.75
   0   7  14    0.56    2.91
   0  -7 -14   -2.64    4.28
   0   7  15   67.02   12.77
   0   7  15   85.63   13.32
   0  -7 -15   87.19   11.33
   0   7  16  240.08   23.36
   0   7  16  173.30   23.20
   0  -7 -16  272.83   32.18
   0   7  17   83.86   12.39
   0   7  17   59.74   13.10
   0  -7 -17   88.13   19.55
   0   7  18   38.83    6.58
   0   7  18   35.48   10.51
   0  -7 -18   48.57   15.33
   0   7  19    0.10    2.37
   0   7  19   -5.68    3.98
   0  -7 -19    0.41    5.85
   0   7  20   20.95   16.63
   0   7  20   30.50    6.49
   0  -7 -20   30.12   14.73
   0   8 -15    8.24    7.94
   0  -8  15   20.20    8.95
   0  -8  15   10.87    6.30
   0   8 -14   73.62   15.86
   0  -8  14  105.12   17.85
   0   8 -13  205.22   43.67
   0  -8  13  256.08   29.75
   0   8 -12    6.71   11.67
   0  -8  12   10.99    6.65
   0   8 -11    9.15   13.78
   0  -8  11   22.76    7.96
   0   8 -10   75.17   24.80
   0  -8  10   93.69   14.79
   0   8  -9  159.83   33.22
   0  -8   9  187.85   32.60
   0   8  -8   43.72   16.91
   0  -8   8   52.98   17.81
   0   8  -7  111.00   26.20
   0  -8   7  131.63   15.99
   0   8  -6   43.24   16.66
   0  -8   6   46.35   15.24
   0   8  -5  640.41   53.63
   0  -8   5  738.13   68.25
   0   8  -4  777.34   61.15
   0  -8   4  830.09   58.54
   0   8  -3 1519.99  144.70
   0  -8   3 1610.75  121.46
   0   8  -2  409.08   31.94
   0  -8   2  474.36   42.56
   0   8  -1  208.88   25.69
   0  -8   1  247.89   27.39
   0   8   0   96.61   10.48
   0  -8   0  150.33   19.29
   0   8   1  426.98   31.05
   0  -8  -1  504.67   28.76
   0  -8  -1  634.63   40.72
   0   8   2  333.85   31.89
   0  -8  -2  388.36   18.23
   0   8   3  274.92   28.44
   0  -8  -3  352.51   21.91
   0   8   4  860.89   71.50
   0  -8  -4  970.42   61.74
   0   8   5  347.70   32.36
   0   8   5  346.58   34.73
   0  -8  -5  360.36   25.60
   0   8   6  119.17   13.75
   0   8   6  124.95   15.57
   0   8   6  138.40   12.75
   0  -8  -6  107.54   11.16
   0   8   7   61.06   11.00
   0   8   7   63.39    7.53
   0  -8  -7   52.66    5.47
   0   8   8  879.80   64.90
   0   8   8  805.77   53.08
   0  -8  -8  548.70   39.24
   0   8   9  360.07   28.58
   0   8   9  463.45   39.58
   0   8  10 1040.14   72.01
   0   8  10 1073.33   83.22
   0   8  11  106.42   15.92
   0   8  11   75.80   17.99
   0   8  12    0.35    2.47
   0   8  12    1.84    2.66
   0  -8 -12    0.11    2.31
   0   8  13   76.41   18.65
   0   8  13   89.02    8.47
   0  -8 -13   96.98   11.59
   0   8  14  118.38   16.43
   0   8  14  149.93   16.43
   0  -8 -14  179.29   24.43
   0   8  15  222.50   15.99
   0   8  15  185.34   23.16
   0  -8 -15  279.47   24.88
   0   8  16    0.60    3.38
   0   8  16    2.41    3.65
   0  -8 -16    1.18    5.80
   0   8  17    9.51    5.80
   0   8  17    9.00    5.73
   0  -8 -17   10.31    9.04
   0   8  18  114.40   15.50
   0   8  18   78.24   16.00
   0  -8 -18  110.56   15.61
   0   8  19  172.75   15.04
   0   8  19  135.58   22.12
   0  -8 -19  182.69   21.68
   0   8  20   24.85    9.66
   0  -8 -20   28.36    9.01
   0   9 -15   36.70   18.93
   0  -9  15   26.35   13.98
   0   9 -14   20.88    9.73
   0  -9  14   52.88   10.96
   0  -9  14   12.18    7.33
   0   9 -13    2.43    6.01
   0  -9  13    6.91    5.83
   0   9 -12   79.81   17.36
   0  -9  12  101.73   16.52
   0   9 -11   35.88   20.02
   0  -9  11   49.68   11.48
   0   9 -10   93.11   28.67
   0  -9  10  121.96   16.97
   0   9  -9   -1.66    5.84
   0  -9   9   -0.69    6.48
   0   9  -8   42.59   17.23
   0  -9   8   41.10    9.99
   0   9  -7   64.97   20.27
   0  -9   7   72.32   12.14
   0   9  -6   35.25    9.82
   0  -9   6   40.43    8.78
   0   9  -5   10.28    6.29
   0  -9   5   12.88    9.21
   0   9  -4  115.04   15.63
   0  -9   4  136.55   14.78
   0   9  -3  232.95   34.48
   0  -9   3  249.41   20.92
   0   9  -2  415.42   47.52
   0  -9   2  441.34   32.03
   0   9  -1  296.43   25.27
   0  -9   1  387.31   39.59
   0   9   0   48.35   13.32
   0  -9   0   64.45    9.48
   0   9   1    2.37    2.68
   0  -9  -1    1.42    3.27
   0  -9  -1    1.94    1.92
   0   9   2  121.65   19.91
   0  -9  -2  169.76   11.63
   0   9   3  256.04   26.99
   0   9   4  104.30   10.70
   0  -9  -4  135.67   10.77
   0   9   5   14.32    7.48
   0   9   5   10.96    7.37
   0  -9  -5   12.77    3.72
   0   9   6  478.42   36.04
   0   9   6  497.19   35.07
   0  -9  -6  477.86   34.22
   0   9   7 1909.85  171.93
   0   9   7 1722.21  127.99
   0   9   7 1529.40  114.76
   0  -9  -7 1443.82  118.25
   0   9   8  299.26   22.06
   0   9   8  237.94   26.96
   0  -9  -8  244.95   17.43
   0   9   9  105.79   11.66
   0   9   9  120.43   17.63
   0   9  10   -0.89    1.92
   0   9  10    0.89    3.21
   0   9  11   39.83    7.56
   0   9  11   49.10    9.20
   0   9  12  192.40   13.99
   0   9  12  187.67   27.67
   0   9  13   92.05   13.74
   0   9  13  122.01   14.69
   0   9  14    8.75    5.51
   0   9  14    9.74    8.78
   0   9  15  109.79   15.36
   0   9  15  104.22   25.05
   0  -9 -15  118.94   14.19
   0   9  16  148.75   20.61
   0   9  16  168.88   13.85
   0  -9 -16  204.70   28.51
   0   9  17   64.63   13.76
   0   9  17   85.17   14.81
   0  -9 -17   93.06   20.01
   0   9  18   11.10    6.72
   0   9  18   10.02    6.99
   0  -9 -18   14.50    6.14
   0   9  19    2.90    2.47
   0   9  19   -1.97    4.61
   0  -9 -19    3.10    3.84
   0  10 -13   22.25   11.83
   0 -10  13   43.08   12.08
   0  10 -12    3.48    6.27
   0 -10  12    6.13    5.77
   0  10 -11   16.13    9.19
   0 -10  11   19.88    8.22
   0  10 -10   82.27   18.05
   0 -10  10  129.39   18.17
   0  10  -9  144.57   33.19
   0 -10   9  197.87   34.95
   0  10  -8  294.84   49.41
   0 -10   8  367.60   33.97
   0  10  -7  158.85   34.09
   0 -10   7  199.03   32.56
   0  10  -6   -0.29    3.33
   0 -10   6    1.50    2.99
   0  10  -5  183.56   23.14
   0 -10   5  236.75   32.84
   0  10  -4   53.80   11.74
   0 -10   4   71.28   10.80
   0  10  -3   72.82   12.59
   0 -10   3   85.62   11.69
   0  10  -2   11.27    8.83
   0 -10   2    9.07    5.10
   0  10  -1  129.97   24.69
   0 -10   1  171.39   17.67
   0  10   0  158.33   17.75
   0 -10   0  213.79   14.42
   0 -10   0  221.75   28.70
   0  10   1    1.84    4.89
   0 -10  -1    1.71    2.14
   0  10   2  832.38   80.97
   0 -10  -2  960.76   54.01
   0  10   3   37.65    7.24
   0 -10  -3   50.17    6.34
   0  10   4  244.01   30.33
   0 -10  -4  300.30   20.48
   0  10   5   57.47    8.28
   0  10   5   75.10    9.40
   0 -10  -5   61.47    7.63
   0  10   6  812.93   76.92
   0  10   6  991.77   72.28
   0 -10  -6  792.67   56.10
   0  10   7   61.75    9.78
   0  10   7   76.15    9.07
   0 -10  -7   61.92    9.30
   0  10   8   40.78   12.02
   0  10   8   38.97   11.96
   0  10   8   30.84    9.59
   0 -10  -8   38.83    5.00
   0  10   9  135.93   12.47
   0  10   9  171.15   20.98
   0  10  10  111.63   11.67
   0  10  10  108.76    9.23
   0  10  11   23.24    5.80
   0  10  11   18.98    4.26
   0  10  12    1.92    1.86
   0  10  12   -0.31    2.54
   0  10  13   62.49   11.33
   0  10  13   62.68   16.02
   0  10  14  150.96   18.18
   0  10  14  174.68   13.39
   0  10  15   84.34   14.05
   0  10  15   65.80   19.43
   0  10  16   22.99    4.96
   0  10  16   19.35   12.85
   0  10  17   18.63    8.21
   0  10  17   25.76   13.36
   0  10  18  106.69   17.00
   0  10  18   70.33   15.65
   0  10  19   84.26    9.55
   0  10  19   66.46   15.96
   0  11 -12   26.95   13.74
   0 -11  12   59.26   13.27
   0  11 -11   96.94   20.96
   0 -11  11  138.39   22.35
   0  11 -10  163.46   26.59
   0 -11  10  228.98   40.70
   0  11  -9   38.68   18.93
   0 -11   9   46.97   19.72
   0  11  -8    2.46    8.02
   0 -11   8    2.87    4.63
   0  11  -7   74.36   24.70
   0 -11   7  100.01   24.60
   0  11  -6  184.91   39.94
   0 -11   6  231.90   24.19
   0  11  -5  118.93   31.30
   0 -11   5  160.71   28.08
   0  11  -4    0.40    3.24
   0 -11   4   -1.79    3.06
   0  11  -3   34.88   10.38
   0 -11   3   53.50   10.20
   0  11  -2  135.05   18.81
   0 -11   2  200.34   20.32
   0  11  -1   13.30    6.36
   0 -11   1   15.40    6.28
   0  11   0    4.74    7.82
   0 -11   0    7.08    3.21
   0 -11   0    6.74    5.17
   0  11   1   64.21   18.58
   0 -11  -1  102.73    9.56
   0  11   2    5.74    4.62
   0 -11  -2    8.24    3.33
   0  11   3  152.73   17.12
   0 -11  -3  208.52   14.65
   0  11   4    2.44    4.93
   0 -11  -4    2.44    1.97
   0  11   5   82.61    9.09
   0  11   5   80.46   10.15
   0 -11  -5   85.27    8.53
   0  11   6   45.87    7.65
   0  11   6   51.66   12.70
   0 -11  -6   51.87    7.23
   0  11   7  155.51   19.54
   0  11   7  157.41   22.52
   0 -11  -7  168.00   14.90
   0  11   8   21.75   10.98
   0  11   8   28.53    8.70
   0 -11  -8   28.74    4.20
   0  11   9    2.77    4.75
   0  11   9   -0.79    3.86
   0  11   9    3.68    3.81
   0  11  10   15.25    5.68
   0  11  10   11.13    4.14
   0  11  10   15.55    6.33
   0  11  11  175.04   13.42
   0  11  11  135.54   21.49
   0  11  12   89.88    9.09
   0  11  12   83.36   11.39
   0  11  13   76.34   12.11
   0  11  13   90.93   13.92
   0  11  14    2.23    2.27
   0  11  14    1.59    5.83
   0  11  15    3.85    3.77
   0  11  15    1.79    4.58
   0  11  16  105.58   11.01
   0  11  16   74.61   13.64
   0  11  17   95.94   15.50
   0  11  17   79.46   22.24
   0  11  18   24.66   14.70
   0  11  18   27.95    6.01
   0  12 -11    1.78    6.30
   0 -12  11    7.35    6.76
   0  12 -10    8.28    5.83
   0 -12  10   -2.26    5.61
   0  12  -9   34.58   19.74
   0 -12   9   47.61   20.86
   0  12  -8   75.36   27.20
   0 -12   8   96.42   16.88
   0  12  -7   44.66   22.06
   0 -12   7   65.91   13.24
   0  12  -6    2.27    8.13
   0  12  -6    0.12    7.77
   0 -12   6    4.10    4.68
   0  12  -5   21.13   15.40
   0 -12   5   29.93   14.77
   0  12  -4   43.42   22.30
   0 -12   4   75.74   13.61
   0  12  -3  146.79   33.09
   0 -12   3  192.72   22.71
   0  12  -2    8.10   10.42
   0 -12   2   14.80   10.73
   0  12  -1   52.08   20.34
   0 -12   1   72.74    7.62
   0 -12   1   98.67   23.49
   0  12   0  138.27   17.72
   0 -12   0  157.60   10.82
   0  12   1   66.89   12.13
   0 -12  -1   94.41    8.80
   0  12   2   28.96    8.23
   0 -12  -2   45.29    6.19
   0  12   3    6.69    6.83
   0 -12  -3    3.93    2.26
   0  12   4   79.69   17.73
   0 -12  -4   78.15    7.22
   0  12   5  176.26   25.32
   0  12   5  182.28   15.64
   0 -12  -5  188.44   10.63
   0  12   6   81.13   10.89
   0  12   6  102.71   16.15
   0 -12  -6   88.24    9.03
   0  12   7    1.02    1.90
   0  12   7   -1.57    2.95
   0 -12  -7    0.24    1.02
   0  12   8   58.37    7.50
   0  12   8   52.89    8.60
   0 -12  -8   58.95    5.85
   0  12   9   41.68    8.43
   0  12   9   51.30   11.71
   0  12  10  190.46   22.81
   0  12  10  174.10   15.89
   0  12  10  206.38   20.22
   0  12  11    0.94    4.85
   0  12  11    3.38    3.45
   0  12  11    3.27    4.10
   0  12  12   -0.85    1.80
   0  12  12    3.55    2.76
   0  12  12    1.00    3.59
   0  12  13   -2.29    5.56
   0  12  13   19.23    6.03
   0  12  13   13.71    4.47
   0  12  14  127.28   18.23
   0  12  14  100.26   21.74
   0  12  15   37.12   15.98
   0  12  15   56.35    7.57
   0  12  16    2.86    6.02
   0  12  16    1.35    4.26
   0  12  17    5.62    5.46
   0  12  17    7.01    5.48
   0  13 -10   27.34   19.59
   0  13  -9   15.29   14.65
   0 -13   9   14.36   16.41
   0  13  -8    0.38    7.85
   0 -13   8    2.63    5.27
   0  13  -7   18.25   18.44
   0 -13   7   41.31   11.48
   0  13  -6   82.27   18.00
   0 -13   6  158.63   30.99
   0  13  -5    6.13    6.96
   0 -13   5   12.93    7.03
   0  13  -4   -0.52    5.14
   0 -13   4    6.86    5.08
   0  13  -3   34.84   10.48
   0 -13   3   55.87   18.93
   0  13  -2  129.92   19.88
   0 -13   2  196.49   33.99
   0  13  -1  135.40   20.24
   0 -13   1  226.73   25.31
   0 -13   1  165.09   12.50
   0  13   0   16.03    7.95
   0 -13   0   24.15    4.32
   0  13   1    1.56    3.62
   0 -13  -1    2.04    1.85
   0  13   2   88.81   22.51
   0 -13  -2  108.68    8.28
   0  13   3  101.48   20.99
   0 -13  -3  100.29    8.20
   0  13   4  129.32   24.98
   0 -13  -4  137.99   10.57
   0  13   5   12.00    4.59
   0  13   5    5.98    8.95
   0 -13  -5   13.36    3.54
   0  13   6  107.75   21.26
   0  13   6  135.86   20.88
   0 -13  -6  128.44   11.32
   0  13   7  250.33   21.31
   0  13   7  214.36   31.42
   0 -13  -7  248.34   19.70
   0  13   8   27.08    8.64
   0  13   8   36.26    7.94
   0 -13  -8    9.02    3.05
   0  13   9   44.80   14.14
   0  13   9   60.24   12.98
   0  13  10    7.92    8.08
   0  13  10   10.61    3.78
   0  13  11  141.72   18.62
   0  13  11  128.56   23.51
   0  13  12   44.86   11.27
   0  13  12   38.29   12.14
   0  13  12   62.03   14.87
   0  13  13   77.90    8.79
   0  13  13   57.69   10.73
   0  13  13   48.52   15.70
   0  13  14    2.99    5.31
   0  13  14    5.36    3.81
   0  13  14    4.75    7.43
   0  13  15    1.78    3.86
   0  13  15    1.77    5.37
   0  13  15    2.98    2.63
   0  13  16   45.73    9.33
   0  13  16   27.78    7.16
   0  13  16    2.87    7.31
   0  14  -8   76.66   18.95
   0 -14   8  144.39   25.03
   0  14  -7   35.81   14.06
   0 -14   7   68.11   16.69
   0  14  -6    1.36    4.37
   0 -14   6    0.20    8.14
   0  14  -5   55.89   16.27
   0 -14   5  102.02   17.72
   0  14  -4    1.67    5.40
   0 -14   4    8.60    9.57
   0  14  -3  117.66   32.48
   0 -14   3  198.84   38.08
   0  14  -2   15.77   14.36
   0 -14   2   21.18    4.53
   0 -14   2   28.41   10.60
   0  14  -1   50.92   20.60
   0 -14   1   62.22    7.05
   0  14   0   96.98   27.42
   0 -14   0  124.27    9.93
   0  14   1   55.43   20.33
   0 -14  -1   75.70    7.25
   0  14   2   22.17   12.73
   0 -14  -2   26.01    3.90
   0  14   3   16.33    9.89
   0 -14  -3   13.85    2.95
   0  14   4   20.90   10.79
   0 -14  -4   19.69    3.78
   0  14   5   41.87    7.60
   0  14   5   32.87   14.83
   0 -14  -5   39.87    5.59
   0  14   6   82.05   16.05
   0  14   6   59.28   17.42
   0 -14  -6   68.86    7.87
   0  14   7   26.98   13.61
   0  14   7   48.44    7.91
   0 -14  -7   44.06    4.71
   0  14   8    9.54    6.46
   0  14   8    6.48    7.28
   0  14   9   18.34    5.22
   0  14   9   14.05    5.65
   0  14  10  103.10   16.56
   0  14  10   87.98   12.04
   0  14  11   20.97    9.72
   0  14  11   25.58    6.67
   0  14  12    3.92    6.60
   0  14  12    5.90    5.65
   0  14  13    8.60    6.52
   0  14  13    8.75    7.64
   0  14  14   22.76    5.29
   0  14  14   20.39    6.85
   0  14  14   16.16    9.84
   0  14  15   57.26   12.49
   0  14  15   50.49   15.48
   0  14  15   38.49    9.58
   0  15  -6  106.42   36.06
   0 -15   6  200.38   47.33
   0  15  -5   13.06   18.12
   0 -15   5   37.36   13.53
   0  15  -4    8.25   10.69
   0 -15   4    1.55   14.27
   0  15  -3    0.87    4.90
   0 -15   3    3.41    5.75
   0  15  -2  110.26   18.92
   0  15  -1  112.25   19.06
   0  15   0   55.21   12.46
   0  15   1    1.32    3.74
   0  15   2   46.51   17.58
   0  15   3  146.67   27.77
   0 -15  -3  140.83   10.92
   0  15   4   53.01   16.57
   0 -15  -4   54.00    6.13
   0  15   5    4.68    3.97
   0  15   5    3.18    6.69
   0 -15  -5    3.75    2.30
   0  15   6    7.28    8.26
   0  15   6    6.57    8.66
   0 -15  -6    7.29    3.30
   0  15   7   16.58    7.12
   0  15   7   30.49    6.91
   0  15   8   50.89    9.61
   0  15   8   68.31   14.93
   0  15   9   11.17    5.40
   0  15   9   18.30    5.63
   0  15  10   -3.04    4.92
   0  15  10    0.31    4.74
   0  15  11   55.55    8.68
   0  15  11   31.78   14.23
   0  15  12  116.32   15.17
   0  15  12  161.79   22.23
   0  15  13  115.41   12.53
   0  15  13   79.48   13.01
   0  16  -3   13.15    8.40
   0  16  -2   13.15   13.13
   0  16  -1   -0.37    5.62
   0  16   0   42.50   19.77
   0  16   1   74.66   14.99
   0  16   2   41.89   11.22
   0  16   3    1.35    3.69
   0  16   4   50.83   17.56
   0  16   5  158.73   28.60
   0  16   5  124.00   27.06
   0  16   6  124.97   27.35
   0  16   6  189.58   32.37
   0  16   7   25.32    8.39
   0  16   7   31.51    8.08
   0  16   8   11.66    5.97
   0  16   8   16.57    9.17
   0  16   9   23.94    6.94
   0  16   9   13.01   10.78
   0  16  10   79.69   11.71
   0  16  10   49.68   17.16
   0  16  11   28.35   11.35
   0  16  11   24.11    7.06
   0  17   2   19.32    8.36
   0  17   3   24.92    9.10
   0  17   4    7.20    5.73
   0  17   5   11.05    8.04
   0  17   5    3.08    4.82
   0  17   6   15.71   11.52
   0  17   6   18.29    7.69
   0  17   7   16.91    7.12
   0  17   7   30.27   12.20
  -1  17   6    6.82    8.92
  -1  17   6    4.60    9.03
  -1  17   5   22.49    8.09
  -1  17   5   16.88   15.26
  -1  17   4   39.39   16.04
  -1  17   4   26.36    9.52
  -1  17   3    5.38    9.61
  -1  17   2   12.01   12.26
  -1  16  10   87.64   24.09
  -1  16  10  141.06   24.20
  -1  16   9   20.35   12.49
  -1  16   9   17.98    6.83
  -1  16   8    4.04    8.31
  -1  16   8    8.90    5.27
  -1  16   7   18.68   15.11
  -1  16   7   51.41   14.87
  -1  16   6   92.37   23.45
  -1  16   6   60.29   20.52
  -1  16   5    8.00    6.05
  -1  16   5   11.76   10.02
  -1  16   4    7.34    5.69
  -1  16   4    8.08    5.52
  -1  16   3   70.20   14.06
  -1  16   2   96.73   26.96
  -1  16   1   63.95   23.19
  -1  16   0   -2.77    8.45
  -1  16  -1   31.12   10.84
  -1  16  -2   54.33   14.76
  -1  16  -3   29.33   11.16
  -1  15  13   58.48   12.61
  -1  15  13   84.42   11.51
  -1  15  12   22.51   14.89
  -1  15  12   58.87   14.53
  -1  15  11   12.16    8.94
  -1  15  11   10.07    9.17
  -1  15  10   12.40    5.32
  -1  15  10   12.14    5.48
  -1  15   9   78.78   21.03
  -1  15   9  124.98   23.00
  -1  15   8    2.36    3.43
  -1  15   8    0.70    5.58
  -1  15   7   10.57    9.00
  -1  15   7   12.03    8.99
  -1  15   6   42.26   15.53
  -1  15   6   56.18   18.10
  -1  15   5   51.81   11.54
  -1  15   5   64.53   11.11
  -1  15   4  207.66   21.35
  -1  15   4  166.29   22.42
  -1  15   3   66.84   12.29
  -1  15   2    0.08    2.47
  -1  15   1   52.12   12.15
  -1  15   0   76.28   23.98
  -1  15  -1   60.33   22.44
  -1  15  -2   -0.42    5.74
  -1  15  -3    6.25   10.80
   1 -15   4   36.24   15.08
  -1  15  -4   16.94   18.13
   1 -15   5  206.91   33.47
  -1  15  -5  108.98   24.55
   1 -15   6  121.35   36.71
  -1  15  -6   62.85   17.66
  -1  14  14    2.87    4.75
  -1  14  14    2.48    3.54
  -1  14  14    0.72    2.78
  -1  14  13    7.61    6.41
  -1  14  13   10.75    8.79
  -1  14  13    7.12    7.45
  -1  14  12   29.21    9.27
  -1  14  12   47.38    7.98
  -1  14  11   59.43   14.79
  -1  14  11   56.04   10.49
  -1  14  10   67.96    9.80
  -1  14  10   54.61   16.39
  -1  14   9    3.55    3.53
  -1  14   9   -3.42    3.39
  -1  14   8   14.18   10.13
  -1  14   8   18.87    6.20
  -1  14   7   49.42    9.97
  -1  14   7   61.13   15.39
  -1  14   6   32.13    7.88
  -1  14   6   32.21   14.05
  -1  14   5   36.26    9.10
  -1  14   5   49.98    8.97
  -1  14   4    3.83    4.29
   1 -14  -3   48.87    3.11
  -1  14   3  111.76   12.36
   1 -14  -2  197.46    9.93
  -1  14   2  182.86   21.50
   1 -14  -1   65.04    4.03
  -1  14   1   63.44   12.40
   1 -14   0    4.31    1.17
  -1  14   0   10.56    5.05
   1 -14   1   85.90    5.97
  -1  14  -1   82.22   15.75
  -1  14  -2  165.98   22.80
   1 -14   3  123.70   22.13
  -1  14  -3   85.77   18.01
   1 -14   4    4.31    5.34
  -1  14  -4   -0.57    4.39
   1 -14   5  108.69   19.25
  -1  14  -5   63.82   17.59
   1 -14   6   53.55   26.28
  -1  14  -6   34.28   21.60
   1 -14   7  107.65   23.97
  -1  14  -7   70.67   30.21
   1 -14   8   62.79   18.36
  -1  14  -8   28.74   23.11
  -1  13  16    4.76    8.57
  -1  13  16   12.24    7.35
  -1  13  15   18.27   11.30
  -1  13  15   28.18    6.23
  -1  13  14   -1.87    8.08
  -1  13  14   28.62    5.97
  -1  13  14   47.47   10.24
  -1  13  13   44.75    7.59
  -1  13  13   40.50   10.09
  -1  13  13   20.50   11.31
  -1  13  12   10.39    8.13
  -1  13  12   21.07   11.12
  -1  13  12   22.38    9.15
  -1  13  11    8.70    6.21
  -1  13  11    7.94    9.55
  -1  13  11   12.91    4.52
  -1  13  10   29.01   10.49
  -1  13  10   35.14    8.62
  -1  13   9   25.74    7.63
  -1  13   9   28.87    6.72
  -1  13   8  228.12   24.29
  -1  13   8  283.81   33.67
  -1  13   7   58.91   10.44
  -1  13   7   71.98    9.45
  -1  13   6   -3.77    4.67
  -1  13   6    0.16    2.72
  -1  13   5   95.44   13.43
  -1  13   5  116.23   12.92
   1 -13  -4  115.57    6.75
  -1  13   4  177.40   16.56
   1 -13  -3  151.39    9.09
  -1  13   3  128.57   17.69
   1 -13  -2   14.22    2.95
  -1  13   2    8.21    6.37
   1 -13  -1  115.86    6.29
  -1  13   1   97.99   15.29
   1 -13   0  193.89   10.28
  -1  13   0  174.43   33.14
   1 -13   1  218.53   12.29
  -1  13  -1  176.49   36.56
   1 -13   2    6.29   11.47
   1 -13   2   31.29    3.78
  -1  13  -2   21.47   15.54
   1 -13   3   79.82   15.25
   1 -13   3   50.17    6.05
  -1  13  -3   46.38   20.12
   1 -13   4  199.74   25.54
  -1  13  -4  118.83   34.39
   1 -13   5    1.33    8.34
  -1  13  -5    2.02    7.43
   1 -13   6  266.02   32.43
  -1  13  -6  170.91   44.96
   1 -13   7    3.72    8.13
  -1  13  -7   -0.81    7.71
   1 -13   8   26.59   11.54
  -1  13  -8   15.84   16.59
   1 -13   9   82.12   23.06
   1 -13   9   23.60    5.32
  -1  13  -9   41.11   11.69
   1 -13  10   12.86    7.33
   1 -13  10    4.14    4.58
  -1  13 -10    0.08    6.18
  -1  12  17    4.68    5.01
  -1  12  17    9.02    6.90
  -1  12  16   88.48   10.63
  -1  12  16   59.67   12.38
  -1  12  15  241.15   29.72
  -1  12  15  174.03   33.41
  -1  12  14    3.64    3.24
  -1  12  14    2.44    3.69
  -1  12  13   -2.01    4.80
  -1  12  13   -2.96    5.05
  -1  12  12   10.67    4.14
  -1  12  12    8.25    6.90
  -1  12  11  178.18   20.71
  -1  12  11  165.94   22.90
  -1  12  11  139.76   20.03
  -1  12  10  106.13   11.24
  -1  12  10   86.42   15.65
  -1  12  10  105.89   22.28
  -1  12   9    1.63    7.52
  -1  12   9    8.42    6.33
  -1  12   8   29.56    9.66
  -1  12   8   14.93   11.14
  -1  12   7   12.48    4.27
  -1  12   7    9.56    8.31
  -1  12   6   38.59   12.71
  -1  12   6   44.91   13.36
   1 -12  -5    0.65    1.19
  -1  12   5    4.73    5.00
  -1  12   5    5.93    2.75
   1 -12  -4   -0.58    1.19
  -1  12   4    0.90    2.15
   1 -12  -3  133.91    8.31
  -1  12   3  107.34   14.70
   1 -12  -2  198.97   10.87
  -1  12   2  160.34   19.50
   1 -12  -1  130.34    7.33
  -1  12   1  118.64   25.99
   1 -12   0   29.71    3.44
  -1  12   0   21.60   13.52
   1 -12   1   62.22    5.29
  -1  12  -1   43.43   18.41
   1 -12   2   43.18    4.92
   1 -12   2   44.93   12.17
  -1  12  -2   24.44   10.06
   1 -12   3    9.55    5.87
  -1  12  -3    3.39    5.46
   1 -12   4    2.05    6.91
  -1  12  -4    1.05    3.86
   1 -12   5   42.12   16.26
  -1  12  -5   17.73    8.91
   1 -12   6    0.70    3.60
  -1  12  -6    0.50    3.62
   1 -12   7  212.52   37.47
  -1  12  -7  145.88   24.06
   1 -12   8  111.52   17.91
  -1  12  -8   75.24   17.51
   1 -12   9    2.19    2.41
   1 -12   9   12.70    9.00
  -1  12  -9    2.67    5.32
   1 -12  10    6.86    3.58
   1 -12  10   17.08   12.76
  -1  12 -10   10.23    6.98
   1 -12  11   34.74   11.28
   1 -12  11   79.75   14.93
  -1  12 -11   45.44   14.92
  -1  11  17   69.38    9.07
  -1  11  17   53.17   19.72
  -1  11  16   24.81   10.17
  -1  11  16   16.39   11.61
  -1  11  15    0.99    2.97
  -1  11  15    1.31    4.18
  -1  11  14  139.54   12.90
  -1  11  14  126.82   23.71
  -1  11  13  110.12   16.43
  -1  11  13   75.16   18.18
  -1  11  12  144.65   12.99
  -1  11  12  110.84   20.32
  -1  11  11   25.52    9.67
  -1  11  11   26.45    9.40
  -1  11  10   10.51    6.31
  -1  11  10   12.53    6.59
  -1  11   9   11.59    3.92
  -1  11   9    9.18    5.74
  -1  11   9   13.34    5.96
  -1  11   8    7.24    5.00
  -1  11   8    6.72    4.95
  -1  11   8   12.44    3.94
  -1  11   7   -0.48    2.64
  -1  11   7   -1.09    3.43
  -1  11   6  203.70   30.93
  -1  11   6  232.26   28.13
  -1  11   5   44.39   15.53
  -1  11   5   59.81    8.40
   1 -11  -4  321.42   19.12
  -1  11   4  264.20   36.10
   1 -11  -3   87.15    8.40
  -1  11   3   66.06   10.89
   1 -11  -2   89.36    6.09
  -1  11   2   72.45   18.41
   1 -11  -1   68.15    4.95
  -1  11   1   56.71   18.46
   1 -11   0   76.51    5.59
  -1  11   0   58.88   11.10
   1 -11   1  442.64   41.77
   1 -11   1  423.26   22.82
  -1  11  -1  324.63   32.56
   1 -11   2  326.86   44.88
  -1  11  -2  217.92   37.63
   1 -11   3    8.26   10.28
  -1  11  -3    8.20    9.52
   1 -11   4    3.57    6.64
  -1  11  -4   -0.51    6.23
   1 -11   5   15.36    7.42
  -1  11  -5   14.97    7.28
   1 -11   6    2.86    4.70
  -1  11  -6    3.95    5.02
   1 -11   7   74.80   20.63
  -1  11  -7   50.46   13.29
   1 -11   8   17.58    7.55
  -1  11  -8   12.17    7.93
   1 -11   9  197.41   36.07
  -1  11  -9  136.41   21.85
   1 -11  10  144.33   30.38
  -1  11 -10  103.95   19.19
   1 -11  11   34.35    9.50
   1 -11  11   19.54    5.71
  -1  11 -11   25.70   10.71
   1 -11  12    6.59    5.31
   1 -11  12    0.65    4.55
  -1  11 -12    0.32    5.43
   1 -11  13   16.16    8.57
  -1  11 -13   19.68   16.46
  -1  10  18    9.16    4.45
  -1  10  18   10.36    6.41
  -1  10  17   18.08    8.01
  -1  10  17   23.43    5.69
  -1  10  16   93.54   22.48
  -1  10  16  101.95   17.44
  -1  10  15   51.36   17.76
  -1  10  15   74.20   13.94
  -1  10  14    0.73    2.25
  -1  10  14    3.19    5.05
  -1  10  13    3.07    5.34
  -1  10  13    5.68    3.86
  -1  10  12  143.98   22.26
  -1  10  12  146.52   12.83
  -1  10  11  133.19   11.85
  -1  10  11  111.64   12.61
  -1  10  10  136.26   13.44
  -1  10  10  162.93   19.28
  -1  10   9    8.79    6.03
  -1  10   9    7.50    5.70
  -1  10   8   61.37   10.80
  -1  10   8   75.04    8.91
  -1  10   7  621.98   48.10
  -1  10   7  701.44   73.31
  -1  10   7  570.96   40.89
  -1  10   6  394.62   46.94
  -1  10   6  364.32   27.30
   1 -10  -5  199.63   11.65
  -1  10   5  212.63   20.19
  -1  10   5  212.43   25.83
   1 -10  -4   31.69    4.48
  -1  10   4   23.22   11.46
   1 -10  -3  516.60   27.97
  -1  10   3  426.03   35.35
   1 -10  -2  381.23   21.47
  -1  10   2  321.87   38.53
   1 -10  -1  201.72   10.80
  -1  10   1  167.24   28.26
   1 -10   0  355.76   20.90
  -1  10   0  261.25   25.95
   1 -10   1   67.26    5.81
   1 -10   1   76.66   12.98
  -1  10  -1   52.11   17.24
   1 -10   2  653.09   66.09
  -1  10  -2  445.06   40.92
   1 -10   3  343.10   46.23
  -1  10  -3  267.88   27.99
   1 -10   4  389.33   48.34
  -1  10  -4  291.68   45.28
   1 -10   5   30.55    8.43
  -1  10  -5   23.62   15.05
   1 -10   6  203.98   21.27
  -1  10  -6  171.91   36.44
   1 -10   7   58.56   19.18
  -1  10  -7   55.63   12.53
   1 -10   8  121.15   16.17
  -1  10  -8   84.10   15.95
   1 -10   9   31.77    9.18
  -1  10  -9   36.06   10.28
   1 -10  10   29.11   14.81
  -1  10 -10   25.74    9.45
   1 -10  11   68.83   11.23
   1 -10  11  152.66   17.24
  -1  10 -11  110.23   18.93
   1 -10  12   59.20   15.87
   1 -10  12   95.29   15.22
  -1  10 -12   67.28   16.71
   1 -10  13   89.68   14.99
   1 -10  13   49.61    9.05
  -1  10 -13   68.34   25.19
   1 -10  14    6.15    5.23
   1 -10  14    1.25    5.37
  -1  10 -14   -4.08    9.01
   1  -9 -19   29.08   17.89
  -1   9  19   49.64    7.74
  -1   9  19   30.13   11.07
   1  -9 -18  147.17   28.62
  -1   9  18  154.17   15.81
  -1   9  18   93.64   17.51
   1  -9 -17   71.93   12.88
  -1   9  17   54.10   12.11
  -1   9  17   75.01    9.71
   1  -9 -16   29.84   14.18
  -1   9  16   38.07   10.35
  -1   9  16   24.90    8.15
   1  -9 -15   53.66   15.57
  -1   9  15   33.53    9.12
  -1   9  15   56.07   12.20
   1  -9 -14   15.68    5.78
  -1   9  14   11.75    4.13
  -1   9  14   10.18    5.20
  -1   9  13  230.18   32.36
  -1   9  13  287.79   28.35
  -1   9  12   39.56   10.98
  -1   9  12   23.44    5.36
  -1   9  11    9.28    6.43
  -1   9  11   12.03    7.24
  -1   9  10   21.04    7.84
  -1   9  10   20.71    5.12
  -1   9   9  138.53   17.58
  -1   9   9  139.69   12.19
  -1   9   8  348.39   24.32
  -1   9   8  394.93   28.07
  -1   9   7   16.11    6.15
  -1   9   7   19.96    5.64
  -1   9   6   70.61    6.10
  -1   9   6   77.18   11.41
  -1   9   6   67.04    9.12
  -1   9   5  226.41   32.41
  -1   9   5  251.57   22.42
   1  -9  -4 1726.48  117.98
  -1   9   4 1637.46  128.12
  -1   9   4 1571.79  127.62
   1  -9  -3  801.72   44.98
  -1   9   3  673.85   63.73
   1  -9  -2  102.28    5.81
  -1   9   2   84.96   10.59
   1  -9  -1  240.47   11.44
  -1   9   1  176.21   17.14
   1  -9   0   83.11    5.39
  -1   9   0   64.85   16.85
   1  -9   1  825.22   72.08
  -1   9  -1  609.41   47.34
   1  -9   2   62.57    9.97
  -1   9  -2   43.46   15.24
   1  -9   3   18.54    6.21
  -1   9  -3   14.73   10.68
   1  -9   4  197.47   19.17
  -1   9  -4  177.53   20.38
   1  -9   5  141.59   15.76
  -1   9  -5  123.15   28.01
   1  -9   6  230.06   34.40
  -1   9  -6  208.12   37.55
   1  -9   7    1.21    4.58
  -1   9  -7   -1.00    3.00
   1  -9   8  160.62   18.23
  -1   9  -8  134.97   19.69
   1  -9   9  208.19   22.06
  -1   9  -9  203.43   24.60
   1  -9  10   76.04   18.62
  -1   9 -10   48.13   12.05
   1  -9  11   25.18    5.97
   1  -9  11   -2.24    4.15
  -1   9 -11   19.93    6.97
   1  -9  12   -0.85    3.59
   1  -9  12   -0.07    2.58
  -1   9 -12   -3.13    3.99
   1  -9  13    3.50    4.44
   1  -9  13   -0.37    5.10
  -1   9 -13    3.12    4.90
   1  -9  14   47.96   15.82
   1  -9  14   89.15   15.66
  -1   9 -14   55.50   24.94
   1  -9  15    8.00    4.97
   1  -9  15   15.39    7.93
  -1   9 -15   10.38   12.11
   1  -8 -19  110.99   17.68
  -1   8  19  116.99   12.29
  -1   8  19   84.69   16.92
   1  -8 -18    1.38    4.29
  -1   8  18    3.67    2.97
  -1   8  18    0.69    4.29
   1  -8 -17    2.20    2.79
  -1   8  17    1.17    2.67
  -1   8  17   -1.57    2.20
   1  -8 -16  132.65   25.41
  -1   8  16  119.11   18.55
  -1   8  16   88.23   23.64
   1  -8 -15  179.63   30.31
  -1   8  15  149.87   19.53
  -1   8  15  116.58   26.22
   1  -8 -14   13.00    6.15
  -1   8  14    9.98    4.13
  -1   8  14    7.26    8.72
   1  -8 -13    7.25    6.65
  -1   8  13    3.59    3.63
  -1   8  13    2.85    4.76
   1  -8 -12  176.51   24.82
  -1   8  12  133.96   14.61
  -1   8  12  132.35   11.62
   1  -8 -11  269.21   23.26
  -1   8  11  257.39   26.23
  -1   8  11  232.72   29.29
  -1   8  10   58.19    7.94
  -1   8  10   61.18    7.22
  -1   8   9    4.14    3.21
  -1   8   9    3.39    4.82
  -1   8   8  125.29   17.18
  -1   8   8  147.10   13.21
  -1   8   7  466.98   32.35
  -1   8   7  405.72   26.98
  -1   8   6 1570.31  125.18
  -1   8   6 1632.06  139.63
  -1   8   5 1030.24   78.03
  -1   8   5 1147.34   94.81
  -1   8   5 1009.89   68.50
   1  -8  -4   90.88    7.52
  -1   8   4   91.79   15.85
  -1   8   4   92.83   16.64
   1  -8  -3   44.07    4.43
  -1   8   3   42.32    6.90
   1  -8  -2  325.52   15.07
  -1   8   2  289.08   21.36
   1  -8  -1  341.87   15.58
  -1   8   1  259.73   20.61
   1  -8   0  361.38   27.96
   1  -8   0  317.46   14.64
  -1   8   0  308.85   32.70
   1  -8   1   89.12   10.46
  -1   8  -1   64.08    9.71
   1  -8   2    8.11    7.01
  -1   8  -2    5.78    3.83
   1  -8   3  721.18   49.69
  -1   8  -3  689.22   67.10
   1  -8   4  523.50   37.19
  -1   8  -4  501.78   39.95
   1  -8   5    7.86    4.19
  -1   8  -5    4.67    4.81
   1  -8   6  115.99   21.98
  -1   8  -6  111.03   25.47
   1  -8   7  118.66   22.36
  -1   8  -7  102.79   15.80
   1  -8   8   89.74   12.77
  -1   8  -8   87.62   14.51
   1  -8   9   35.59    8.36
  -1   8  -9   29.11    9.14
   1  -8  10   22.49   12.99
  -1   8 -10   21.58    8.05
   1  -8  11   72.17   12.46
  -1   8 -11   57.07   13.42
   1  -8  12  150.60   17.82
   1  -8  12  105.49   13.90
  -1   8 -12  116.50   18.79
   1  -8  13   46.80   16.10
   1  -8  13   79.95   13.18
  -1   8 -13   51.22   13.95
   1  -8  14    5.51    4.28
   1  -8  14    9.33    5.96
  -1   8 -14    5.98    6.42
   1  -8  15   40.30   10.27
   1  -8  15   14.09   11.06
  -1   8 -15   16.28    9.34
   1  -8  16   74.70   14.25
   1  -8  16   32.37    9.33
  -1   8 -16   39.92   20.49
   1  -7 -19   55.53   16.97
  -1   7  19   42.96    7.76
  -1   7  19   24.30   10.47
   1  -7 -18  200.12   32.37
  -1   7  18  181.51   15.61
  -1   7  18  130.76   20.78
   1  -7 -17  221.34   34.65
  -1   7  17  202.14   17.32
  -1   7  17  144.61   31.89
   1  -7 -16   34.30   13.37
  -1   7  16   30.54    6.47
  -1   7  16   20.24   13.03
   1  -7 -15   18.63    6.16
  -1   7  15    9.04    9.68
  -1   7  15   15.92    7.76
   1  -7 -14   59.42    9.77
  -1   7  14   44.33   14.60
  -1   7  14   55.89   11.31
   1  -7 -13   21.56   10.84
  -1   7  13   19.74    4.84
  -1   7  13   17.21    9.24
   1  -7 -12   10.98    5.41
  -1   7  12   14.72    6.18
  -1   7  12    7.23    7.86
   1  -7 -11   19.27    6.09
  -1   7  11   11.76    3.75
  -1   7  11   14.89    7.80
   1  -7 -10   -1.15    3.28
  -1   7  10    1.42    1.54
  -1   7  10   -1.08    1.64
   1  -7  -9  321.35   34.83
  -1   7   9  341.67   32.36
  -1   7   9  274.62   29.49
  -1   7   8 2181.43  179.96
  -1   7   8 1843.35  162.97
  -1   7   7   68.14   12.63
  -1   7   7   63.90   10.14
  -1   7   6   40.03    6.39
  -1   7   6   34.78    7.63
  -1   7   5 2427.77  182.72
  -1   7   5 2571.16  220.12
   1  -7  -4  893.93   55.38
  -1   7   4  852.55   53.34
  -1   7   4  898.95   59.81
   1  -7  -3  686.76   37.51
  -1   7   3  742.04   62.10
   1  -7  -2  110.16    6.12
  -1   7   2  105.48   16.40
   1  -7  -1    1.99    1.18
  -1   7   1    0.92    4.04
   1  -7   0  106.07   11.54
   1  -7   0   82.94    4.77
  -1   7   0   77.17   14.43
   1  -7   1  153.34   21.21
  -1   7  -1  118.88   19.90
   1  -7   2  312.99   31.89
  -1   7  -2  249.26   29.08
   1  -7   3   24.17    5.25
  -1   7  -3   14.52    5.69
   1  -7   4  317.25   22.65
  -1   7  -4  263.25   22.95
   1  -7   5  697.06   46.86
  -1   7  -5  638.59   49.13
   1  -7   6 1188.81   86.06
  -1   7  -6 1308.00  124.71
   1  -7   7  140.81   22.06
  -1   7  -7  120.98   16.08
   1  -7   8  289.28   24.43
  -1   7  -8  243.44   25.13
   1  -7   9  629.42   65.66
  -1   7  -9  501.63   64.65
   1  -7  10  201.50   34.02
  -1   7 -10  164.74   32.18
   1  -7  11   15.51    6.86
  -1   7 -11   15.46   12.26
   1  -7  12   48.90   10.44
   1  -7  12   37.04    8.22
   1  -7  13   85.48   14.64
   1  -7  13   61.37   18.10
  -1   7 -13   61.83   23.36
   1  -7  14   87.94   13.98
   1  -7  14  134.13   18.06
  -1   7 -14   96.08   27.60
   1  -7  15   72.55   13.49
   1  -7  15   49.20   15.91
  -1   7 -15   48.22   12.01
   1  -7  16    8.31    5.56
   1  -7  16   18.98    9.13
  -1   7 -16   11.36    7.24
   1  -7  17    2.62    6.40
  -1   7 -17    1.61    5.44
   1  -6 -20   40.95   11.08
  -1   6  20   21.11   17.47
  -1   6  20   38.01    8.31
   1  -6 -19   27.59   15.20
  -1   6  19   20.42    8.66
  -1   6  19   29.67    6.90
   1  -6 -18    7.27    8.96
  -1   6  18    7.35    3.88
  -1   6  18    2.57    5.06
   1  -6 -17   13.79    9.68
  -1   6  17    2.38    8.65
  -1   6  17    8.94    3.88
   1  -6 -16   86.55   19.79
  -1   6  16   58.80   18.63
  -1   6  16   63.48    8.13
   1  -6 -15   58.15   10.35
  -1   6  15   45.98    7.54
  -1   6  15   37.64   16.12
   1  -6 -14   52.31   10.01
  -1   6  14   62.28   11.71
  -1   6  14   36.52    9.89
   1  -6 -13   54.97   15.72
  -1   6  13   39.42    9.21
  -1   6  13   52.44   10.39
   1  -6 -12   28.46    6.54
  -1   6  12   15.28    6.03
  -1   6  12   18.04    4.76
   1  -6 -11  183.49   24.49
  -1   6  11  122.95   14.28
  -1   6  11  184.72   22.06
   1  -6 -10    4.12    5.09
  -1   6  10    3.48    4.62
  -1   6  10    2.39    2.61
   1  -6  -9   30.94    6.67
  -1   6   9   30.24    8.52
  -1   6   9   35.78    5.66
   1  -6  -8   68.97   14.22
  -1   6   8   61.54    7.09
  -1   6   8   44.53    6.17
   1  -6  -7  212.56   16.03
  -1   6   7  191.84   13.54
  -1   6   7  176.62   18.30
  -1   6   6 1422.82   96.93
  -1   6   6 1566.62  121.17
  -1   6   5  314.27   22.23
  -1   6   5  348.21   26.62
  -1   6   4  537.06   45.67
  -1   6   4  426.70   29.13
   1  -6  -3 1006.86   57.24
  -1   6   3  786.65   60.75
  -1   6   3 1035.76   59.90
   1  -6  -2  909.68   48.44
  -1   6   2  938.25   62.63
   1  -6  -1  144.86    8.73
  -1   6   1  133.45   18.67
   1  -6   0   12.56    2.68
   1  -6   0   15.62    5.26
  -1   6   0    9.32    7.05
   1  -6   1  723.44   46.80
  -1   6  -1  634.81   42.75
   1  -6   2    2.89    2.24
  -1   6  -2   -0.83    2.31
   1  -6   3  527.27   44.73
  -1   6  -3  487.62   34.10
   1  -6   4 1171.48   78.35
  -1   6  -4 1081.65   77.86
   1  -6   5   11.09    4.05
  -1   6  -5    8.38    7.95
   1  -6   6  100.54   10.92
  -1   6  -6   90.88   12.17
   1  -6   7  323.50   35.01
  -1   6  -7  258.35   23.78
   1  -6   8  309.50   24.77
  -1   6  -8  284.42   37.38
   1  -6   9  123.49   20.81
  -1   6  -9   98.42   13.74
   1  -6  10   32.46    7.68
  -1   6 -10   30.72    8.98
   1  -6  11  345.49   30.32
  -1   6 -11  320.27   31.75
   1  -6  12   93.89   13.13
   1  -6  12  108.09   14.51
  -1   6 -12  107.09   15.90
   1  -6  13  317.20   42.60
   1  -6  13  354.10   31.64
  -1   6 -13  319.59   32.79
   1  -6  14    4.11    4.82
   1  -6  14   10.59    5.47
  -1   6 -14    9.78    5.41
   1  -6  15    3.58    4.22
   1  -6  15    6.01    6.82
  -1   6 -15    5.50    8.39
   1  -6  16   37.56    8.68
   1  -6  16   34.61    9.05
  -1   6 -16   43.27   19.70
   1  -6  17   21.78   16.27
   1  -6  17   53.75   13.32
  -1   6 -17   43.92   21.45
   1  -5 -20   67.45   20.55
  -1   5  20   49.40   13.29
  -1   5  20   63.49   10.71
   1  -5 -19    0.75    3.35
  -1   5  19    5.28    6.31
  -1   5  19   -2.82    2.67
   1  -5 -18   26.20    8.61
  -1   5  18   24.82    9.57
  -1   5  18   32.39    7.03
   1  -5 -17   54.19   10.84
  -1   5  17   65.85    8.49
  -1   5  17   44.43   11.29
   1  -5 -16    2.91    3.30
  -1   5  16    0.58    2.19
   1  -5 -15   -0.84    3.14
  -1   5  15   -0.93    2.23
  -1   5  15    7.95    3.31
   1  -5 -14  193.14   19.47
  -1   5  14  163.84   19.30
  -1   5  14  195.12   16.23
   1  -5 -13  185.65   26.29
  -1   5  13  166.50   13.78
  -1   5  13  148.03   17.18
   1  -5 -12  310.50   39.08
  -1   5  12  255.27   26.59
  -1   5  12  258.54   34.56
   1  -5 -11    1.79    4.40
  -1   5  11    4.61    3.80
  -1   5  11   11.72    6.20
   1  -5 -10   40.57   11.84
  -1   5  10   33.77   10.16
  -1   5  10   34.22   10.53
   1  -5  -9  321.57   31.80
  -1   5   9  295.12   19.29
  -1   5   9  269.70   28.39
   1  -5  -8   44.60   10.60
  -1   5   8   37.81    5.68
  -1   5   8   40.99    5.69
   1  -5  -7  630.91   42.76
  -1   5   7  598.81   38.90
  -1   5   7  651.67   49.26
   1  -5  -6  430.78   40.48
  -1   5   6  341.69   21.96
  -1   5   6  368.77   32.88
  -1   5   5  539.77   37.98
  -1   5   5  567.74   37.84
  -1   5   4 3965.91  347.11
  -1   5   4 4618.35  408.86
   1  -5  -3    7.25    1.70
  -1   5   3   26.09    4.24
   1  -5  -2  114.47    6.22
  -1   5   2  127.00    7.15
  -1   5   2  145.20   11.81
   1  -5  -1 1419.29   77.74
  -1   5   1 1134.86   76.03
   1  -5   0  195.63   15.20
   1  -5   0  141.66    6.31
  -1   5   0  138.07   17.27
   1  -5   1   63.36   11.46
  -1   5  -1   52.02    6.62
   1  -5   2    2.37    2.15
  -1   5  -2   -1.45    4.03
   1  -5   3  130.93   17.58
  -1   5  -3  130.39   12.62
   1  -5   4  120.94   11.55
  -1   5  -4  133.64   13.62
   1  -5   5  155.90   12.94
  -1   5  -5  161.80   22.15
   1  -5   6   28.20    6.15
  -1   5  -6   34.02   11.29
   1  -5   7   22.00    5.11
  -1   5  -7   16.74    5.66
   1  -5   8  243.52   26.29
  -1   5  -8  218.83   20.03
   1  -5   9   17.39    5.38
  -1   5  -9   16.40    9.72
   1  -5  10  241.37   20.94
  -1   5 -10  239.43   34.93
   1  -5  11  214.90   20.66
  -1   5 -11  226.90   34.59
   1  -5  12   10.53    9.11
   1  -5  12    9.42    5.11
  -1   5 -12   12.05    9.84
   1  -5  13   14.07    9.34
   1  -5  13    8.87    8.98
  -1   5 -13    7.52    9.34
   1  -5  14  260.92   32.39
   1  -5  14  200.95   22.45
  -1   5 -14  217.57   33.68
   1  -5  15   73.65   19.61
   1  -5  15   88.44   12.37
  -1   5 -15   90.60   22.41
   1  -5  16   24.92    8.17
   1  -5  16   30.42    7.92
  -1   5 -16   36.13   10.42
   1  -5  17    7.82    8.90
   1  -5  17    7.78    4.90
  -1   5 -17    3.88    6.11
   1  -5  18   26.96   10.38
   1  -5  18   67.34   20.94
  -1   5 -18   39.91   11.35
   1  -4 -20   74.53   14.58
  -1   4  20   54.55   15.69
  -1   4  20   75.13   11.00
   1  -4 -19  128.15   28.95
  -1   4  19  132.86   15.40
  -1   4  19   96.31   31.38
   1  -4 -18   36.11   14.92
  -1   4  18   23.02   16.51
  -1   4  18   36.21   12.55
   1  -4 -17   34.50   13.84
  -1   4  17   33.86   11.29
  -1   4  17   22.39    9.31
   1  -4 -16   50.85    9.90
  -1   4  16   37.66   17.06
  -1   4  16   45.61   11.94
   1  -4 -15  108.91   14.05
  -1   4  15  108.83   16.55
  -1   4  15   90.17   23.61
   1  -4 -14   90.34   12.54
  -1   4  14   81.46   13.49
  -1   4  14   78.74   13.86
   1  -4 -13    4.26    3.30
  -1   4  13    0.18    4.54
  -1   4  13   -2.82    5.93
   1  -4 -12  106.40   20.19
  -1   4  12  101.17   20.38
  -1   4  12  105.29   16.10
   1  -4 -11  273.43   30.62
  -1   4  11  210.66   19.57
  -1   4  11  256.20   18.42
   1  -4 -10  439.11   31.91
  -1   4  10  406.60   30.68
  -1   4  10  483.55   39.43
   1  -4  -9   31.34    6.80
  -1   4   9   35.10    6.24
  -1   4   9   44.10    6.34
   1  -4  -8 1136.37   91.02
  -1   4   8  855.51   60.09
  -1   4   8 1053.57   78.65
   1  -4  -7  610.20   50.48
  -1   4   7  477.49   31.53
  -1   4   7  557.56   43.27
   1  -4  -6 2414.76  195.14
  -1   4   6 2445.19  203.59
  -1   4   6 2589.75  197.44
   1  -4  -5  280.89   21.56
  -1   4   5  345.25   31.53
   1  -4  -4  626.39   47.71
  -1   4   4  534.77   28.46
  -1   4   4  672.01   49.34
  -1   4   3   37.26    4.79
  -1   4   3   59.90    6.64
   1  -4  -2    5.92    1.04
  -1   4   2   10.26    2.04
   1  -4  -1 1273.67   66.66
  -1   4   1 1107.61   70.29
   1  -4   0   32.52    6.90
  -1   4   0   69.67    6.54
   1  -4   1   -0.67    1.69
  -1   4  -1   -0.82    2.83
   1  -4   2   51.70    9.91
  -1   4  -2   46.26   10.74
   1  -4   3  398.09   31.87
  -1   4  -3  346.45   23.55
   1  -4   4  432.29   36.34
  -1   4  -4  458.11   40.70
   1  -4   5    6.53    6.02
  -1   4  -5    7.23    4.18
   1  -4   6   72.62   13.39
  -1   4  -6   61.38    9.73
   1  -4   7    5.96    3.21
  -1   4  -7    5.12    5.98
   1  -4   8  323.75   22.54
  -1   4  -8  284.64   21.96
   1  -4   9   89.47   10.39
  -1   4  -9   87.41   11.09
   1  -4  10  110.53   19.86
  -1   4 -10  114.08   21.58
   1  -4  11    3.10    3.50
   1  -4  11    1.93    5.97
  -1   4 -11    3.36    6.54
   1  -4  12  136.54   16.48
   1  -4  12  170.77   26.40
  -1   4 -12  134.08   25.78
   1  -4  13   16.08    9.78
   1  -4  13   18.46    9.05
  -1   4 -13   12.32   10.09
   1  -4  14    7.33    6.27
   1  -4  14    2.84    4.17
  -1   4 -14    4.16    4.44
   1  -4  15   88.08   18.84
   1  -4  15   76.53   19.62
  -1   4 -15   78.35   15.28
   1  -4  16  163.24   17.16
   1  -4  16  121.21   17.67
  -1   4 -16  152.05   20.29
   1  -4  17   83.80   11.71
   1  -4  17   53.05   13.12
  -1   4 -17   72.13   22.00
   1  -4  18   14.92   10.21
   1  -4  18    8.47   11.72
  -1   4 -18   15.32   12.09
   1  -4  19    0.08    4.20
  -1   4 -19    3.44    4.36
   1  -3 -20    5.11    6.99
  -1   3  20    0.89    3.33
   1  -3 -19   29.64   14.99
  -1   3  19   20.88    9.80
  -1   3  19   24.85    6.76
   1  -3 -18  122.66   18.18
  -1   3  18  146.02   23.46
  -1   3  18   97.08   29.63
   1  -3 -17  150.84   27.27
  -1   3  17  143.22   21.48
  -1   3  17  103.52   18.02
   1  -3 -16   15.58   10.04
  -1   3  16    8.61    6.21
  -1   3  16   10.09    4.30
   1  -3 -15   20.80   11.03
  -1   3  15   20.26   11.12
  -1   3  15   14.24    4.89
   1  -3 -14    1.31    2.62
  -1   3  14   -0.94    1.89
  -1   3  14    2.12    2.63
   1  -3 -13  445.48   34.82
  -1   3  13  395.03   47.70
  -1   3  13  374.84   24.95
   1  -3 -12  324.41   26.58
  -1   3  12  281.26   19.25
  -1   3  12  298.76   37.93
   1  -3 -11   26.75   11.18
  -1   3  11   25.10    6.44
  -1   3  11   29.80    6.94
   1  -3 -10  576.51   49.63
  -1   3  10  499.36   32.72
  -1   3  10  469.38   46.56
   1  -3  -9 1234.04   87.86
  -1   3   9 1322.81  100.00
  -1   3   9 1195.80  104.32
   1  -3  -8  468.44   41.21
  -1   3   8  466.21   30.12
  -1   3   8  444.66   31.90
   1  -3  -7  855.57   69.06
  -1   3   7  825.84   56.93
  -1   3   7  802.51   51.20
   1  -3  -6  844.06   66.75
  -1   3   6  864.21   54.86
  -1   3   6  767.08   52.03
   1  -3  -5  992.91   62.27
  -1   3   5  958.33   57.47
  -1   3   5  872.00   54.19
   1  -3  -4 1428.00  104.58
  -1   3   4 1355.08   92.98
  -1   3   4 1364.72   96.57
   1  -3  -3  818.69   51.40
  -1   3   3  772.11   46.82
  -1   3   3  684.34   43.20
  -1   3   2 1272.49   83.60
  -1   3   2 1158.91   69.99
  -1   3   1  117.54    8.87
   1  -3   0  251.15    8.27
  -1   3   0  375.56   33.11
   1  -3   1  217.91   16.00
  -1   3  -1  195.71   14.90
   1  -3   2  215.00   20.57
  -1   3  -2  228.26   23.48
   1  -3   3 2128.09  146.47
  -1   3  -3 2074.24  160.25
   1  -3   4 1109.21   66.99
  -1   3  -4 1077.77   68.47
   1  -3   5  878.45   55.07
  -1   3  -5  939.66   62.17
   1  -3   6 3256.18  266.21
  -1   3  -6 2913.91  247.49
   1  -3   7    2.27    2.62
  -1   3  -7    4.49    4.71
   1  -3   8    3.19    4.65
  -1   3  -8    2.62    3.00
   1  -3   9   67.03   13.72
  -1   3  -9   64.33   14.66
   1  -3  10  124.56   15.36
   1  -3  10  212.53   16.50
  -1   3 -10  207.71   25.86
   1  -3  11  327.94   24.58
   1  -3  11  298.71   26.45
  -1   3 -11  294.63   35.73
   1  -3  12   39.21    6.59
   1  -3  12   34.70   13.11
  -1   3 -12   32.04   12.89
   1  -3  13   80.86   12.48
   1  -3  13   87.37   10.34
  -1   3 -13   79.07   12.69
   1  -3  14   87.64   21.72
   1  -3  14  100.19   18.19
  -1   3 -14  107.55   15.51
   1  -3  15  145.64   18.72
   1  -3  15  192.22   25.41
  -1   3 -15  169.56   20.38
   1  -3  16   20.84    6.25
   1  -3  16   14.17   11.59
  -1   3 -16   11.55   12.09
   1  -3  17   27.49    7.70
   1  -3  17   28.26    9.25
  -1   3 -17   31.76   14.93
   1  -3  18   34.74   12.17
   1  -3  18   18.83   14.38
  -1   3 -18   20.76    8.46
   1  -3  19   63.92   16.88
   1  -3  19  119.92   21.90
  -1   3 -19   97.37   17.80
   1  -2 -20  114.38   29.83
  -1   2  20  121.46   15.59
  -1   2  20   90.09   20.12
   1  -2 -19   40.41   11.74
  -1   2  19   51.52   14.91
  -1   2  19   38.43   20.30
   1  -2 -18    3.19    8.70
  -1   2  18    0.81    5.54
  -1   2  18   10.71    6.62
   1  -2 -17   11.54    7.47
  -1   2  17   12.30   12.79
  -1   2  17   19.99    5.26
   1  -2 -16  136.66   17.88
  -1   2  16  105.90   16.73
  -1   2  16  134.43   13.33
   1  -2 -15  173.19   30.47
  -1   2  15  132.46   29.70
  -1   2  15  168.35   22.93
   1  -2 -14   12.23    8.97
  -1   2  14   10.18    6.89
  -1   2  14    7.65    5.69
   1  -2 -13  352.05   29.91
  -1   2  13  359.81   35.33
  -1   2  13  317.73   30.61
   1  -2 -12  271.90   22.75
  -1   2  12  258.93   35.79
  -1   2  12  224.08   16.66
   1  -2 -11  865.85   62.04
  -1   2  11  826.48   55.36
  -1   2  11  823.37   64.83
   1  -2 -10  659.52   46.19
  -1   2  10  658.51   42.88
   1  -2  -9  293.71   22.53
  -1   2   9  318.60   22.41
   1  -2  -8   37.23   11.55
  -1   2   8   41.27   10.46
   1  -2  -7 1850.83  135.41
  -1   2   7 1719.66  119.72
   1  -2  -6  641.77   41.65
  -1   2   6  747.95   55.72
   1  -2  -5   98.97    8.78
  -1   2   5   95.44   12.78
   1  -2  -4  381.38   30.46
  -1   2   4  337.80   19.82
   1  -2  -3    5.77    4.08
  -1   2   3    2.66    6.07
   1  -2  -2  531.33   37.18
  -1   2   2  512.66   35.04
  -1   2   1  675.22   53.19
  -1   2   0  698.62   43.50
   1  -2   1   88.37    8.97
  -1   2  -1   76.53    8.94
   1  -2   2  916.96   74.01
  -1   2  -2  986.39   80.87
   1  -2   3 8889.93 1009.45
  -1   2  -3 8887.52 1023.97
   1  -2   4  405.75   22.66
  -1   2  -4  419.74   32.00
   1  -2   5  107.15    8.66
  -1   2  -5   99.98    8.66
   1  -2   6    0.13    1.56
  -1   2  -6   -0.72    2.60
   1  -2   7 2128.73  155.22
  -1   2  -7 1972.61  151.96
   1  -2   8    0.15    4.32
   1  -2   8   28.44    4.29
   1  -2   9  104.38   11.93
   1  -2   9  135.73   17.31
  -1   2  -9   95.45   17.31
   1  -2  10   55.88   12.18
   1  -2  10   42.80    7.90
  -1   2 -10   47.41   11.12
   1  -2  11   96.84   19.92
   1  -2  11  141.04   19.68
  -1   2 -11  105.88   19.47
   1  -2  12  366.02   35.02
   1  -2  12  319.50   29.54
  -1   2 -12  427.66   45.91
   1  -2  13  218.31   32.09
   1  -2  13  220.00   18.06
  -1   2 -13  263.53   35.73
   1  -2  14   62.41    8.48
   1  -2  14   55.10   10.41
  -1   2 -14   56.92   10.93
   1  -2  15    3.10    4.39
   1  -2  15   -0.22    5.45
  -1   2 -15    0.67    3.34
   1  -2  16  187.42   25.26
   1  -2  16  132.91   20.23
  -1   2 -16  181.13   29.58
   1  -2  17  142.38   20.94
   1  -2  17  175.80   17.22
  -1   2 -17  169.72   29.67
   1  -2  18   40.07   12.94
   1  -2  18   23.82   16.75
  -1   2 -18   35.15   10.47
   1  -2  19   22.65    9.88
   1  -2  19   37.92   13.13
  -1   2 -19   24.51    9.73
   1  -1 -20   67.84   15.10
  -1   1  20   36.41   24.69
  -1   1  20   62.23    9.31
   1  -1 -19    3.54    9.08
  -1   1  19    4.29    6.90
  -1   1  19    3.95    6.02
   1  -1 -18  109.15   25.89
  -1   1  18   86.80   26.28
  -1   1  18  112.01   20.92
   1  -1 -17   38.19    9.65
  -1   1  17   36.04    7.43
  -1   1  17   30.72    9.69
   1  -1 -16    2.58    5.29
  -1   1  16   -1.04    5.22
  -1   1  16   -1.80    3.74
   1  -1 -15   45.40   10.56
  -1   1  15   41.55   12.16
  -1   1  15   40.48   10.74
   1  -1 -14  185.97   29.73
  -1   1  14  151.07   31.56
  -1   1  14  161.19   14.86
   1  -1 -13   72.23   18.38
  -1   1  13   72.82   14.84
  -1   1  13   67.86   12.84
   1  -1 -12  820.47   63.17
  -1   1  12  838.74   69.82
   1  -1 -11   38.09    7.88
  -1   1  11   36.82    7.61
   1  -1 -10    2.64    3.47
  -1   1  10    4.87    3.14
   1  -1  -9 1603.46  134.01
  -1   1   9 1485.59  103.80
   1  -1  -8 2203.15  188.27
  -1   1   8 2053.29  152.66
   1  -1  -7  252.38   29.03
  -1   1   7  243.82   20.00
   1  -1  -6  208.39   13.18
  -1   1   6   58.60   10.57
   1  -1  -5 1704.97  128.30
  -1   1   5 1614.36  118.44
   1  -1  -4  797.75   61.13
  -1   1   4  837.50   62.47
   1  -1  -3  786.57   54.19
  -1   1   3  751.32   50.29
   1  -1  -2  112.04    9.94
  -1   1   2  116.67   15.73
   1  -1   2 1211.76   70.43
   1  -1   2 1394.16   84.49
  -1   1  -2 1265.03   74.41
  -1   1  -2 1667.92   99.62
   1  -1   3   12.34    6.14
   1  -1   3    5.45    3.48
  -1   1  -3    8.40    7.04
   1  -1   4  460.76   34.74
   1  -1   4  499.55   35.85
  -1   1  -4  438.21   26.51
   1  -1   5 2400.20  171.20
   1  -1   5 2382.72  164.91
  -1   1  -5 2053.93  147.50
   1  -1   6 3494.34  290.81
   1  -1   6 3121.00  253.13
  -1   1  -6 2941.42  236.72
   1  -1   7    9.48    9.98
   1  -1   7   24.06    5.20
  -1   1  -7   41.13    9.58
   1  -1   8 1016.99   84.56
   1  -1   8  951.45   62.12
  -1   1  -8 1013.36   79.02
   1  -1   9  464.24   43.74
   1  -1   9  570.71   44.02
  -1   1  -9  465.94   39.27
   1  -1  10   75.93    9.54
   1  -1  10   85.97    8.59
  -1   1 -10   82.93   14.24
   1  -1  11  105.03   20.21
   1  -1  11  134.26   12.09
  -1   1 -11  126.61   13.42
   1  -1  12   -0.66    1.63
   1  -1  12    2.96    3.65
  -1   1 -12   -0.62    2.20
   1  -1  13   -1.68    2.87
   1  -1  13   -0.86    3.74
  -1   1 -13   -0.27    2.79
   1  -1  14   58.79   12.72
   1  -1  14   48.85   16.85
  -1   1 -14   68.04   16.31
   1  -1  15  150.84   13.35
   1  -1  15  120.23   17.53
  -1   1 -15  146.39   16.21
   1  -1  16  131.20   19.92
   1  -1  16  107.08   16.95
  -1   1 -16  142.45   17.53
   1  -1  17   -0.27    8.10
   1  -1  17    5.11    3.61
  -1   1 -17    3.18    7.88
   1  -1  18   27.75   10.62
   1  -1  18   41.98    8.30
  -1   1 -18   39.70    9.92
   1  -1  19   94.47   18.67
   1  -1  19   51.86   24.31
  -1   1 -19   77.07   14.21
   1  -1  20   91.10   12.52
   1  -1  20   56.04   16.05
  -1   1 -20   77.46   23.56
   1   0 -19   35.56   18.51
  -1   0  19   53.64   15.63
  -1   0  19   18.01   20.03
   1   0 -18   36.78   10.86
  -1   0  18   43.49    8.68
  -1   0  18   24.99   10.68
   1   0 -17   30.94   15.19
  -1   0  17   21.01   15.13
  -1   0  17   29.21   11.90
   1   0 -16   90.63   14.30
  -1   0  16   81.32   15.02
  -1   0  16  113.87   18.80
   1   0 -15  240.13   36.52
  -1   0  15  231.33   19.76
  -1   0  15  222.59   39.44
   1   0 -14  110.25   15.22
  -1   0  14  107.11   18.51
  -1   0  14  104.03   16.32
   1   0 -13    3.26    3.57
  -1   0  13    1.08    2.52
   1   0 -12   98.77   22.34
  -1   0  12  104.36   20.77
   1   0 -11 1136.91   88.48
  -1   0  11 1265.25  105.14
   1   0 -10 1175.71  106.05
  -1   0  10 1205.93   85.82
   1   0  -9  418.68   44.66
  -1   0   9  424.89   40.65
   1   0  -8   25.00    6.43
  -1   0   8   23.90    5.43
   1   0  -7   11.29    4.85
  -1   0   7   11.27    3.93
   1   0  -6 2004.93  160.23
  -1   0   6 1788.71  124.19
   1   0  -5  353.48   30.20
  -1   0   5  317.46   26.46
   1   0  -4  479.52   40.48
  -1   0   4  478.63   40.00
   1   0  -3  176.24   17.34
  -1   0   3  163.56   15.56
   1   0  -2 1079.20   65.14
  -1   0   2 1085.43   61.95
   1   0   3  954.63   62.99
   1   0   3  983.09   61.21
  -1   0  -3  911.05   55.26
  -1   0  -3  950.74   63.71
   1   0   4 5896.82  536.84
   1   0   4 6090.21  556.96
  -1   0  -4 5505.68  492.06
  -1   0  -4 3912.17  367.15
   1   0   5  747.75   43.02
   1   0   5  769.42   46.73
  -1   0  -5  731.52   39.55
   1   0   6  139.11   13.76
   1   0   6  124.51   10.63
  -1   0  -6  129.52    8.84
   1   0   7  803.96   56.72
   1   0   7  686.77   57.95
  -1   0  -7  701.46   43.73
   1   0   8 2515.84  233.26
   1   0   8 2824.86  235.53
  -1   0  -8 2925.90  234.82
   1   0   9  487.17   45.58
   1   0   9  524.37   39.59
  -1   0  -9  554.94   45.33
   1   0  10  110.51   12.84
   1   0  10  137.60   10.97
  -1   0 -10  141.97   19.49
   1   0  11  333.90   21.95
   1   0  11  270.02   24.06
  -1   0 -11  318.80   24.13
   1   0  12  458.05   38.30
   1   0  12  343.54   41.38
  -1   0 -12  382.12   29.03
   1   0  13  486.70   55.25
   1   0  13  455.02   30.63
  -1   0 -13  544.61   51.03
   1   0  14   41.68   12.45
   1   0  14   52.00   11.28
  -1   0 -14   66.95   11.60
   1   0  15   -2.04    5.37
   1   0  15    1.32    3.66
  -1   0 -15    2.64    4.95
   1   0  16    5.27   10.13
   1   0  16   11.28    4.18
  -1   0 -16    8.87    5.60
   1   0  17   59.50   13.74
   1   0  17   40.94   11.75
  -1   0 -17   56.77   10.70
   1   0  18   38.15    7.83
   1   0  18   40.19   17.89
  -1   0 -18   41.46   15.63
   1   0  19   24.37    9.85
   1   0  19   11.73    8.46
  -1   0 -19   14.29    7.09
   1   0  20    1.25    2.69
   1   0  20   -0.72    1.90
  -1   0 -20    0.61    4.06
   1   1 -19   -1.53    6.21
  -1  -1  19    0.79    4.95
  -1  -1  19   -0.85    3.45
   1   1 -18   20.58    9.12
  -1  -1  18   27.87    8.14
  -1  -1  18   20.32   14.94
   1   1 -17   63.18   20.39
  -1  -1  17   50.26   13.00
  -1  -1  17   71.69   18.01
   1   1 -16   13.51    7.92
  -1  -1  16   13.86   14.38
  -1  -1  16   28.39    6.73
   1   1 -15   17.61   12.82
  -1  -1  15   17.42    9.96
  -1  -1  15   17.96    7.97
   1   1 -14   49.37   11.23
  -1  -1  14   51.54    8.41
   1   1 -13  439.58   56.04
  -1  -1  13  475.42   51.13
   1   1 -12   91.01   14.43
  -1  -1  12   87.20   11.79
   1   1 -11  291.88   38.67
  -1  -1  11  328.44   36.30
   1   1 -10   27.53    6.75
  -1  -1  10   26.42    6.21
   1   1  -9 2645.21  229.18
  -1  -1   9 3191.69  279.07
   1   1  -8 1567.63  119.19
  -1  -1   8 1683.53  122.01
   1   1  -7 1063.60   74.40
  -1  -1   7 1091.12   72.34
   1   1  -6   33.32    5.94
  -1  -1   6   13.06    9.08
   1   1  -5 1134.01   74.52
  -1  -1   5 1188.44   74.16
   1   1  -4 2582.06  211.11
  -1  -1   4 2508.70  200.75
   1   1  -3 6832.77  717.60
  -1  -1   3 7986.81  862.81
   1   1  -2  496.08   42.56
  -1  -1   2  404.54   27.75
   1   1  -1  149.41    7.84
  -1  -1   1  164.09   12.58
   1   1   2 1315.38   73.26
  -1  -1  -2 1182.56   59.93
  -1  -1  -2 1370.66   75.38
   1   1   3  214.95   23.93
   1   1   3  181.17   12.20
  -1  -1  -3  210.20   14.48
  -1  -1  -3  189.37   13.03
   1   1   4   11.70    4.59
   1   1   4   15.98    2.75
  -1  -1  -4   13.72    5.45
  -1  -1  -4   15.40    8.48
   1   1   5  904.87   49.32
  -1  -1  -5 1071.16   64.80
  -1  -1  -5 1154.22   77.41
   1   1   6  557.19   42.49
   1   1   6  582.65   35.39
  -1  -1  -6  584.72   36.71
   1   1   7  859.65   48.71
   1   1   7  856.19   54.60
  -1  -1  -7  797.96   46.80
   1   1   8  175.38   17.49
   1   1   8  151.77   13.76
  -1  -1  -8  139.75   10.79
   1   1   9  136.73    9.68
   1   1   9  136.93   13.39
  -1  -1  -9  152.29   18.48
   1   1  10  914.72   64.67
   1   1  10  868.94   63.34
  -1  -1 -10  970.40   63.82
   1   1  11  392.18   31.54
   1   1  11  407.35   25.01
  -1  -1 -11  502.44   42.54
   1   1  12   51.83    9.01
   1   1  12   48.79   10.93
  -1  -1 -12   48.44    8.01
   1   1  13   34.86    5.29
   1   1  13   30.41   14.33
  -1  -1 -13   49.97   12.83
   1   1  14  551.69   64.94
   1   1  14  573.47   48.02
  -1  -1 -14  645.92   62.26
   1   1  15   69.81   13.02
   1   1  15   89.73   13.07
  -1  -1 -15   77.17   11.54
   1   1  16  153.49   13.35
   1   1  16  137.48   19.38
  -1  -1 -16  169.24   25.88
   1   1  17   40.90   10.76
  -1  -1 -17   32.26    8.57
   1   1  18   62.29    9.42
   1   1  18   54.61   13.42
  -1  -1 -18   64.74   18.92
   1   1  19   97.00   19.13
   1   1  19  141.78   21.15
  -1  -1 -19  116.50   26.38
   1   1  20    9.56   11.38
   1   1  20   11.41    4.83
  -1  -1 -20    6.26    6.12
   1   2 -19    6.25   10.50
  -1  -2  19    3.85   12.53
  -1  -2  19    7.08    6.01
   1   2 -18   66.90   14.99
  -1  -2  18   81.16   12.78
  -1  -2  18   49.37   23.99
   1   2 -17    0.78    6.67
  -1  -2  17    0.61    6.52
  -1  -2  17    2.03    5.55
   1   2 -16   74.32   14.20
  -1  -2  16   67.50   14.60
  -1  -2  16   83.50   12.42
   1   2 -15  143.54   20.01
  -1  -2  15  155.46   16.81
   1   2 -14   20.84   14.87
  -1  -2  14   30.85   13.65
   1   2 -13  372.49   36.00
  -1  -2  13  469.35   38.18
   1   2 -12  252.41   38.95
  -1  -2  12  307.67   39.15
   1   2 -11   64.04   11.26
  -1  -2  11   67.58   10.04
   1   2 -10  495.08   38.94
  -1  -2  10  537.58   36.56
   1   2  -9  148.19   24.96
  -1  -2   9  165.06   23.36
   1   2  -8    4.07    3.46
  -1  -2   8    0.15    4.99
   1   2  -7  518.50   36.34
  -1  -2   7  595.30   37.01
   1   2  -6  653.00   56.57
  -1  -2   6  692.41   44.20
   1   2  -5  207.41   22.88
  -1  -2   5  208.24   15.02
   1   2  -4   66.63   12.44
  -1  -2   4   80.63    7.92
   1   2  -3  704.57   55.03
  -1  -2   3  760.99   56.20
   1   2  -2 3112.35  249.81
  -1  -2   2 3189.69  276.65
   1   2  -1   84.04    9.68
  -1  -2   1   89.10    9.72
   1   2   0  308.94   16.97
  -1  -2   0  292.60   21.60
   1   2   1  112.36    7.65
  -1  -2  -1  110.04    8.77
   1   2   2  309.86   19.93
  -1  -2  -2  304.50   18.88
   1   2   3 1793.88  117.28
   1   2   3 1709.47  121.73
  -1  -2  -3 1658.16  114.23
  -1  -2  -3 1756.81  115.91
   1   2   4 1110.39   66.66
   1   2   4 1316.81   81.46
  -1  -2  -4 1221.03   74.47
  -1  -2  -4 1082.29   60.32
   1   2   5   95.64    8.35
   1   2   5  103.80    8.16
  -1  -2  -5  108.05    9.73
  -1  -2  -5   95.22   12.80
   1   2   6  155.27   17.58
   1   2   6  190.28   14.29
  -1  -2  -6  189.62   18.73
  -1  -2  -6  197.04   14.85
   1   2   7 1061.85   70.30
   1   2   7 1007.90   68.99
  -1  -2  -7 1129.21   76.20
   1   2   8  535.98   49.76
   1   2   8  577.52   39.33
  -1  -2  -8  554.09   33.07
   1   2   9  484.47   33.35
   1   2   9  457.00   33.39
  -1  -2  -9  483.62   29.41
   1   2  10   90.88   11.38
   1   2  10  103.43   12.87
  -1  -2 -10  109.03    9.54
   1   2  11  469.04   28.40
   1   2  11  397.80   33.44
  -1  -2 -11  462.56   31.02
   1   2  12  861.69   55.85
   1   2  12  797.72   63.65
  -1  -2 -12  887.33   60.95
   1   2  13  202.50   22.38
   1   2  13  142.99   18.33
  -1  -2 -13  192.89   24.21
   1   2  14  413.69   51.42
   1   2  14  384.80   24.53
  -1  -2 -14  518.75   49.09
   1   2  15   97.73   23.90
   1   2  15   91.32    8.91
  -1  -2 -15  112.43   12.83
   1   2  16   61.38   11.80
   1   2  16   61.01   12.79
  -1  -2 -16   70.13   16.83
   1   2  17  137.89   21.08
   1   2  17  164.64   13.51
  -1  -2 -17  168.41   17.81
   1   2  18  136.92   13.64
   1   2  18  114.17   30.39
  -1  -2 -18  140.83   25.34
   1   2  19   28.85   10.71
   1   2  19   25.55   15.60
  -1  -2 -19   22.63   13.58
   1   2  20   28.61   11.84
   1   2  20   51.79    8.52
  -1  -2 -20   38.51   10.47
   1   3 -18   24.60   10.96
  -1  -3  18   46.49   12.48
  -1  -3  18   21.72   10.22
   1   3 -17   90.92   27.70
  -1  -3  17   63.75   27.28
  -1  -3  17  103.72   14.58
   1   3 -16  190.25   25.77
  -1  -3  16  160.48   24.54
  -1  -3  16  232.77   32.73
   1   3 -15    9.31    7.07
  -1  -3  15   15.90    6.68
   1   3 -14   20.26   13.96
  -1  -3  14   28.74   13.48
   1   3 -13  112.91   17.15
  -1  -3  13  146.78   27.39
   1   3 -12  317.43   33.23
  -1  -3  12  435.18   35.14
   1   3 -11   30.17   14.17
  -1  -3  11   29.59    8.04
   1   3 -10    0.52    2.67
  -1  -3  10   -0.16    4.00
   1   3  -9   59.02    9.13
  -1  -3   9   66.56   14.85
   1   3  -8   16.90    8.80
  -1  -3   8   24.86    9.49
   1   3  -7  213.11   27.11
  -1  -3   7  248.86   27.27
   1   3  -6  123.25   19.90
  -1  -3   6  139.90   20.39
  -1  -3   5    9.01    4.14
   1   3  -4  448.64   38.29
  -1  -3   4  463.46   28.05
   1   3  -3   26.73    4.46
  -1  -3   3   30.20    4.69
   1   3  -2  706.55   49.82
  -1  -3   2  738.90   41.77
   1   3  -1  104.60    9.56
  -1  -3   1   98.92    8.77
   1   3   0 1092.63   66.42
  -1  -3   0 1026.96   60.94
   1   3   112404.49 1564.35
  -1  -3  -112033.56 1480.34
   1   3   2   29.38    3.73
  -1  -3  -2   49.69    5.50
   1   3   3    9.37    3.52
   1   3   3   13.06    4.00
  -1  -3  -3   10.17    3.27
   1   3   4 1071.40   72.44
   1   3   4  910.72   47.11
  -1  -3  -4 1000.66   52.30
  -1  -3  -4  963.38   54.30
   1   3   5    0.33    2.86
   1   3   5    1.52    0.99
  -1  -3  -5   -0.43    2.76
  -1  -3  -5    0.34    2.06
   1   3   6 1086.21   67.14
   1   3   6  981.29   64.81
  -1  -3  -6 1016.19   63.00
  -1  -3  -6 1143.55   71.83
   1   3   7   18.09    3.26
   1   3   7   20.04    4.81
  -1  -3  -7   18.26    8.26
  -1  -3  -7   30.77    6.09
   1   3   8   66.04    6.12
   1   3   8   57.84    7.83
  -1  -3  -8   73.90   10.60
   1   3   9  122.62   21.44
   1   3   9  236.93   20.77
  -1  -3  -9  192.14   19.19
   1   3  10  680.32   51.73
   1   3  10  717.37   48.84
  -1  -3 -10  806.09   50.14
   1   3  11 1799.11  149.77
   1   3  11 1794.85  129.12
  -1  -3 -11 2140.67  157.15
   1   3  12  126.48   15.74
   1   3  12  141.61   11.26
  -1  -3 -12  170.42   21.07
   1   3  13   39.32   11.22
   1   3  13   43.85   12.52
  -1  -3 -13  102.92   15.48
   1   3  14    0.46    5.01
   1   3  14    7.32    4.64
  -1  -3 -14    9.32    3.97
   1   3  15   34.52   15.94
   1   3  15   37.56    9.11
  -1  -3 -15   42.27    8.00
   1   3  16   16.02    3.68
   1   3  16   12.71   11.22
  -1  -3 -16   15.60    9.50
   1   3  17   -5.60    4.48
   1   3  17   -2.48    2.69
  -1  -3 -17   -0.70    6.25
   1   3  18   35.90    9.79
   1   3  18   29.95    9.83
  -1  -3 -18   36.82    8.87
   1   3  19  180.03   22.25
   1   3  19  107.57   32.31
  -1  -3 -19  166.39   28.74
   1   3  20   77.61   10.16
   1   3  20   48.90   24.69
  -1  -3 -20   68.63   20.32
   1   3  21    7.83    7.43
   1   3  21    9.93    7.92
  -1  -3 -21   10.16    6.22
   1   4 -18    7.47   12.04
  -1  -4  18    6.73    6.02
  -1  -4  18    6.04   13.16
   1   4 -17    1.89    7.80
  -1  -4  17    0.39    5.07
  -1  -4  17    1.92    4.36
   1   4 -16   23.33    8.75
  -1  -4  16   35.25   14.58
  -1  -4  16   13.02    8.71
   1   4 -15  138.53   33.47
  -1  -4  15  186.14   33.92
   1   4 -14  177.78   35.70
  -1  -4  14  214.15   23.61
   1   4 -13   96.36   16.77
  -1  -4  13  106.63   15.98
   1   4 -12    4.39    8.93
  -1  -4  12    4.03    7.88
   1   4 -11  208.65   38.59
  -1  -4  11  237.30   34.42
   1   4 -10  300.73   28.03
  -1  -4  10  405.13   43.02
   1   4  -9   24.37    6.77
  -1  -4   9   31.89    6.74
   1   4  -8   78.24   11.07
  -1  -4   8  100.77   11.23
   1   4  -7  413.63   31.28
  -1  -4   7  492.10   43.74
   1   4  -6  243.46   21.05
  -1  -4   6  328.53   32.72
   1   4  -5  199.87   18.87
  -1  -4   5  286.34   21.27
   1   4  -4  174.24   15.21
  -1  -4   4  295.28   26.69
   1   4  -3  416.25   36.62
  -1  -4   3  482.09   38.61
   1   4  -2    3.90    4.70
  -1  -4   2    4.61    2.56
   1   4  -1    8.39    6.02
  -1  -4   1   15.97    3.24
   1   4   0 1218.47   74.04
  -1  -4   0 1250.41   83.24
   1   4   1  109.27   10.97
  -1  -4  -1  104.73    6.61
   1   4   2  280.89   18.83
  -1  -4  -2  292.36   15.13
  -1  -4  -2  371.34   23.98
   1   4   3 3668.66  297.96
   1   4   3 3695.13  292.47
  -1  -4  -3 3574.45  286.04
   1   4   4  167.97   17.39
   1   4   4  167.47   12.54
  -1  -4  -4  156.66   14.92
   1   4   5    5.10    2.71
   1   4   5    4.58    3.24
  -1  -4  -5    8.91    4.10
   1   4   6  163.30   13.67
   1   4   6  184.91   14.63
  -1  -4  -6  163.41   10.52
  -1  -4  -6  170.04   19.04
   1   4   7   28.21    4.07
   1   4   7   57.72   10.69
  -1  -4  -7   47.99    9.02
  -1  -4  -7   31.50    7.72
   1   4   8   66.23    9.05
   1   4   8   51.62    7.55
  -1  -4  -8   60.11   10.17
  -1  -4  -8   56.91    7.42
   1   4   9  222.42   18.02
   1   4   9  181.42   15.89
  -1  -4  -9  236.50   19.97
   1   4  10   56.88    5.57
   1   4  10   46.63   13.43
  -1  -4 -10   77.99   10.99
   1   4  11  213.68   28.82
   1   4  11  262.80   20.86
  -1  -4 -11  263.79   17.75
   1   4  12   -0.03    2.52
   1   4  12   -0.73    2.45
  -1  -4 -12    4.01    3.22
   1   4  13  430.55   38.68
   1   4  13  503.44   32.10
  -1  -4 -13  587.50   49.81
   1   4  14   14.56    6.53
   1   4  14   19.21    4.63
  -1  -4 -14   19.88    9.29
   1   4  15   31.63    9.23
   1   4  15   43.15    5.40
  -1  -4 -15   52.96   12.73
   1   4  16   12.83    5.82
   1   4  16    6.32   10.22
  -1  -4 -16   14.25    8.51
   1   4  17    7.15   10.44
   1   4  17   13.79    5.71
  -1  -4 -17   14.22    8.86
   1   4  18    8.03   10.96
   1   4  18   11.93    5.79
  -1  -4 -18    9.97    8.53
   1   4  19   11.45    6.85
   1   4  19    9.23    3.88
  -1  -4 -19    9.14    5.29
   1   4  20   29.12    5.67
   1   4  20   13.20   10.11
  -1  -4 -20   28.03    7.71
   1   4  21   30.18   10.56
   1   4  21    9.83   17.08
  -1  -4 -21   27.68   13.39
   1   5 -17   28.21   11.33
  -1  -5  17   57.89   12.80
  -1  -5  17   25.53   11.16
   1   5 -16   62.17   19.29
  -1  -5  16   71.71   11.96
  -1  -5  16    1.92   10.34
   1   5 -15   11.61   14.08
  -1  -5  15   24.25   14.21
   1   5 -14   59.00   13.58
  -1  -5  14   66.85   12.92
   1   5 -13  161.79   23.91
  -1  -5  13  199.03   21.93
   1   5 -12  228.96   40.10
  -1  -5  12  278.41   27.65
   1   5 -11  158.26   31.57
  -1  -5  11  194.24   20.74
   1   5 -10   28.84    8.08
  -1  -5  10   33.76    8.31
   1   5  -9  468.13   39.90
  -1  -5   9  533.06   40.44
   1   5  -8  615.42   50.43
  -1  -5   8  703.83   50.19
   1   5  -7  360.95   30.40
  -1  -5   7  445.44   32.04
   1   5  -6  912.52   70.88
  -1  -5   6 1179.83   97.63
   1   5  -5  799.93   56.80
  -1  -5   5 1005.41   65.78
   1   5  -4  448.60   41.34
  -1  -5   4  455.17   30.64
   1   5  -3   52.08    8.02
  -1  -5   3   51.41    7.13
   1   5  -2    9.52    6.34
  -1  -5   2    6.73    3.17
   1   5  -1  192.39   21.04
  -1  -5   1  179.87   13.39
   1   5   0 1224.55   86.74
  -1  -5   0 1085.75   66.84
   1   5   1  801.91   53.45
  -1  -5  -1  645.04   37.70
   1   5   2 1533.10  112.68
  -1  -5  -2 1759.26  122.28
  -1  -5  -2 1948.19  137.66
   1   5   3  359.34   24.08
  -1  -5  -3  363.93   19.08
   1   5   4  103.96   10.78
   1   5   4   99.91   10.80
   1   5   4   86.36    7.42
  -1  -5  -4   99.55   11.93
   1   5   5 2038.65  160.04
   1   5   5 1823.78  123.78
  -1  -5  -5 1756.27  121.58
   1   5   6 1442.68   93.43
   1   5   6 1417.79  100.41
  -1  -5  -6 1515.92  112.18
   1   5   7   98.98   15.60
   1   5   7   98.96   11.17
  -1  -5  -7   87.90   12.83
  -1  -5  -7   87.22    7.47
  -1  -5  -8   -1.85    1.91
  -1  -5  -8    4.39    1.94
   1   5   9  122.14   12.15
   1   5   9  127.95   18.25
  -1  -5  -9  138.85   15.10
  -1  -5  -9  120.26   11.38
   1   5  10   47.43    7.34
   1   5  10   45.02    7.51
  -1  -5 -10   46.47    6.15
   1   5  11    9.48    8.12
   1   5  11   13.75    4.98
  -1  -5 -11   11.25    3.96
   1   5  12   86.23   17.80
   1   5  12   68.79   12.73
  -1  -5 -12   67.26   13.56
   1   5  13   30.23    5.57
   1   5  13   54.65    9.11
  -1  -5 -13   37.18    6.74
   1   5  14  805.65   61.68
   1   5  14  671.92   60.41
  -1  -5 -14  875.82   72.34
   1   5  15    4.75    5.20
   1   5  15    7.85    4.42
  -1  -5 -15    7.22    6.65
   1   5  16  243.92   28.10
   1   5  16  288.20   25.78
  -1  -5 -16  332.18   35.20
   1   5  17   64.29   10.99
   1   5  17   50.74   19.65
  -1  -5 -17   67.02   15.97
   1   5  18   -0.07    2.75
   1   5  18   -2.74    4.83
  -1  -5 -18    0.65    4.02
   1   5  19   33.28   19.67
   1   5  19   46.27    6.57
  -1  -5 -19   52.19   15.03
   1   5  20   23.43    5.60
   1   5  20   25.96   10.57
  -1  -5 -20   31.23    7.88
   1   6 -17   14.25   15.13
  -1  -6  17   21.45    9.89
  -1  -6  17   12.71    8.24
   1   6 -16   13.92    7.71
  -1  -6  16   18.97    8.04
  -1  -6  16    0.88    6.60
   1   6 -15   93.04   18.85
  -1  -6  15  121.85   29.16
   1   6 -14  136.19   38.54
  -1  -6  14  193.61   35.05
   1   6 -13   24.59   16.91
  -1  -6  13   25.95   14.98
   1   6 -12   20.16    8.23
  -1  -6  12   29.28   14.08
   1   6 -11  181.25   22.43
  -1  -6  11  259.22   24.89
   1   6 -10  168.22   21.52
  -1  -6  10  209.32   21.28
   1   6  -9   40.99   10.99
  -1  -6   9   72.05   17.31
   1   6  -8   21.99   12.74
  -1  -6   8   25.98   12.38
   1   6  -7  155.73   26.15
  -1  -6   7  162.09   15.98
   1   6  -6   70.77   17.01
  -1  -6   6   81.01   10.35
   1   6  -5  989.05   73.12
  -1  -6   5 1074.43   75.48
   1   6  -4  199.86   17.75
  -1  -6   4  222.34   25.98
   1   6  -3   22.14   10.56
  -1  -6   3   24.47    9.26
   1   6  -2  650.86   43.73
  -1  -6   2  715.20   56.33
   1   6  -1  688.81   46.09
  -1  -6   1  659.98   41.71
   1   6   0  523.95   34.81
  -1  -6   0  498.95   31.55
   1   6   1  223.90   15.90
  -1  -6  -1  282.18   26.28
   1   6   2  356.74   30.91
  -1  -6  -2  404.06   29.09
  -1  -6  -2  436.00   35.39
   1   6   3 1150.81   75.61
  -1  -6  -3 1544.75  106.25
   1   6   4  750.44   46.79
  -1  -6  -4  897.71   62.87
   1   6   5   -1.54    2.89
   1   6   5   -1.86    2.83
   1   6   5   -0.91    2.88
  -1  -6  -5    1.13    2.65
   1   6   6    9.30    2.87
   1   6   6   12.06    5.95
  -1  -6  -6    6.84    4.64
   1   6   7  617.47   46.12
   1   6   7  703.07   56.94
  -1  -6  -7  684.18   50.37
   1   6   8 1136.61   94.59
   1   6   8 1201.36   83.53
  -1  -6  -8  926.13   61.91
   1   6   9  438.10   43.00
   1   6   9  413.70   23.64
  -1  -6  -9  471.79   40.25
  -1  -6  -9  476.56   28.74
   1   6  10  397.00   42.67
   1   6  10  390.71   22.96
  -1  -6 -10  485.61   37.23
   1   6  11  114.29   13.08
   1   6  11   92.27    9.05
  -1  -6 -11   92.24   15.22
   1   6  12  352.24   29.69
   1   6  12  266.69   25.85
  -1  -6 -12  365.43   35.68
   1   6  13  301.29   43.47
   1   6  13  374.62   24.33
  -1  -6 -13  413.83   38.56
   1   6  14   53.07   10.89
   1   6  14   55.51   16.72
  -1  -6 -14   37.75   13.92
   1   6  15   74.75   12.14
   1   6  15   53.58    9.50
  -1  -6 -15   62.60   10.05
   1   6  16    8.56    3.59
   1   6  16    0.11    1.81
  -1  -6 -16   -2.45    4.86
   1   6  17   60.26   12.79
   1   6  17   62.61    7.00
  -1  -6 -17   87.86   17.42
   1   6  18  186.15   14.69
   1   6  18  151.49   34.77
  -1  -6 -18  208.58   31.04
   1   6  19   13.70   12.34
   1   6  19   11.95    4.10
  -1  -6 -19   16.47   10.41
   1   6  20   19.21    4.82
   1   6  20   18.40   15.58
  -1  -6 -20   24.25   12.37
   1   7 -16   33.32   11.73
  -1  -7  16    0.14    9.03
  -1  -7  16   64.58   11.82
  -1  -7  15    9.34    7.81
   1   7 -14   15.56    9.47
  -1  -7  14   15.71   13.57
   1   7 -13  136.00   20.84
  -1  -7  13  185.41   32.47
   1   7 -12  113.76   17.49
  -1  -7  12  176.20   29.12
   1   7 -11  171.36   34.83
  -1  -7  11  214.68   34.57
   1   7 -10    4.17    8.14
  -1  -7  10    3.75    7.73
   1   7  -9   19.14   13.33
  -1  -7   9   21.60    7.50
   1   7  -8  272.63   28.58
  -1  -7   8  341.06   28.88
   1   7  -7  384.03   35.47
  -1  -7   7  463.26   35.55
   1   7  -6    0.12    2.50
  -1  -7   6   -2.68    4.28
   1   7  -5    2.75    3.12
  -1  -7   5   -2.42    2.88
   1   7  -4  173.68   26.33
  -1  -7   4  200.85   17.79
   1   7  -3  144.88   14.77
  -1  -7   3  153.93   13.73
   1   7  -2  582.28   52.67
  -1  -7   2  612.68   39.34
   1   7  -1    3.16    2.88
  -1  -7   1    3.10    4.44
   1   7   0   14.70    7.43
  -1  -7   0   16.77    3.89
   1   7   1  221.48   22.92
  -1  -7  -1  257.65   24.49
   1   7   2  803.42   64.95
  -1  -7  -2  849.43   49.94
  -1  -7  -2 1105.59   81.70
   1   7   3   99.91    8.70
  -1  -7  -3  146.83   13.56
   1   7   4   84.67    7.28
  -1  -7  -4  120.89   11.97
   1   7   5  378.88   29.90
   1   7   5  361.89   22.57
   1   7   5  448.24   33.52
  -1  -7  -5  354.86   20.59
   1   7   6 1800.21  144.89
   1   7   6 1768.21  123.06
   1   7   6 2082.76  162.64
  -1  -7  -6 1495.84  107.08
   1   7   7  683.43   48.77
   1   7   7  753.51   43.60
  -1  -7  -7  644.94   42.70
   1   7   8  397.21   37.07
   1   7   8  354.36   20.19
  -1  -7  -8  337.76   30.93
   1   7   9   50.14    8.19
   1   7   9   36.88    7.06
  -1  -7  -9   36.49    6.07
   1   7  10  349.19   21.03
   1   7  10  333.91   39.84
  -1  -7 -10  363.87   26.55
   1   7  11  103.24    8.71
   1   7  11   88.10   21.16
  -1  -7 -11  131.25   16.76
   1   7  12  288.91   26.28
   1   7  12  218.61   23.65
  -1  -7 -12  300.58   31.52
   1   7  13   22.07   12.47
   1   7  13   25.55    7.52
  -1  -7 -13   24.80    9.50
   1   7  14    9.78    3.57
   1   7  14    8.23    9.07
  -1  -7 -14   12.38    7.26
   1   7  15  204.41   20.18
   1   7  15  153.85   31.06
  -1  -7 -15  223.73   25.84
   1   7  16   30.93    9.60
   1   7  16   39.79    7.80
  -1  -7 -16   50.90    7.64
   1   7  17   21.85    6.94
   1   7  17   16.16    7.69
  -1  -7 -17   23.03    9.76
   1   7  18    2.99    2.44
   1   7  18    2.66    4.48
  -1  -7 -18    2.96    6.03
   1   7  19   36.50    6.03
   1   7  19   25.97   17.52
  -1  -7 -19   55.70   14.40
   1   7  20   58.81    7.93
   1   7  20   37.60   22.10
  -1  -7 -20   80.03   18.16
   1   8 -15  101.74   23.46
  -1  -8  15  139.69   22.20
   1   8 -14  133.66   37.91
  -1  -8  14  187.53   26.22
   1   8 -13  113.02   31.98
  -1  -8  13  135.63   19.94
   1   8 -12    6.16    5.89
  -1  -8  12    9.03    9.87
   1   8 -11   42.80   11.57
  -1  -8  11   47.73   10.80
   1   8 -10  174.83   23.40
  -1  -8  10  225.37   24.09
   1   8  -9   57.78   12.63
  -1  -8   9   65.30   12.41
   1   8  -8    2.72    9.08
  -1  -8   8    7.57    4.98
   1   8  -7   39.21   16.02
  -1  -8   7   56.22   17.90
   1   8  -6  538.65   64.94
  -1  -8   6  681.90   53.65
   1   8  -5  688.08   55.84
  -1  -8   5  869.28   80.46
   1   8  -4  264.01   24.79
  -1  -8   4  322.99   34.86
   1   8  -3   17.14    5.92
  -1  -8   3   15.69    5.31
   1   8  -2  935.35   84.91
  -1  -8   2 1049.46   85.87
   1   8  -1   77.90    9.61
  -1  -8   1   83.79   14.37
   1   8   0   64.35   13.25
  -1  -8   0   65.15    7.71
   1   8   1    2.31    2.38
  -1  -8  -1    2.38    2.52
   1   8   2  547.79   38.97
  -1  -8  -2  729.49   46.36
  -1  -8  -2  666.71   42.78
   1   8   3   14.20    6.77
  -1  -8  -3   25.34    5.86
   1   8   4  355.64   29.94
  -1  -8  -4  376.68   20.28
   1   8   5  844.16   53.03
   1   8   5  900.64   67.50
  -1  -8  -5  887.62   60.50
   1   8   6    1.26    3.66
   1   8   6    1.31    3.46
   1   8   6    1.18    1.93
  -1  -8  -6    2.61    2.51
   1   8   7  510.08   39.96
   1   8   7  599.44   48.20
   1   8   7  466.30   32.08
  -1  -8  -7  443.03   36.41
   1   8   8  681.08   41.15
   1   8   8  701.45   62.85
  -1  -8  -8  665.22   44.40
   1   8   9  760.20   56.04
   1   8   9  690.20   52.97
  -1  -8  -9  646.15   55.62
   1   8  10   97.45    8.34
   1   8  10   83.32   11.04
  -1  -8 -10   89.13   10.52
   1   8  11    1.95    1.76
   1   8  11   -1.68    2.52
   1   8  12   24.33   11.19
   1   8  12   24.67    4.59
   1   8  13  139.43   17.03
   1   8  13   98.16   15.09
  -1  -8 -13  123.26   12.05
   1   8  14   11.24    4.89
   1   8  14   12.53   10.38
  -1  -8 -14   17.06    7.73
   1   8  15   -1.44    5.75
   1   8  15    1.71    1.69
  -1  -8 -15   -0.90    4.40
   1   8  16   41.45   20.53
   1   8  16   74.50   12.21
  -1  -8 -16   73.23   11.32
   1   8  17   63.74   14.78
   1   8  17   80.61   11.88
  -1  -8 -17  117.06   20.27
   1   8  18   91.33   18.37
   1   8  18  131.13   16.16
  -1  -8 -18  146.24   23.76
   1   8  19   62.03    7.83
   1   8  19   62.86   14.45
  -1  -8 -19   83.97   18.48
   1   8  20    0.06    1.85
   1   8  20   -4.70    3.70
  -1  -8 -20    2.59    4.61
   1   9 -14   -0.05    5.80
  -1  -9  14    7.63    6.47
   1   9 -13   31.25   11.87
  -1  -9  13   53.48   13.91
   1   9 -12  169.70   40.52
  -1  -9  12  225.08   27.66
   1   9 -11    3.81    8.07
  -1  -9  11    2.26    5.25
   1   9 -10    4.03    5.35
  -1  -9  10    4.18    5.51
   1   9  -9   11.23    7.95
  -1  -9   9   23.30    8.09
   1   9  -8  100.18   16.81
  -1  -9   8  138.86   28.01
   1   9  -7   21.49    8.25
  -1  -9   7   31.79    8.37
   1   9  -6    8.48    5.62
  -1  -9   6   13.42    9.69
   1   9  -5  251.35   25.94
  -1  -9   5  298.02   24.97
   1   9  -4   97.74   14.45
  -1  -9   4  112.30   20.51
   1   9  -3  536.24   44.25
  -1  -9   3  596.13   55.88
   1   9  -2   95.31   20.19
  -1  -9   2  110.61   18.15
   1   9  -1   86.51   11.10
  -1  -9   1  110.81   17.28
   1   9   0   14.17    4.83
  -1  -9   0   14.66    4.73
   1   9   1  288.96   29.90
  -1  -9  -1  274.03   14.40
  -1  -9  -1  374.15   34.44
   1   9   2    3.32    2.70
  -1  -9  -2    5.11    2.63
  -1  -9  -2    2.51    3.42
   1   9   3   36.11    9.37
  -1  -9  -3   36.67    5.92
   1   9   4   23.27    7.76
  -1  -9  -4   28.49    5.82
   1   9   5  149.01   12.22
  -1  -9  -5  167.40   14.53
   1   9   6  329.46   23.10
   1   9   6  451.69   38.23
  -1  -9  -6  331.30   25.71
   1   9   7  309.39   27.88
   1   9   7  283.65   20.40
   1   9   7  323.84   31.73
  -1  -9  -7  304.09   25.92
   1   9   8  400.45   40.31
   1   9   8  412.64   29.91
   1   9   8  498.34   41.56
  -1  -9  -8  422.61   27.91
   1   9   9  286.26   18.73
   1   9   9  235.90   20.10
  -1  -9  -9  264.22   26.08
   1   9  10  111.24   13.03
   1   9  10  136.75   16.39
  -1  -9 -10  107.47   15.09
   1   9  11  308.78   29.12
   1   9  11  376.26   31.71
   1   9  12  192.82   20.50
   1   9  12  269.71   24.51
   1   9  13   21.91   13.21
   1   9  13   40.45    9.07
   1   9  14  114.07   16.12
   1   9  14  133.81   10.14
   1   9  15  100.71   23.46
   1   9  15  102.96   13.30
   1   9  16   82.56   25.51
   1   9  16  114.76    9.75
   1   9  17   22.67    8.01
   1   9  17   13.30   14.04
  -1  -9 -17   24.32    6.49
   1   9  18    9.82    5.28
   1   9  18    7.56    6.77
  -1  -9 -18   12.53    8.36
   1   9  19   64.73   15.40
   1   9  19   74.51    8.11
  -1  -9 -19   90.89   19.11
   1  10 -13    4.43    6.60
  -1 -10  13   10.37    7.63
   1  10 -12    3.52    5.81
  -1 -10  12    3.88    6.31
   1  10 -11  121.76   35.94
  -1 -10  11  166.02   23.69
   1  10 -10    9.00   14.07
  -1 -10  10   19.58    8.59
   1  10  -9   70.29   16.07
  -1 -10   9  116.91   25.99
   1  10  -8   44.73   12.24
  -1 -10   8   56.57   19.14
   1  10  -7   13.75    8.25
  -1 -10   7   33.49    8.23
   1  10  -6    1.39    3.50
  -1 -10   6    0.89    5.70
   1  10  -5   83.90   14.18
  -1 -10   5  106.83   13.40
   1  10  -4    3.14    4.05
  -1 -10   4    1.44    6.18
   1  10  -3   10.56    5.63
  -1 -10   3    7.55    8.24
   1  10  -2  154.62   27.18
  -1 -10   2  167.56   23.83
   1  10  -1  195.79   30.75
  -1 -10   1  235.43   29.66
   1  10   0  185.47   18.63
  -1 -10   0  223.72   18.46
   1  10   1    1.91    3.17
  -1 -10  -1    3.49    5.21
  -1 -10  -1    3.56    2.80
   1  10   2   50.70   12.93
  -1 -10  -2   59.33    7.14
   1  10   3  141.61   14.38
  -1 -10  -3  153.68    9.26
   1  10   4  130.11   20.46
  -1 -10  -4  173.47   15.32
   1  10   5  264.35   20.62
  -1 -10  -5  311.80   23.39
   1  10   6   19.67    7.84
   1  10   6   25.11    5.06
  -1 -10  -6   20.56    5.48
   1  10   7   28.56    5.48
   1  10   7   45.31    9.96
  -1 -10  -7   29.33    7.65
   1  10   8  416.69   38.15
   1  10   8  310.43   34.82
  -1 -10  -8  345.24   23.25
   1  10   9  283.04   23.70
   1  10   9  311.87   20.73
   1  10   9  304.67   32.32
  -1 -10  -9  284.30   19.80
   1  10  10   65.06   14.32
   1  10  10   70.25    7.45
   1  10  10   84.31    9.82
  -1 -10 -10   52.50   10.12
   1  10  11   18.80    3.49
   1  10  11   11.62    6.87
  -1 -10 -11    2.35    3.23
   1  10  12   18.02    4.14
   1  10  12   14.42    9.46
   1  10  13   53.81    5.59
   1  10  13   54.90   10.22
   1  10  14   36.31   13.82
   1  10  14   38.85    8.48
   1  10  15   -0.44    2.26
   1  10  15    0.72    2.34
   1  10  16   12.96    3.55
   1  10  16   12.21   10.53
   1  10  17   85.91   26.29
   1  10  17  128.87   15.99
   1  10  18   68.27   11.52
   1  10  18   53.40   21.08
   1  10  19   11.14    3.72
   1  10  19    0.28    6.62
   1  11 -12   30.05   13.24
  -1 -11  12   54.88   14.57
   1  11 -11   14.12    9.94
  -1 -11  11   23.78   10.30
  -1 -11  10    7.67    6.82
   1  11  -9    9.74   12.47
  -1 -11   9   11.51   11.78
   1  11  -8   93.98   18.69
  -1 -11   8  120.32   17.17
   1  11  -7  176.01   23.86
  -1 -11   7  232.50   24.85
   1  11  -6  176.52   23.83
  -1 -11   6  235.52   36.49
   1  11  -5   20.32    8.03
  -1 -11   5   22.65    7.84
   1  11  -4   14.36    6.95
  -1 -11   4   16.08    6.09
   1  11  -3  283.07   30.87
  -1 -11   3  324.94   39.88
   1  11  -2  140.82   18.23
  -1 -11   2  182.86   26.37
   1  11  -1   -0.39    2.87
  -1 -11   1    3.30    4.42
   1  11   0   15.26   10.88
  -1 -11   0   26.16   10.94
   1  11   1   97.71   23.07
  -1 -11  -1  134.84   12.40
  -1 -11  -1  153.77   16.59
   1  11   2  316.22   28.58
  -1 -11  -2  402.02   27.16
   1  11   3   37.95    7.51
  -1 -11  -3   49.92    7.21
   1  11   4    1.71    4.09
  -1 -11  -4    0.66    1.34
   1  11   5  282.58   32.78
  -1 -11  -5  333.40   19.51
   1  11   6  303.49   30.69
   1  11   6  215.60   18.25
  -1 -11  -6  223.38   19.24
   1  11   7   98.05   16.19
   1  11   7  128.44   18.73
  -1 -11  -7  108.43   13.14
   1  11   8   23.66    5.53
   1  11   8   23.66    8.63
  -1 -11  -8   27.70    4.35
   1  11   9   16.54    4.43
   1  11   9   11.53    4.29
  -1 -11  -9   12.41    5.71
   1  11  10    9.63    7.30
   1  11  10   12.04    3.13
   1  11  10   12.77    4.34
  -1 -11 -10   11.41    4.83
   1  11  11   10.23    2.75
   1  11  11   15.44    6.12
   1  11  11   12.68    6.47
  -1 -11 -11    1.52    2.87
   1  11  12   21.12    9.92
   1  11  12   24.69    4.31
   1  11  12   28.96    6.62
   1  11  13   20.84   11.02
   1  11  13   29.12    4.75
   1  11  14  109.57   13.57
   1  11  14   85.66   13.72
   1  11  15   17.13   12.07
   1  11  15   22.01    7.04
   1  11  16   70.41   13.55
   1  11  16   75.79   11.80
   1  11  17    7.92   10.32
   1  11  17    9.28    5.37
   1  11  18    7.95   11.51
   1  11  18   15.36    8.13
   1  12 -11   24.31   13.29
  -1 -12  11   58.86   14.68
   1  12 -10   89.14   32.95
  -1 -12  10  124.78   35.22
   1  12  -9   71.61   28.33
  -1 -12   9   96.40   27.78
   1  12  -8   33.53   12.89
  -1 -12   8   54.18   12.12
   1  12  -7    5.02    5.20
  -1 -12   7    3.22    5.17
   1  12  -6   11.00    6.91
  -1 -12   6   15.32   11.39
   1  12  -5   48.80   11.90
  -1 -12   5   55.48   11.35
   1  12  -4   50.26   12.40
  -1 -12   4   61.30   11.22
   1  12  -3    6.16    5.71
  -1 -12   3    9.56    8.95
   1  12  -2   30.22    9.09
  -1 -12   2   41.06   14.35
   1  12  -1  178.30   21.76
  -1 -12   1  240.45   34.79
   1  12   0  250.11   28.22
  -1 -12   0  348.43   43.09
  -1 -12   0  343.52   24.95
   1  12   1   13.56    6.49
  -1 -12  -1   21.95    2.89
  -1 -12  -1    6.71    7.23
   1  12   2   66.36   11.24
  -1 -12  -2   91.88   10.04
   1  12   3   61.64   15.53
  -1 -12  -3   60.54    8.27
   1  12   4  338.24   41.23
  -1 -12  -4  412.32   30.47
   1  12   5   84.26   17.76
  -1 -12  -5   96.93   10.66
   1  12   6   -0.55    2.30
   1  12   6   -4.49    3.43
  -1 -12  -6   -0.81    1.33
   1  12   7   67.44   12.84
   1  12   7   49.75    8.04
  -1 -12  -7   63.11    9.26
   1  12   8  139.04   14.47
   1  12   8  170.03   19.07
  -1 -12  -8  183.55   12.75
   1  12   9   97.36   13.55
   1  12   9   82.93   14.57
  -1 -12  -9   75.73    9.88
   1  12  10   16.93    7.57
   1  12  10   16.75    6.12
  -1 -12 -10   15.93    5.81
   1  12  11   25.05    9.68
   1  12  11   24.11    6.06
   1  12  11   28.83    4.47
   1  12  12    8.16    3.97
   1  12  12    7.44    5.97
   1  12  12    4.05    2.74
   1  12  13    8.16    9.28
   1  12  13   19.76    8.51
   1  12  13   17.63    3.92
   1  12  14   26.73    6.91
   1  12  14   30.36    7.41
   1  12  14   15.18   10.92
   1  12  15    2.98    3.26
   1  12  15    1.59    2.93
   1  12  15   -0.15    2.93
   1  12  16   10.94    3.66
   1  12  16    2.53    9.39
   1  12  17   67.20   13.94
   1  12  17   90.24   14.39
   1  13  -9   18.00   16.81
  -1 -13   9   23.33   18.40
   1  13  -8   62.93   17.29
  -1 -13   8   92.43   17.66
   1  13  -7   47.45   14.01
  -1 -13   7   71.83   14.17
   1  13  -6   -2.01    4.12
  -1 -13   6    0.31    6.76
   1  13  -5   -1.68    4.59
  -1 -13   5    0.70    2.65
   1  13  -4  101.39   29.53
  -1 -13   4  138.51   18.83
   1  13  -3   61.94   22.22
  -1 -13   3   82.88   22.17
   1  13  -2   21.25   14.89
  -1 -13   2   33.11    9.32
   1  13  -1    0.30    5.62
  -1 -13   1    1.48    1.41
  -1 -13   1    0.51    3.55
   1  13   0   12.35   12.87
  -1 -13   0   21.89    3.33
  -1 -13   0   30.20    8.56
   1  13   1  292.37   44.54
  -1 -13  -1  372.54   26.77
   1  13   2  157.51   29.53
  -1 -13  -2  165.67   14.62
   1  13   3  267.91   38.55
  -1 -13  -3  358.06   26.28
   1  13   4   46.70   15.64
  -1 -13  -4   68.47    8.28
   1  13   5   95.20   20.02
  -1 -13  -5   99.96    7.28
   1  13   6  201.96   29.84
   1  13   6  241.60   27.85
  -1 -13  -6  242.50   20.20
   1  13   7   64.66   14.31
   1  13   7   51.63   14.53
  -1 -13  -7   68.32    6.37
   1  13   8    5.65    3.46
   1  13   8    5.87    2.92
  -1 -13  -8    6.13    4.14
   1  13   9   12.48    3.96
   1  13   9   12.03    4.51
  -1 -13  -9   11.66    4.73
   1  13  10  111.91   12.71
   1  13  10  129.89   16.62
  -1 -13 -10  133.56   15.17
   1  13  11  112.22   15.52
   1  13  11   85.80   17.07
   1  13  12  116.07   20.05
   1  13  12  136.70   17.66
   1  13  13   55.15    6.89
   1  13  13   45.60   13.47
   1  13  13   43.91    8.65
   1  13  14   -0.39    3.11
   1  13  14   -1.19    3.99
   1  13  14   -0.93    2.82
   1  13  15   32.39   16.02
   1  13  15   58.79   10.64
   1  13  15   50.16    8.87
   1  13  16   25.03   12.69
   1  13  16   37.05    6.04
   1  13  16   16.88    8.43
   1  14  -7    3.85    6.77
  -1 -14   7   12.50    7.63
   1  14  -6   63.27   27.26
  -1 -14   6  117.77   32.14
   1  14  -5   31.00   20.95
  -1 -14   5   59.76   13.65
   1  14  -4   41.39   20.00
  -1 -14   4   64.86   22.66
   1  14  -3    4.80    5.66
  -1 -14   3    7.66   10.12
   1  14  -2   53.19   13.25
  -1 -14   2   71.62   14.45
   1  14  -1  142.91   22.45
  -1 -14   1  253.49   28.59
  -1 -14   1  206.21   17.96
   1  14   0  144.83   21.41
  -1 -14   0  207.58   16.52
   1  14   1   11.03    7.35
  -1 -14  -1   24.77    5.49
   1  14   2    7.17    4.72
  -1 -14  -2    5.30    3.28
   1  14   3   10.79    9.85
  -1 -14  -3   14.43    4.52
   1  14   4  154.66   27.27
  -1 -14  -4  174.82   11.21
   1  14   5  116.09   23.20
  -1 -14  -5  142.97   12.83
   1  14   6   10.34    6.55
   1  14   6    7.06    7.92
  -1 -14  -6    8.06    3.92
   1  14   7   11.70    9.32
   1  14   7   18.10    5.34
  -1 -14  -7   18.51    5.36
   1  14   8   65.99    7.99
   1  14   8   59.66   14.59
  -1 -14  -8   58.24    5.33
   1  14   9   98.92   15.44
   1  14   9   78.36   16.22
  -1 -14  -9   80.69    7.13
   1  14  10   -0.40    3.45
   1  14  10    1.88    3.51
  -1 -14 -10    0.51    1.47
   1  14  11    0.26    1.48
   1  14  11   -0.56    2.68
   1  14  12   28.75    6.44
   1  14  12   40.29    9.71
   1  14  13   69.14   10.00
   1  14  13   87.82   13.98
   1  14  14   26.09   12.18
   1  14  14   42.79    6.20
   1  14  15    5.27    6.12
   1  14  15    4.91    6.41
   1  14  15    6.87    4.42
   1  15  -5    5.31    6.75
  -1 -15   5    9.48    8.09
   1  15  -4   12.47    8.28
  -1 -15   4   28.67   16.88
   1  15  -3   63.53   16.57
  -1 -15   3  116.24   18.57
   1  15  -2   65.67   27.68
  -1 -15   2   97.02   12.57
  -1 -15   2  130.78   20.91
   1  15  -1   32.01   17.73
  -1 -15   1    9.64   12.63
  -1 -15   1   51.61    7.17
   1  15   0    0.43    5.77
  -1 -15   0   -0.92    1.42
   1  15   1   84.52   26.12
  -1 -15  -1  122.13   12.08
   1  15   2   77.13   14.75
  -1 -15  -2  112.90   11.62
   1  15   3   60.22   12.59
  -1 -15  -3   81.91    9.33
   1  15   4    2.75    4.52
  -1 -15  -4    7.66    3.23
   1  15   5   30.87    7.71
  -1 -15  -5   26.88    6.02
   1  15   6   99.39   22.53
   1  15   6  137.18   22.89
  -1 -15  -6  127.55    9.52
   1  15   7   95.81   22.06
   1  15   7  123.86   22.04
  -1 -15  -7   97.74   11.64
   1  15   8   79.17   15.38
   1  15   8   67.68   18.66
  -1 -15  -8   78.98   10.21
   1  15   9    3.27    6.66
   1  15   9    4.23    6.20
  -1 -15  -9    8.78    4.28
   1  15  10    0.99    2.21
   1  15  10    1.59    2.19
  -1 -15 -10   -0.09    1.41
   1  15  11   46.73    8.41
   1  15  11   67.33   12.52
   1  15  12   22.95    8.14
   1  15  12   19.47    9.29
   1  15  13    2.40    4.38
   1  15  13   -2.72    2.35
   1  15  14   31.80    8.96
   1  15  14   11.59    4.66
   1  16  -3   -0.24    5.19
   1  16  -2   12.60    7.19
  -1 -16   2    0.86   11.32
   1  16  -1   73.42   15.82
   1  16   0   69.68   14.54
   1  16   1   12.73   11.40
   1  16   2    1.97    6.56
   1  16   3   19.71   12.42
   1  16   4   82.03   13.87
   1  16   5   77.54   12.89
   1  16   6   22.23    6.61
   1  16   6   17.18   11.05
   1  16   7    1.98    4.32
   1  16   7    3.00    4.02
  -1 -16  -7   -0.40    1.84
   1  16   8   29.03   13.15
   1  16   8   42.40    7.60
  -1 -16  -8   39.78    7.24
   1  16   9   18.68    7.17
   1  16   9   44.82   10.44
  -1 -16  -9   23.07    4.20
   1  16  10   10.04    4.51
   1  16  10    8.15    4.63
   1  16  11    2.98    3.91
   1  16  11   -1.22    3.59
   1  17   2   34.18   10.38
   1  17   3   10.54   10.59
   1  17   4    2.54    6.78
   1  17   5   24.59    7.33
   1  17   5   21.29    7.98
   1  17   6   21.73   10.84
   1  17   6   18.01    7.12
   1  17   7   20.81   10.47
   1  17   7   14.94   10.62
  -2  16  10    0.67    2.99
  -2  16  10    0.50    2.99
  -2  16   9   58.69   13.04
  -2  16   9   87.75   14.81
  -2  16   8   38.21   16.53
  -2  16   8   26.32   14.62
  -2  16   7   17.85   12.07
  -2  16   7   20.43   12.61
  -2  16   6    5.40    5.15
  -2  16   6    7.24    8.96
  -2  16   5   -0.66    2.95
  -2  16   5    0.32    2.69
  -2  16   4   52.33   21.56
  -2  16   4   63.25   13.00
  -2  16   3   75.40   24.66
  -2  16   3   91.93   16.02
  -2  16   2   60.58   21.93
  -2  16   1   -1.45    7.06
  -2  16   0   19.47    9.09
  -2  16  -1   72.66   16.64
  -2  16  -2   30.76   11.25
  -2  16  -3    6.03    6.86
  -2  15  12    4.62    4.09
  -2  15  12   -0.67    7.31
  -2  15  11   33.23   13.11
  -2  15  11   24.36   14.67
  -2  15  10   60.57   16.93
  -2  15  10   47.37   10.85
  -2  15   9   84.82   23.32
  -2  15   9  129.43   17.41
  -2  15   8   20.74   11.62
  -2  15   8    9.19   10.41
  -2  15   7   -2.86    3.80
  -2  15   7   -0.54    6.06
  -2  15   6   22.33    7.15
  -2  15   6   13.91    6.83
  -2  15   5  127.50   16.96
  -2  15   5   79.10   14.61
  -2  15   4   34.83   10.54
  -2  15   4   50.55   10.63
  -2  15   3   10.34   11.10
  -2  15   2   35.08   16.18
  -2  15   1  104.07   26.39
  -2  15   0   79.83   24.39
  -2  15  -1    3.75    8.74
  -2  15  -2   14.33   13.71
  -2  15  -3   19.91    9.54
  -2  15  -4   96.49   19.44
  -2  15  -5    0.09    3.19
   2 -15   6   -6.16    7.64
  -2  15  -6   -0.23    5.61
  -2  14  14    4.51    6.31
  -2  14  14    5.45    4.62
  -2  14  14   10.25    6.16
  -2  14  13   22.45   16.42
  -2  14  13   62.44   14.40
  -2  14  13   25.79   11.10
  -2  14  12   24.64    9.54
  -2  14  12   41.94   10.11
  -2  14  12   52.96   14.30
  -2  14  11    4.79    4.72
  -2  14  11    4.02    3.98
  -2  14  10   -3.27    3.60
  -2  14  10    2.74    3.33
  -2  14   9   44.99   18.93
  -2  14   9   62.96   12.13
  -2  14   8  229.56   27.11
  -2  14   8  306.07   28.20
  -2  14   7   13.32    6.04
  -2  14   7   13.48   10.04
  -2  14   6   23.56    8.01
  -2  14   6   34.65    8.23
  -2  14   5    2.27    3.57
  -2  14   5    0.40    3.14
  -2  14   4   36.77    9.30
  -2  14   4   54.21   15.86
  -2  14   3  107.85   25.25
  -2  14   2   85.52   24.15
  -2  14   1   27.53   14.43
  -2  14   0   54.03   19.39
  -2  14  -1  125.06   30.30
  -2  14  -2   27.53   16.65
  -2  14  -3   -0.57    5.97
  -2  14  -4    3.41    9.16
   2 -14   5  124.99   24.56
  -2  14  -5   78.60   30.26
   2 -14   6   22.84   17.85
  -2  14  -6    1.50   13.50
   2 -14   7  138.03   26.46
  -2  14  -7   80.13   35.17
   2 -14   8    8.83    9.05
  -2  14  -8    3.43   12.22
  -2  13  15   28.32    6.90
  -2  13  15   13.15   11.30
  -2  13  14   74.82   17.42
  -2  13  14   49.73   14.73
  -2  13  13    6.98    4.18
  -2  13  13    1.35    5.69
  -2  13  12    4.02    6.11
  -2  13  12    4.63    4.86
  -2  13  12    1.72    4.27
  -2  13  11  110.46   19.91
  -2  13  11   77.94   14.53
  -2  13  11  109.47   26.04
  -2  13  10  107.01   12.44
  -2  13  10   62.24   12.35
  -2  13  10   85.14   14.37
  -2  13   9  200.01   32.00
  -2  13   9  180.57   22.88
  -2  13   8   15.17    5.65
  -2  13   8    7.22    6.23
  -2  13   7   45.84   13.74
  -2  13   7   25.36   14.34
  -2  13   6    2.80    3.05
  -2  13   6   -3.22    5.21
  -2  13   5   63.70   19.36
  -2  13   5   91.03   12.99
  -2  13   4   56.86   17.75
  -2  13   4   73.84   17.91
  -2  13   3    0.85    5.05
  -2  13   2   -1.45    3.51
  -2  13   1   83.04   14.56
  -2  13   0  114.72   16.65
  -2  13  -1   20.06    7.73
  -2  13  -2   14.64    7.38
  -2  13  -3   81.85   15.44
   2 -13   4   74.21    5.35
   2 -13   4  151.74   20.30
   2 -13   4   66.02    6.08
  -2  13  -4   95.04   15.34
   2 -13   5   82.24   26.84
  -2  13  -5   42.47   13.14
   2 -13   6    7.48    7.18
  -2  13  -6    5.53    6.46
   2 -13   7    7.70   12.26
  -2  13  -7    5.49    6.77
   2 -13   8  172.28   27.32
  -2  13  -8  104.49   23.20
   2 -13   9   62.36   25.11
  -2  13  -9   25.94   11.73
   2 -13  10    2.12    8.98
  -2  13 -10   -2.55    4.84
  -2  12  16   32.27    8.35
  -2  12  16   37.79    8.22
  -2  12  15    8.54    7.84
  -2  12  15    8.79    7.83
  -2  12  14   34.94    8.44
  -2  12  14   57.99    9.25
  -2  12  13  101.37   12.03
  -2  12  13   64.86   16.84
  -2  12  12  189.00   26.08
  -2  12  12  135.51   15.48
  -2  12  11   23.33    5.33
  -2  12  11   32.58    6.88
  -2  12  10    2.64    5.98
  -2  12  10    5.74    5.11
  -2  12  10    3.70    3.97
  -2  12   9  181.49   16.62
  -2  12   9  149.61   18.68
  -2  12   9  188.20   35.30
  -2  12   8  110.46   21.27
  -2  12   8   99.52   24.96
  -2  12   7  129.43   27.77
  -2  12   7  139.78   15.16
  -2  12   6    0.91    4.25
  -2  12   6    0.25    4.65
  -2  12   5    1.15    2.72
  -2  12   5   -0.87    4.45
  -2  12   4   29.64   12.32
  -2  12   4   30.85   12.20
  -2  12   3   29.30   12.39
  -2  12   2   23.08    7.25
  -2  12   1    4.08    4.40
  -2  12   0   -0.09    2.45
  -2  12  -1    1.35    3.38
  -2  12  -2   16.25   11.34
   2 -12   3    3.21    0.90
   2 -12   3    2.18    1.03
   2 -12   3    4.08    5.49
  -2  12  -3   -1.19    7.24
   2 -12   4  134.48   28.66
   2 -12   4   71.04    5.39
  -2  12  -4   80.69   22.78
   2 -12   5   14.76    6.62
   2 -12   5    5.29    2.39
  -2  12  -5   11.63   10.15
   2 -12   6   68.74   13.09
   2 -12   6   34.12    5.64
  -2  12  -6   37.69   11.69
   2 -12   7  226.59   37.89
   2 -12   7  109.28   11.87
  -2  12  -7  141.61   22.33
   2 -12   8   17.77    6.92
   2 -12   8    4.19    3.60
  -2  12  -8    5.89    6.74
   2 -12   9   41.03    9.92
   2 -12   9   14.31    5.92
  -2  12  -9   20.72    9.67
   2 -12  10   32.90    9.18
   2 -12  10   76.48   22.21
  -2  12 -10   52.27   12.96
   2 -12  11   21.19    4.87
   2 -12  11   45.17   11.06
  -2  12 -11   18.60   10.17
  -2  11  17   11.52    5.00
  -2  11  17    7.44    9.82
  -2  11  16    6.17    8.43
  -2  11  16    8.06    7.99
  -2  11  15  121.54   14.14
  -2  11  15   90.97   22.75
  -2  11  14  145.99   14.85
  -2  11  14  116.12   16.06
  -2  11  13   44.13   13.10
  -2  11  13   31.03   12.31
  -2  11  12    3.60    3.43
  -2  11  12    7.56    3.75
  -2  11  11   49.26   12.88
  -2  11  11   43.51   10.86
  -2  11  10  193.50   24.68
  -2  11  10  222.64   18.18
  -2  11   9  215.63   27.05
  -2  11   9  186.30   15.23
  -2  11   8    4.72    4.15
  -2  11   8   10.71    5.60
  -2  11   8    7.78    4.29
  -2  11   7   20.11    4.90
  -2  11   7   17.43    6.89
  -2  11   7   15.40    9.52
  -2  11   6   85.48   12.90
  -2  11   6   79.90   16.47
  -2  11   5    1.90    3.56
  -2  11   5    3.79    3.74
  -2  11   4   20.72   11.17
  -2  11   4   20.95   10.51
  -2  11   3  119.14   22.29
  -2  11   2  100.02   13.33
  -2  11   1  547.66   45.78
  -2  11   0   78.02   20.16
  -2  11  -1   50.72   18.18
   2 -11   2    1.21    0.76
   2 -11   2   -0.57    0.26
  -2  11  -2    0.53    2.77
   2 -11   3   16.21    2.28
   2 -11   3   20.93    8.72
  -2  11  -3   12.30    7.11
   2 -11   4   97.06   14.28
   2 -11   4   62.16    5.86
  -2  11  -4   65.18   13.01
   2 -11   5  115.13   10.11
   2 -11   5  163.35   20.24
  -2  11  -5  125.89   28.34
   2 -11   6  132.74   26.52
   2 -11   6   81.65    9.45
  -2  11  -6   79.05   24.80
   2 -11   7   34.59    6.91
   2 -11   7   63.72   12.08
  -2  11  -7   37.02   19.39
   2 -11   8  209.86   34.11
   2 -11   8  136.87   15.69
  -2  11  -8  171.47   36.38
   2 -11   9  188.98   21.00
   2 -11   9  109.40   15.11
  -2  11  -9  137.83   32.96
   2 -11  10   22.41   12.12
   2 -11  10    9.86    3.28
  -2  11 -10   18.67   12.48
   2 -11  11    5.88    8.85
   2 -11  11    2.70    4.25
  -2  11 -11    8.06    9.11
   2 -11  12   48.10   10.67
   2 -11  12   18.92    5.40
  -2  11 -12   35.54   18.27
   2 -11  13   23.40   10.74
   2 -11  13   53.10   13.01
  -2  11 -13   37.21   21.09
  -2  10  18   13.39    7.09
  -2  10  18   25.27   10.57
  -2  10  17   76.04   15.52
  -2  10  17   43.72   10.75
  -2  10  16   13.60    5.99
  -2  10  16   18.29    9.94
  -2  10  15    9.85    4.70
  -2  10  15    6.57    7.93
  -2  10  14   16.19    9.01
  -2  10  14   12.60    8.74
  -2  10  13  228.92   27.91
  -2  10  13  175.57   28.05
  -2  10  12  235.96   19.09
  -2  10  12  205.41   19.80
  -2  10  11   73.04   14.73
  -2  10  11   79.48   15.60
  -2  10  10   15.08    4.81
  -2  10  10   12.37    6.94
  -2  10   9   57.01   13.25
  -2  10   9   46.20   10.19
  -2  10   8  231.96   23.38
  -2  10   8  243.40   28.34
  -2  10   7   64.70    9.37
  -2  10   7   63.36    9.27
  -2  10   6  179.03   10.75
  -2  10   6  145.38   14.80
  -2  10   6  191.49   33.15
  -2  10   5   30.24   13.82
  -2  10   5   30.28   11.87
  -2  10   4  436.11   33.09
  -2  10   4  467.08   38.42
  -2  10   3  506.67   55.46
  -2  10   2  496.35   52.81
  -2  10   1    7.91    4.50
  -2  10   0  165.10   27.05
  -2  10  -1  534.80   46.30
   2 -10   2  956.74   72.94
   2 -10   2  667.68   31.97
  -2  10  -2  643.66   54.81
   2 -10   3  582.44   48.10
  -2  10  -3  410.35   57.12
   2 -10   4    3.15    5.61
   2 -10   4   -0.64    0.83
  -2  10  -4    1.48    5.25
   2 -10   5  142.89   27.03
  -2  10  -5  102.98   16.57
   2 -10   6   26.82    3.50
   2 -10   6   35.30    9.24
  -2  10  -6   25.10    9.34
   2 -10   7  246.90   22.89
   2 -10   7  304.27   27.99
  -2  10  -7  276.60   43.94
   2 -10   8   10.91    4.93
   2 -10   8   18.79   11.02
  -2  10  -8   11.63   12.31
   2 -10   9    9.40    5.23
   2 -10   9    5.60    2.66
  -2  10  -9    7.16    9.73
   2 -10  10  101.50   14.98
   2 -10  10  158.18   27.87
  -2  10 -10  120.85   29.80
   2 -10  11   90.14   10.35
   2 -10  11  163.19   27.55
  -2  10 -11  116.60   27.90
   2 -10  12   24.25    9.21
   2 -10  12   40.92   10.27
  -2  10 -12   27.74   18.51
   2 -10  13    1.28    1.75
   2 -10  13   -2.43    3.13
  -2  10 -13   -3.18    5.47
   2 -10  14   -0.75    4.17
   2 -10  14    3.25    4.49
   2  -9 -18   66.20   21.67
  -2   9  18   46.69   12.05
  -2   9  18   86.88   18.38
   2  -9 -17   -1.39    2.43
  -2   9  17    0.22    3.14
  -2   9  17    0.87    2.11
   2  -9 -16   43.33   10.73
  -2   9  16   37.10    9.16
  -2   9  16   51.59   13.17
   2  -9 -15  118.66   26.24
  -2   9  15  134.78   14.12
  -2   9  15   80.72   14.07
   2  -9 -14  202.83   22.02
  -2   9  14  163.85   18.87
  -2   9  14  204.56   26.39
  -2   9  13    2.00    4.08
  -2   9  13    0.87    2.59
  -2   9  12   81.19   10.84
  -2   9  12  106.73   10.99
  -2   9  11   85.71   15.61
  -2   9  11   95.61   16.88
  -2   9  10   79.43    9.15
  -2   9  10   94.39    9.98
  -2   9   9  324.10   31.66
  -2   9   9  316.74   23.49
  -2   9   8   30.06    8.17
  -2   9   8   30.79    9.90
  -2   9   7   33.69   10.97
  -2   9   7   31.24    6.96
  -2   9   6  214.89   18.05
  -2   9   6  179.72   15.93
  -2   9   5 2021.55  149.57
  -2   9   5 1744.55  141.80
  -2   9   5 2116.15  181.29
  -2   9   4  530.75   41.68
  -2   9   4  444.32   55.48
  -2   9   3   55.59    9.31
  -2   9   2  145.48   22.08
  -2   9   1  114.98   12.72
  -2   9   0  324.08   35.91
  -2   9  -1   29.39    6.96
   2  -9   2    2.84    3.90
  -2   9  -2    0.58    5.70
   2  -9   3  323.01   39.72
  -2   9  -3  233.97   23.39
   2  -9   4  430.03   50.61
  -2   9  -4  325.23   45.45
   2  -9   5   19.06    7.21
  -2   9  -5   17.52   12.17
   2  -9   6    2.54    2.00
   2  -9   6   13.28    4.51
  -2   9  -6   10.02    5.09
   2  -9   7   81.47   12.12
   2  -9   7   76.69    7.04
  -2   9  -7   67.33   13.80
   2  -9   8  375.45   34.49
   2  -9   8  457.64   53.42
  -2   9  -8  423.86   59.05
   2  -9   9  193.38   19.70
   2  -9   9  136.43   17.78
  -2   9  -9  153.47   33.10
   2  -9  10    7.99    5.91
   2  -9  10   16.25    6.11
  -2   9 -10    8.38   11.11
   2  -9  11   11.19    9.46
   2  -9  11    6.53    5.30
  -2   9 -11    6.27    5.74
   2  -9  12   81.02   19.87
   2  -9  12   52.32    7.87
  -2   9 -12   55.73   13.60
   2  -9  13   18.73   10.38
   2  -9  13   39.98    9.68
  -2   9 -13   31.69   10.98
   2  -9  14   40.18    9.81
   2  -9  14   16.13    6.19
  -2   9 -14   28.35   16.93
   2  -9  15   -0.03    4.31
   2  -9  15    3.80    4.10
  -2   9 -15   -4.97    6.87
   2  -8 -19    2.19    4.68
  -2   8  19    0.97    4.17
  -2   8  19    3.98    5.36
   2  -8 -18    7.53    6.14
  -2   8  18    5.90    5.37
  -2   8  18    7.25    7.34
   2  -8 -17  191.80   23.94
  -2   8  17  222.19   30.15
  -2   8  17  136.90   30.60
   2  -8 -16  157.20   31.10
  -2   8  16  104.44   25.53
  -2   8  16  159.41   15.77
   2  -8 -15  111.84   25.21
  -2   8  15   83.47   10.89
  -2   8  15   72.50   18.03
   2  -8 -14    1.68    4.46
  -2   8  14   -7.23    5.17
  -2   8  14   -2.59    3.10
   2  -8 -13  141.21   27.19
  -2   8  13   80.48   17.87
  -2   8  13  124.76   18.14
   2  -8 -12  230.52   22.59
  -2   8  12  168.83   24.21
  -2   8  12  204.52   16.56
   2  -8 -11  127.77   23.38
  -2   8  11  118.48   18.12
  -2   8  11   94.91   16.83
  -2   8  10   -0.95    1.96
  -2   8  10    1.47    1.73
  -2   8   9   35.74    8.76
  -2   8   9   37.53    6.41
  -2   8   8  189.71   19.67
  -2   8   8  218.91   23.80
  -2   8   7    6.04    3.73
  -2   8   7    4.52    6.40
  -2   8   6  414.13   31.96
  -2   8   6  434.96   32.26
  -2   8   5   10.34    4.71
  -2   8   5   10.32    3.50
  -2   8   4   19.27    3.55
  -2   8   4   26.38    6.90
  -2   8   4   29.27    6.77
  -2   8   3  397.07   30.07
  -2   8   3  383.60   43.07
  -2   8   2  881.05   64.36
  -2   8   1    8.18    3.78
  -2   8   0  233.43   27.18
   2  -8   1  367.62   13.30
  -2   8  -1  328.50   26.01
   2  -8   2  220.68   28.99
  -2   8  -2  156.82   16.64
   2  -8   3   65.06    9.92
  -2   8  -3   54.23   14.92
   2  -8   4  167.36   16.30
  -2   8  -4  140.22   16.28
   2  -8   5  105.84   12.60
  -2   8  -5  103.96   22.81
   2  -8   6  228.67   20.40
  -2   8  -6  222.35   23.80
   2  -8   7  110.78    9.17
   2  -8   7  136.44   22.78
  -2   8  -7  116.60   15.87
   2  -8   8   60.21   10.50
   2  -8   8   59.46   10.76
  -2   8  -8   74.02   20.76
   2  -8   9    2.52    6.76
   2  -8   9    3.06    4.03
  -2   8  -9    5.30    7.65
   2  -8  10  135.63   12.99
   2  -8  10  180.92   18.21
  -2   8 -10  151.40   19.90
   2  -8  11  254.45   29.82
   2  -8  11  336.05   40.63
  -2   8 -11  258.19   27.85
   2  -8  12   67.64   18.11
   2  -8  12   46.89    7.83
  -2   8 -12   55.48   12.54
   2  -8  13    2.76    5.12
   2  -8  13    2.93    4.34
  -2   8 -13    3.81    4.93
   2  -8  14    9.26    5.66
   2  -8  14    4.94    4.27
  -2   8 -14    7.19    6.12
   2  -8  15   86.03   12.77
   2  -8  15   52.88   16.99
  -2   8 -15   71.03   15.20
   2  -8  16   22.98    7.95
   2  -8  16   56.57   12.32
  -2   8 -16   27.09   16.48
   2  -7 -19   34.52   17.64
  -2   7  19   24.17    9.51
  -2   7  19   53.20   12.74
   2  -7 -18   86.62   23.93
  -2   7  18   61.08   12.99
  -2   7  18  102.76   18.28
   2  -7 -17   19.81   15.22
  -2   7  17   50.04   13.97
  -2   7  17   24.41   13.78
   2  -7 -16   -2.79    5.74
  -2   7  16   -1.27    4.71
  -2   7  16    0.42    5.30
   2  -7 -15   92.47   14.00
  -2   7  15   74.11   13.12
  -2   7  15   96.11   10.67
   2  -7 -14  155.52   17.59
  -2   7  14  129.73   16.06
  -2   7  14  138.86   13.09
   2  -7 -13   52.31   16.68
  -2   7  13   53.21   12.43
  -2   7  13   37.74    8.37
   2  -7 -12   29.72    8.07
  -2   7  12   26.77    6.26
  -2   7  12   22.73    5.76
   2  -7 -11  261.14   33.96
  -2   7  11  171.78   16.64
  -2   7  11  174.43   14.44
   2  -7 -10  133.82   24.81
  -2   7  10   97.18   10.92
  -2   7  10  114.62   16.34
   2  -7  -9  310.94   25.60
  -2   7   9  289.24   28.64
  -2   7   9  262.56   27.97
   2  -7  -8   11.02    4.82
  -2   7   8    7.40    5.01
  -2   7   8   12.47    4.48
  -2   7   7   22.44    5.89
  -2   7   7   28.52    6.11
  -2   7   6  141.89   13.57
  -2   7   6  172.74   15.14
  -2   7   5  748.60   50.14
  -2   7   5  695.25   44.74
  -2   7   4  298.73   32.10
  -2   7   4  246.76   15.44
  -2   7   3  107.58   12.39
  -2   7   3   96.56    6.11
  -2   7   3  105.79   18.61
  -2   7   2   21.65    9.57
  -2   7   1 1330.72  110.23
  -2   7   0  127.70   18.08
   2  -7   1  167.70   22.38
  -2   7  -1  663.52   39.91
   2  -7   2   64.45    9.39
  -2   7  -2   52.32    8.39
   2  -7   3 1512.65  123.28
  -2   7  -3 1060.63   79.40
   2  -7   4 1030.60   86.74
  -2   7  -4  920.92   85.93
   2  -7   5  312.04   22.18
  -2   7  -5  292.04   25.84
   2  -7   6   98.05   11.04
  -2   7  -6   95.86   13.05
   2  -7   7  228.31   15.61
   2  -7   7  256.82   30.88
  -2   7  -7  228.50   22.82
   2  -7   8  272.58   28.27
   2  -7   8  315.96   25.26
  -2   7  -8  341.56   44.20
   2  -7   9  162.15   25.25
   2  -7   9  141.02   17.75
  -2   7  -9  138.29   17.84
   2  -7  10   80.18    9.48
   2  -7  10  102.52   12.68
  -2   7 -10   90.05   14.18
   2  -7  11   34.97   12.70
   2  -7  11   23.89    9.03
  -2   7 -11   22.86    8.18
   2  -7  12   55.26   16.19
   2  -7  12   35.06    7.06
  -2   7 -12   48.97   11.09
   2  -7  13  174.52   26.94
   2  -7  13  255.38   24.75
  -2   7 -13  190.46   24.11
   2  -7  14  166.88   28.04
   2  -7  14  215.35   21.07
  -2   7 -14  175.18   23.25
   2  -7  15   23.76    6.57
   2  -7  15    8.27    5.80
  -2   7 -15   16.32    7.69
   2  -7  16   13.61    5.91
   2  -7  16    8.41    8.74
  -2   7 -16    6.84    6.56
   2  -7  17   40.76   11.12
   2  -7  17   16.57    7.43
  -2   7 -17   17.57    9.20
   2  -6 -19   33.21   10.63
  -2   6  19   20.80   16.22
  -2   6  19   32.73   13.04
   2  -6 -18   13.57    7.56
  -2   6  18   16.99    8.72
  -2   6  18    8.48    6.96
   2  -6 -17  123.68   17.93
  -2   6  17  128.51   21.08
  -2   6  17   81.67   25.29
   2  -6 -16  111.08   17.16
  -2   6  16  123.67   20.86
  -2   6  16   77.87   22.53
   2  -6 -15  104.66   15.68
  -2   6  15  111.16   17.71
  -2   6  15   68.62   13.51
   2  -6 -14   33.18   13.16
  -2   6  14   24.10    5.47
  -2   6  14   17.68    6.81
   2  -6 -13  122.46   22.19
  -2   6  13   88.06    9.87
  -2   6  13   79.79   18.82
   2  -6 -12  333.97   29.81
  -2   6  12  345.41   34.51
  -2   6  12  257.44   35.36
   2  -6 -11    4.44    6.78
  -2   6  11    2.27    5.46
  -2   6  11    3.83    2.90
   2  -6 -10   71.61   10.47
  -2   6  10   73.87   12.51
  -2   6  10   63.92   14.10
   2  -6  -9   28.37    7.45
  -2   6   9   29.62    8.82
  -2   6   9   33.44    6.36
   2  -6  -8    8.38    4.57
  -2   6   8   10.28    6.55
  -2   6   8    4.69    4.82
   2  -6  -7  514.82   36.66
  -2   6   7  459.12   29.17
  -2   6   7  551.40   45.46
  -2   6   6  270.58   22.08
  -2   6   6  320.59   30.49
  -2   6   5    2.16    2.58
  -2   6   5    3.52    3.00
  -2   6   4   98.34   10.04
  -2   6   4   92.77    8.10
  -2   6   3   18.78    3.29
  -2   6   3   16.71   10.01
  -2   6   2  945.66   64.25
  -2   6   2  774.16   37.57
  -2   6   1  163.63   15.06
  -2   6   0   74.82    8.96
   2  -6   1   -2.47    2.98
  -2   6  -1    0.51    3.99
   2  -6   2  815.97   40.23
   2  -6   2 1179.80   87.91
  -2   6  -2  917.70   74.54
   2  -6   3   51.71    7.36
   2  -6   3   48.42    2.93
  -2   6  -3   44.24   12.01
   2  -6   4    8.89    1.82
   2  -6   4   22.18    6.78
  -2   6  -4   20.16    7.21
   2  -6   5  261.48   26.50
  -2   6  -5  204.95   18.42
   2  -6   6  462.90   39.85
   2  -6   6  351.09   21.19
  -2   6  -6  346.87   28.15
   2  -6   7  480.86   44.53
   2  -6   7  470.36   29.86
  -2   6  -7  458.59   48.98
   2  -6   8   69.17   11.74
   2  -6   8   68.99    9.26
  -2   6  -8   72.36   11.45
   2  -6   9    2.98    6.19
   2  -6   9    2.59    4.30
  -2   6  -9    5.02    4.03
   2  -6  10  141.07   15.21
   2  -6  10  119.17   11.99
  -2   6 -10  128.44   25.68
   2  -6  11  134.06   20.71
   2  -6  11  169.68   26.65
  -2   6 -11  144.55   29.31
   2  -6  12   15.35    4.96
   2  -6  12   23.71   11.48
  -2   6 -12   14.31   11.69
   2  -6  13   44.25    8.39
   2  -6  13   30.11   12.00
  -2   6 -13   29.62   16.64
   2  -6  14    1.15    2.61
   2  -6  14   -1.77    4.12
  -2   6 -14    1.10    4.95
   2  -6  15   81.91   13.57
   2  -6  15  127.90   14.75
  -2   6 -15   96.05   23.47
   2  -6  16   36.04   15.65
   2  -6  16   57.64   10.42
  -2   6 -16   38.99   18.45
   2  -6  17    9.22   11.13
   2  -6  17    4.97    4.69
  -2   6 -17    3.50    9.00
   2  -5 -19    5.30   12.13
  -2   5  19   12.19    9.01
  -2   5  19    7.58   10.94
   2  -5 -18  175.35   32.60
  -2   5  18  125.50   20.80
  -2   5  18  210.29   28.45
   2  -5 -17   33.87   14.97
  -2   5  17   23.44   14.70
  -2   5  17   29.02   11.76
   2  -5 -16    1.81    5.98
  -2   5  16   -0.29    4.20
  -2   5  16    3.61    5.65
   2  -5 -15   71.02   19.31
  -2   5  15   54.80   11.46
  -2   5  15   73.13   14.19
   2  -5 -14  228.85   33.56
  -2   5  14  234.73   27.73
  -2   5  14  175.62   32.26
   2  -5 -13  209.07   33.57
  -2   5  13  185.74   23.69
  -2   5  13  152.27   27.36
   2  -5 -12    5.19    6.40
  -2   5  12    2.43    4.21
  -2   5  12   29.69    5.42
   2  -5 -11   39.63   13.62
  -2   5  11   29.41    5.89
  -2   5  11   24.27    6.26
   2  -5 -10  596.66   44.52
  -2   5  10  650.69   54.52
  -2   5  10  463.92   47.70
   2  -5  -9  337.56   37.70
  -2   5   9  308.43   22.91
  -2   5   9  343.13   31.71
   2  -5  -8   44.40   13.14
  -2   5   8   38.27    7.09
  -2   5   8   58.58    9.95
   2  -5  -7    1.50    4.90
  -2   5   7    1.49    3.34
  -2   5   7    2.83    2.65
   2  -5  -6  482.58   33.90
  -2   5   6  360.47   29.27
  -2   5   6  425.27   27.50
   2  -5  -5  611.08   54.83
  -2   5   5  527.25   29.96
  -2   5   5  541.24   36.26
  -2   5   4  476.40   31.29
  -2   5   4  511.98   47.95
  -2   5   3   49.72    7.71
  -2   5   3   47.19    5.34
  -2   5   2  232.80   10.81
  -2   5   2  244.47   17.59
  -2   5   1   77.63   10.08
  -2   5   0  267.25   18.66
   2  -5   1    4.26    4.29
  -2   5  -1   17.67    6.00
   2  -5   2   81.93    4.33
   2  -5   2  118.70   16.02
  -2   5  -2   93.57    9.17
   2  -5   3  142.56    8.94
   2  -5   3  130.47   18.53
  -2   5  -3  140.56   13.73
   2  -5   4 1236.50   74.93
   2  -5   4 1027.52   67.15
  -2   5  -4  979.42   68.86
   2  -5   5  294.21   28.57
   2  -5   5  324.89   22.13
  -2   5  -5  286.18   22.21
   2  -5   6  277.08   21.95
   2  -5   6  269.42   26.96
  -2   5  -6  256.33   20.77
   2  -5   7  431.02   39.86
   2  -5   7  401.95   32.15
  -2   5  -7  405.16   42.95
   2  -5   8  282.02   21.47
   2  -5   8  279.69   25.27
  -2   5  -8  269.96   22.99
   2  -5   9   16.72    4.11
   2  -5   9   17.85    5.30
  -2   5  -9   14.62    9.64
   2  -5  10   52.89    8.93
   2  -5  10   45.17   11.51
  -2   5 -10   48.56    9.09
   2  -5  11    1.17    5.02
   2  -5  11   -0.75    3.83
  -2   5 -11    2.28    3.09
   2  -5  12   25.79    9.44
   2  -5  12   23.39    5.93
  -2   5 -12   24.59    7.72
   2  -5  13   32.41    6.34
   2  -5  13   28.18   11.04
  -2   5 -13   25.98    8.51
   2  -5  14  209.58   18.14
   2  -5  14  166.25   19.49
  -2   5 -14  181.45   21.40
   2  -5  15   16.36    5.30
   2  -5  15   15.42    9.95
  -2   5 -15   10.15    6.21
   2  -5  16    7.63    7.45
   2  -5  16    4.54    7.96
  -2   5 -16    7.80    5.36
   2  -5  17   29.75    9.43
   2  -5  17   40.46   13.74
  -2   5 -17   46.19   11.57
   2  -5  18   32.10   12.32
   2  -5  18   13.33   12.91
  -2   5 -18   17.18    9.15
   2  -4 -19    5.85    5.97
  -2   4  19    5.68    8.05
  -2   4  19    5.29    6.12
   2  -4 -18    6.22    6.14
  -2   4  18    6.80    7.97
  -2   4  18    6.72   10.07
   2  -4 -17   42.67   10.47
  -2   4  17   45.90   13.55
  -2   4  17   33.77   10.70
   2  -4 -16   76.79   20.88
  -2   4  16   58.30   18.79
  -2   4  16   64.30    9.67
   2  -4 -15   74.74   19.50
  -2   4  15   60.00   11.15
  -2   4  15   52.41    8.04
   2  -4 -14   -0.48    5.95
  -2   4  14   -1.26    5.20
  -2   4  14   -1.44    2.49
   2  -4 -13  278.79   25.36
  -2   4  13  262.64   21.24
  -2   4  13  227.54   23.42
   2  -4 -12  247.28   23.11
  -2   4  12  235.01   26.92
  -2   4  12  193.86   20.55
   2  -4 -11  373.34   32.49
  -2   4  11  389.18   42.70
  -2   4  11  357.02   34.54
   2  -4 -10  124.17   22.75
  -2   4  10  131.18   14.03
  -2   4  10  157.80   16.12
   2  -4  -9   42.18    7.40
  -2   4   9   31.71    6.14
  -2   4   9   27.24    6.59
   2  -4  -8  104.62   12.59
  -2   4   8   99.55   10.27
   2  -4  -7   -1.24    4.00
  -2   4   7  -10.69    5.81
   2  -4  -6 2519.00  210.40
  -2   4   6 2740.21  238.98
   2  -4  -5  473.11   46.18
  -2   4   5  416.08   28.40
   2  -4  -4 2119.19  180.81
  -2   4   4 1858.86  153.96
  -2   4   3    1.93    1.56
  -2   4   3   26.72    3.64
  -2   4   2  144.05    7.99
  -2   4   2  154.91   13.61
  -2   4   1  349.12   14.07
  -2   4   0   22.32    5.17
  -2   4  -1 1021.81   63.65
   2  -4   2  307.24   18.74
   2  -4   2  240.70    9.27
  -2   4  -2  249.48   16.63
   2  -4   3 1785.74  126.08
   2  -4   3 2077.88  136.18
  -2   4  -3 1950.88  143.10
   2  -4   4   41.58    5.88
   2  -4   4   39.09    5.83
  -2   4  -4   44.71   11.33
   2  -4   5  542.64   37.03
   2  -4   5  487.61   41.96
  -2   4  -5  531.22   50.19
   2  -4   6  431.12   25.77
   2  -4   6  477.44   39.20
  -2   4  -6  473.40   43.35
   2  -4   7  459.43   29.13
   2  -4   7  561.62   46.80
  -2   4  -7  476.19   35.87
   2  -4   8   66.07   11.38
   2  -4   8   81.20   14.47
  -2   4  -8   72.17    8.96
   2  -4   9    4.74    2.99
   2  -4   9    1.41    4.51
  -2   4  -9    4.38    5.56
   2  -4  10  161.15   21.06
   2  -4  10  135.08   19.39
  -2   4 -10  152.55   24.02
   2  -4  11  195.95   22.13
   2  -4  11  169.79   16.43
  -2   4 -11  198.88   19.18
   2  -4  12   13.39    8.91
   2  -4  12   16.03    4.73
  -2   4 -12   21.01    6.35
   2  -4  13   37.32   13.51
   2  -4  13   43.57    7.06
  -2   4 -13   40.87    9.04
   2  -4  14    3.35    3.12
   2  -4  14    3.24    3.84
  -2   4 -14    2.87    3.83
   2  -4  15  196.83   17.57
   2  -4  15  161.45   30.24
  -2   4 -15  174.22   20.71
   2  -4  16   53.15   14.02
   2  -4  16   39.70   10.17
  -2   4 -16   54.71   11.77
   2  -4  17    0.65    5.69
   2  -4  17    4.13    4.11
  -2   4 -17    1.55    7.34
   2  -4  18   18.21    9.44
   2  -4  18    8.01   11.93
  -2   4 -18   16.67   12.60
   2  -4  19   39.34   10.07
   2  -4  19   15.32    9.40
  -2   4 -19   23.59   15.55
   2  -3 -19  138.28   20.60
  -2   3  19  120.34   21.88
  -2   3  19  167.03   26.02
   2  -3 -18   79.07   23.27
  -2   3  18   52.94   24.42
  -2   3  18   94.24   19.95
   2  -3 -17    4.51    6.74
  -2   3  17    0.92    3.19
  -2   3  17    1.45    3.90
   2  -3 -16   54.08   12.06
  -2   3  16   59.84    9.64
  -2   3  16   47.29   18.21
   2  -3 -15  139.13   17.61
  -2   3  15  125.52   13.11
  -2   3  15  109.87   16.93
   2  -3 -14  119.61   16.17
  -2   3  14  115.06   18.04
  -2   3  14  113.06   24.73
   2  -3 -13   27.36    8.92
  -2   3  13   37.84   10.41
  -2   3  13   32.73    9.26
   2  -3 -12   63.44   11.45
  -2   3  12   67.64   14.95
  -2   3  12   54.44   11.37
   2  -3 -11    0.43    2.56
  -2   3  11   -1.02    2.31
   2  -3 -10   44.86   14.37
  -2   3  10   49.86    7.94
   2  -3  -9  232.21   27.77
  -2   3   9  218.44   16.97
   2  -3  -8  251.74   21.07
  -2   3   8  335.67   31.72
   2  -3  -7  601.57   41.80
  -2   3   7  541.03   36.71
   2  -3  -6  560.60   39.45
  -2   3   6  550.58   37.55
   2  -3  -5 7286.50  819.48
  -2   3   5 6589.76  694.85
   2  -3  -4  772.70   52.89
  -2   3   4  842.56   67.87
   2  -3  -3 7264.06  800.04
  -2   3   3 8433.06  931.52
   2  -3  -2  329.16   23.24
  -2   3   2  408.96   34.86
  -2   3   1   96.02    9.68
  -2   3  -1  979.61   47.35
  -2   3  -1 1105.75   78.14
   2  -3   2   93.93    8.57
   2  -3   2  104.85    5.47
  -2   3  -2  124.09   13.48
   2  -3   3 1327.44   79.05
   2  -3   3 1236.25   87.16
  -2   3  -3 1342.50   97.81
   2  -3   4 1509.09   99.62
   2  -3   4 1358.66   88.60
  -2   3  -4 1571.54  117.42
   2  -3   5 2498.52  202.80
   2  -3   5 2527.64  200.43
  -2   3  -5 2343.33  183.58
   2  -3   6  412.60   25.13
   2  -3   6  434.88   27.11
  -2   3  -6  397.39   28.34
   2  -3   7  185.04   13.36
   2  -3   7  182.10   13.00
  -2   3  -7  193.47   15.59
   2  -3   8 1001.14   73.67
   2  -3   8  859.49   57.16
  -2   3  -8  862.17   58.33
   2  -3   9   75.84    8.24
   2  -3   9   78.15    8.46
  -2   3  -9   81.02   13.99
   2  -3  10  189.40   21.30
   2  -3  10  144.73   13.43
  -2   3 -10  170.58   22.88
   2  -3  11   10.69    3.68
   2  -3  11    9.64    7.52
  -2   3 -11   14.77    5.00
   2  -3  12   58.13    7.76
   2  -3  12   74.61   15.52
  -2   3 -12   58.05   10.02
   2  -3  13    8.27    3.45
   2  -3  13    3.52    4.43
  -2   3 -13    6.61    4.11
   2  -3  14   46.80    7.28
   2  -3  14   48.97   15.03
  -2   3 -14   44.03    9.22
   2  -3  15    2.99    3.16
   2  -3  15   -0.49    6.79
  -2   3 -15    4.32    4.52
   2  -3  16   15.20    5.11
   2  -3  16    9.21    6.47
  -2   3 -16   15.38   11.25
   2  -3  17  133.71   21.47
   2  -3  17  105.97   26.59
  -2   3 -17  116.56   26.93
   2  -3  18   99.55   18.91
   2  -3  18   71.84   14.97
  -2   3 -18   93.57   22.80
   2  -3  19   23.05    6.78
   2  -3  19   17.80    8.68
  -2   3 -19   17.63    8.01
   2  -2 -19   12.95   11.26
  -2   2  19    8.08    8.68
  -2   2  19    0.60   11.43
   2  -2 -18   61.30   21.24
  -2   2  18   47.10   12.81
  -2   2  18   56.51   10.01
   2  -2 -17  195.45   24.58
  -2   2  17  159.21   36.69
  -2   2  17  223.48   21.01
   2  -2 -16  162.76   30.06
  -2   2  16  126.30   19.39
  -2   2  16  171.78   25.45
   2  -2 -15   54.26   18.95
  -2   2  15   54.56   14.67
  -2   2  15   48.19   19.08
   2  -2 -14    2.10    3.87
  -2   2  14    0.40    4.02
  -2   2  14    4.54    4.94
   2  -2 -13   93.83   13.66
  -2   2  13   81.83   10.10
   2  -2 -12  259.46   25.34
  -2   2  12  263.83   21.31
   2  -2 -11 1146.42   90.27
  -2   2  11 1126.28   81.08
   2  -2 -10   72.68   11.35
  -2   2  10   76.24   11.11
   2  -2  -9   62.81    9.55
  -2   2   9   60.90    8.68
   2  -2  -8   18.07    9.18
  -2   2   8   17.08    8.32
   2  -2  -7   37.46    7.26
  -2   2   7   41.48   11.84
   2  -2  -6 2351.15  180.11
  -2   2   6 2099.04  158.79
   2  -2  -5  189.40   15.56
  -2   2   5  196.09   14.44
   2  -2  -4   15.39    4.19
  -2   2   4   13.44    3.94
   2  -2  -311589.68 1492.13
  -2   2   312885.27 1623.91
   2  -2  -210467.89 1271.30
  -2   2   210861.56 1306.06
   2  -2  -1 8877.76 1050.55
  -2   2   1 8628.58  967.31
  -2   2  -1 1675.79  103.16
  -2   2  -1 1483.78  124.32
   2  -2   2 1725.55  107.73
   2  -2   2 1742.94  128.44
  -2   2  -2 1629.62  101.15
  -2   2  -2 1495.72  114.01
   2  -2   3  870.27   50.50
   2  -2   3  753.31   42.40
  -2   2  -3  803.22   39.60
  -2   2  -3  870.98   60.80
   2  -2   4  395.20   21.37
   2  -2   4  447.87   28.26
  -2   2  -4  396.73   23.33
   2  -2   5 1666.71  108.64
   2  -2   5 1566.28  103.40
  -2   2  -5 1519.34  103.49
   2  -2   6 5522.95  559.65
   2  -2   6 5492.36  557.43
  -2   2  -6 5445.34  564.99
   2  -2   7 1679.88  128.84
   2  -2   7 1584.65  115.00
  -2   2  -7 1676.92  134.78
   2  -2   8   61.10    6.57
   2  -2   8   55.34    7.07
  -2   2  -8   52.08    6.71
   2  -2   9   -3.74    3.29
   2  -2   9   -0.51    2.15
  -2   2  -9   -0.30    3.73
   2  -2  10  123.82   10.38
   2  -2  10  113.38   11.80
  -2   2 -10   98.83   10.92
   2  -2  11  522.44   34.76
   2  -2  11  497.42   37.86
  -2   2 -11  494.62   35.19
   2  -2  12   72.18   12.33
   2  -2  12   65.46   10.25
  -2   2 -12   62.83    9.12
   2  -2  13   63.89   12.26
   2  -2  13   58.83   16.73
  -2   2 -13   59.21    9.47
   2  -2  14   44.83    7.42
   2  -2  14   55.71   16.18
  -2   2 -14   53.26   10.54
   2  -2  15  175.23   15.91
   2  -2  15  170.19   20.98
  -2   2 -15  186.31   20.17
   2  -2  16   98.25   10.99
   2  -2  16   76.87   22.58
  -2   2 -16   98.80   22.05
   2  -2  17   36.91   18.20
   2  -2  17   58.16   13.86
  -2   2 -17   45.68   16.46
   2  -2  18    0.63    4.68
   2  -2  18    3.52    3.76
  -2   2 -18   -3.05    5.52
   2  -2  19    7.07    4.27
   2  -2  19    1.27    9.83
  -2   2 -19    5.79    5.72
   2  -2  20  101.33   19.48
   2  -2  20   61.14   14.36
  -2   2 -20   75.68   15.14
   2  -1 -19   77.02   24.67
  -2   1  19   76.40   19.77
  -2   1  19   55.11   14.59
   2  -1 -18  149.13   22.60
  -2   1  18  173.66   18.30
  -2   1  18  125.52   34.34
   2  -1 -17   43.37   18.91
  -2   1  17   37.42   11.15
  -2   1  17   47.14   14.31
   2  -1 -16    5.25    8.50
  -2   1  16    3.26    6.64
  -2   1  16    7.47    9.25
   2  -1 -15    7.31    5.85
  -2   1  15    7.28    6.01
  -2   1  15    8.93    4.68
   2  -1 -14  136.06   27.10
  -2   1  14  127.09   13.52
   2  -1 -13   23.38   16.16
  -2   1  13   55.77   15.62
   2  -1 -12   46.02   11.50
  -2   1  12   74.26   17.26
   2  -1 -11   93.87   13.47
  -2   1  11   86.02   11.35
   2  -1 -10  323.08   27.60
  -2   1  10  304.30   23.83
   2  -1  -9  637.95   49.02
  -2   1   9  720.78   48.90
   2  -1  -8  276.78   23.68
  -2   1   8  342.31   25.74
   2  -1  -7  248.65   20.87
  -2   1   7  239.03   18.50
   2  -1  -6  740.95   65.01
  -2   1   6  724.42   59.94
   2  -1  -5   35.58    7.40
  -2   1   5   64.13    8.33
   2  -1  -4  417.24   27.90
  -2   1   4  488.85   39.00
   2  -1  -3 1391.23   94.45
  -2   1   3 1498.87  115.91
   2  -1  -2 4579.31  420.58
  -2   1   2 4926.28  476.87
   2  -1  -1 7695.97  844.94
  -2   1   1 7032.63  733.41
   2  -1   0  101.89   11.02
  -2   1   0   93.74    9.74
   2  -1   2  200.05   19.10
   2  -1   2  218.43   15.54
  -2   1  -2  184.55   13.59
  -2   1  -2  210.22   12.72
   2  -1   319127.06 2773.16
   2  -1   316528.40 2383.42
  -2   1  -316754.26 2413.70
  -2   1  -316924.94 2422.97
   2  -1   4 6219.02  630.27
   2  -1   4 5918.07  570.93
  -2   1  -4 6375.78  640.68
  -2   1  -4 6427.24  637.98
   2  -1   5 6083.30  603.56
   2  -1   5 5601.48  551.66
  -2   1  -5 6057.51  591.16
  -2   1  -5 7108.72  686.57
   2  -1   6 1764.90  118.01
   2  -1   6 1774.05  124.14
  -2   1  -6 1840.31  135.34
   2  -1   7  704.27   46.04
   2  -1   7  686.94   42.71
  -2   1  -7  698.28   51.70
   2  -1   8   26.66    5.95
   2  -1   8   32.94    4.60
  -2   1  -8   39.11    5.27
   2  -1   9  162.48   21.32
   2  -1   9  179.61   17.37
  -2   1  -9  182.78   19.67
   2  -1  10  730.39   64.94
   2  -1  10  847.08   60.62
  -2   1 -10  737.59   57.02
   2  -1  11    9.68    8.20
   2  -1  11   16.41    4.01
  -2   1 -11   12.63    7.14
   2  -1  12   10.67    5.46
   2  -1  12   14.11    4.41
  -2   1 -12   18.15    8.87
   2  -1  13  199.90   21.88
   2  -1  13  230.71   23.44
  -2   1 -13  274.06   33.03
   2  -1  14  188.02   21.98
   2  -1  14  235.51   24.12
  -2   1 -14  245.36   31.43
   2  -1  15   38.90   17.35
   2  -1  15   59.93   11.63
  -2   1 -15   56.46    9.64
   2  -1  16    2.68    8.03
   2  -1  16    5.25    3.17
  -2   1 -16    3.78    4.04
   2  -1  17  140.74   13.89
   2  -1  17  101.80   18.75
  -2   1 -17  130.27   27.22
   2  -1  18  144.58   21.65
   2  -1  18   88.64   29.35
  -2   1 -18  136.41   27.41
   2  -1  19   36.50    7.31
   2  -1  19   23.07   15.92
  -2   1 -19   27.83    9.12
   2  -1  20   10.22    7.66
   2  -1  20   19.21    9.84
  -2   1 -20   17.49    7.33
   2   0 -19   68.20   25.03
  -2   0  19   38.12   24.07
  -2   0  19   90.05   17.98
   2   0 -18   19.73    9.25
  -2   0  18   22.99    7.37
  -2   0  18   17.12    9.40
   2   0 -17   22.08   15.16
  -2   0  17   20.59   15.81
  -2   0  17   26.00   12.09
   2   0 -16   91.95   16.02
  -2   0  16   92.34   16.56
  -2   0  16   94.85   12.36
   2   0 -15   18.23   14.85
  -2   0  15   25.55    6.37
   2   0 -14  147.79   30.50
  -2   0  14  179.42   28.36
   2   0 -13    7.23    5.74
  -2   0  13    9.46    5.33
   2   0 -12  126.82   27.48
  -2   0  12  146.50   25.93
   2   0 -11  827.73   85.00
  -2   0  11  923.56   83.29
   2   0 -10  142.16   16.14
  -2   0  10  147.14   14.43
   2   0  -9  507.18   38.40
  -2   0   9  537.98   37.17
   2   0  -8   39.79    7.47
  -2   0   8   38.92   10.56
   2   0  -7  529.02   49.41
  -2   0   7  482.43   42.20
   2   0  -6 1168.79   83.13
  -2   0   6 1171.43   93.11
   2   0  -5   33.08    6.50
  -2   0   5   48.46   11.72
   2   0  -4   -0.21    3.40
  -2   0   4   -1.85    3.32
   2   0  -3  223.87   15.54
  -2   0   3  231.91   14.94
   2   0  -2 4021.14  363.03
  -2   0   2 3309.54  278.53
   2   0  -1 3616.83  300.61
  -2   0   1 3825.43  339.19
   2   0   0 1767.74  113.89
  -2   0   0 1880.14  132.53
   2   0   1 1525.02  104.31
  -2   0  -1 1710.54  114.22
   2   0   2 6352.71  617.40
  -2   0  -2 6116.16  570.44
  -2   0  -2 6261.68  601.73
   2   0   3  158.21   13.40
   2   0   3  133.42   11.92
  -2   0  -3  138.96   12.65
  -2   0  -3  161.39   20.27
   2   0   410841.02 1303.73
   2   0   4 9220.94 1062.91
  -2   0  -410366.57 1195.83
  -2   0  -410108.27 1195.01
   2   0   5 1072.42   66.57
   2   0   5 1138.79   79.19
  -2   0  -5  983.30   55.13
  -2   0  -5 1135.79   66.29
   2   0   6   69.25   12.12
   2   0   6   68.77    9.58
  -2   0  -6  107.84   10.71
   2   0   7 2056.58  173.30
   2   0   7 2215.00  166.76
  -2   0  -7 1951.90  139.43
   2   0   8  408.81   28.77
   2   0   8  419.94   24.24
  -2   0  -8  395.21   30.10
   2   0   9  727.37   49.29
   2   0   9  705.17   60.62
  -2   0  -9  716.87   52.23
   2   0  10  352.20   28.30
   2   0  10  300.63   34.24
  -2   0 -10  376.10   33.47
   2   0  11  364.86   29.22
   2   0  11  302.63   35.86
  -2   0 -11  354.92   32.76
   2   0  12  268.20   35.45
   2   0  12  334.20   29.53
  -2   0 -12  328.84   32.73
   2   0  13   80.77   20.20
   2   0  13   88.48    9.60
  -2   0 -13   77.89   10.79
   2   0  14   35.23    5.60
   2   0  14   33.91    9.06
  -2   0 -14   33.33    7.40
   2   0  15  378.22   34.32
   2   0  15  335.24   34.29
  -2   0 -15  440.25   46.40
   2   0  16  192.49   22.15
   2   0  16  154.95   21.53
  -2   0 -16  217.36   30.06
   2   0  17   64.44    8.42
   2   0  17   53.12   20.88
  -2   0 -17   62.37   11.19
   2   0  18    6.21    5.25
   2   0  18    1.05    4.51
  -2   0 -18    2.77    6.67
   2   0  19   36.21   11.16
   2   0  19   44.00    7.79
  -2   0 -19   47.40   15.87
   2   0  20   66.24   14.60
   2   0  20   40.50   20.71
  -2   0 -20   49.33   11.05
   2   1 -19   43.15   22.31
  -2  -1  19   34.02   13.41
  -2  -1  19   72.33   16.44
   2   1 -18   14.29    9.22
  -2  -1  18   13.47   14.67
  -2  -1  18   23.49    7.72
   2   1 -17   12.77   11.35
  -2  -1  17   16.94    9.86
  -2  -1  17    5.10    7.41
   2   1 -16    1.08    3.56
  -2  -1  16   -1.44    3.80
  -2  -1  16    2.16    2.94
   2   1 -15   92.35   25.37
  -2  -1  15  119.74   24.20
   2   1 -14  360.89   37.25
  -2  -1  14  412.14   34.31
   2   1 -13   54.67   19.08
  -2  -1  13   55.77   16.83
   2   1 -12  510.09   46.01
  -2  -1  12  551.49   42.51
   2   1 -11   81.02   13.63
  -2  -1  11   85.58   20.29
   2   1 -10  661.70   67.68
  -2  -1  10  622.72   44.17
   2   1  -9  769.51   58.60
  -2  -1   9  810.81   56.26
   2   1  -8  374.05   42.11
  -2  -1   8  386.17   38.30
   2   1  -7   75.33   15.46
  -2  -1   7   77.38    9.20
   2   1  -6   61.87    8.87
  -2  -1   6   77.39   13.92
   2   1  -5   11.69    4.26
  -2  -1   5   14.58    4.07
   2   1  -4 1075.66   67.08
  -2  -1   4 1097.46   65.97
   2   1  -3  145.68   10.65
  -2  -1   3  148.80   15.41
   2   1  -2  150.27   12.02
  -2  -1   2  159.61   19.19
   2   1  -1  798.19   51.41
  -2  -1   1  822.99   67.48
   2   1   0 2465.68  186.17
  -2  -1   0 2411.74  179.61
   2   1   1 2463.03  172.40
  -2  -1  -1 2983.73  211.04
  -2  -1  -2  734.28   36.24
  -2  -1  -2  703.64   44.03
   2   1   3 1559.63  126.39
   2   1   3 1485.68   82.31
  -2  -1  -3 1328.24   73.35
  -2  -1  -3 1558.07  102.23
   2   1   4 2208.66  158.57
   2   1   4 2335.77  150.79
  -2  -1  -4 2020.18  132.23
  -2  -1  -4 2290.28  159.64
   2   1   5  125.70   15.09
   2   1   5  115.62    7.37
  -2  -1  -5   97.62    4.71
  -2  -1  -5  128.53    8.79
   2   1   6  846.53   52.21
   2   1   6  806.35   41.75
  -2  -1  -6  866.09   49.67
  -2  -1  -6  909.85   53.50
   2   1   7   91.44   10.11
   2   1   7  106.05   10.58
  -2  -1  -7  101.77    9.84
  -2  -1  -7  118.02   12.45
   2   1   8  356.91   25.15
   2   1   8  417.53   28.35
  -2  -1  -8  393.13   22.41
   2   1   9    3.36    3.06
   2   1   9    6.93    3.78
  -2  -1  -9    3.25    3.92
   2   1  10  128.52   12.97
   2   1  10  126.01   20.34
  -2  -1 -10  143.69   15.45
   2   1  11  171.38   16.77
   2   1  11  149.63   23.90
  -2  -1 -11  155.52   12.70
   2   1  12  139.40   10.96
   2   1  12   84.34   14.53
  -2  -1 -12  139.94   19.98
   2   1  13  482.75   61.17
   2   1  13  633.18   53.15
  -2  -1 -13  600.58   45.57
   2   1  14  581.86   46.68
   2   1  14  536.22   64.59
  -2  -1 -14  627.24   58.26
   2   1  15   10.57   11.37
   2   1  15   19.18    4.40
  -2  -1 -15   18.20    9.84
   2   1  16   18.77    8.23
   2   1  16   25.47    8.67
  -2  -1 -16   27.07    7.00
   2   1  17  179.54   15.08
   2   1  17  157.40   21.19
  -2  -1 -17  206.37   28.77
   2   1  18  179.43   21.11
   2   1  18  142.73   21.06
  -2  -1 -18  173.33   18.21
   2   1  19   47.51    7.55
   2   1  19   24.07   18.04
  -2  -1 -19   36.02   15.76
   2   1  20    2.14    2.56
   2   1  20   -1.78    2.53
  -2  -1 -20   -0.54    3.32
   2   2 -18   -1.37    4.41
  -2  -2  18    0.63    6.74
  -2  -2  18   -4.45    7.87
   2   2 -17   27.53   17.86
  -2  -2  17   27.50   11.11
  -2  -2  17   38.21    9.68
   2   2 -16   68.61   14.64
  -2  -2  16   99.90   24.22
   2   2 -15   66.10   25.47
  -2  -2  15   93.11   15.22
   2   2 -14    0.63    4.72
  -2  -2  14    4.83    6.72
   2   2 -13    7.80   10.57
  -2  -2  13    7.92    5.47
   2   2 -12   -0.42    4.23
  -2  -2  12    4.42    5.80
   2   2 -11  593.50   68.27
  -2  -2  11  661.72   51.11
   2   2 -10  126.16   16.88
  -2  -2  10  148.12   23.77
   2   2  -9  300.70   38.65
  -2  -2   9  299.27   23.34
   2   2  -8   -1.50    3.17
  -2  -2   8   -2.57    2.86
   2   2  -7  497.49   48.46
  -2  -2   7  545.08   47.22
   2   2  -6  153.74   15.61
  -2  -2   6  160.34   15.28
   2   2  -5  392.39   39.73
  -2  -2   5  360.94   25.16
   2   2  -4  122.31   11.70
  -2  -2   4  131.62   17.51
   2   2  -3    5.09    4.71
  -2  -2   3    8.38    5.01
   2   2  -2 3622.62  304.90
  -2  -2   2 4200.11  365.23
   2   2  -1  178.83   18.38
  -2  -2   1  183.58   13.03
   2   2   0 1900.99  126.17
  -2  -2   0 1983.28  143.75
   2   2   1 4989.36  453.61
  -2  -2  -1 5756.75  507.74
  -2  -2  -2 6355.68  594.89
  -2  -2  -2 6952.85  722.57
   2   2   3 2632.51  227.81
  -2  -2  -3 2794.71  212.54
   2   2   4   97.91    8.71
   2   2   4   89.04    4.53
  -2  -2  -4   63.45    4.57
  -2  -2  -4   88.01    8.11
   2   2   5   71.31    4.71
   2   2   5   79.54   12.10
  -2  -2  -5   69.18    4.92
  -2  -2  -5   71.72    6.71
   2   2   6 1046.79   60.10
   2   2   6 1163.16   75.65
  -2  -2  -6 1153.73   67.16
  -2  -2  -6 1230.17   88.16
   2   2   7   97.19   16.57
   2   2   7   99.98    9.08
  -2  -2  -7   97.70   15.93
  -2  -2  -7  103.70   10.02
   2   2   8  450.24   23.77
   2   2   8  458.27   43.16
  -2  -2  -8  509.94   33.51
  -2  -2  -8  482.04   31.08
   2   2   9   61.36    8.85
   2   2   9   72.09    8.63
  -2  -2  -9   82.63   10.08
   2   2  10  429.14   23.14
   2   2  10  479.12   44.57
  -2  -2 -10  562.00   37.85
   2   2  11  402.88   41.54
   2   2  11  456.71   31.03
  -2  -2 -11  452.16   27.77
   2   2  12  186.30   18.45
   2   2  12  210.94   13.37
  -2  -2 -12  207.23   15.46
   2   2  13   76.85   12.26
   2   2  13  106.88   13.68
  -2  -2 -13  111.37   15.94
   2   2  14  128.52   16.85
   2   2  14  152.55   12.55
  -2  -2 -14  143.43   13.82
   2   2  15  136.06   18.87
   2   2  15  185.51   18.19
  -2  -2 -15  194.97   24.01
   2   2  16   37.58    5.36
   2   2  16   26.63   14.85
  -2  -2 -16   33.72   12.40
   2   2  17   90.09   14.13
   2   2  17   77.74   24.12
  -2  -2 -17   91.02   12.27
   2   2  18   11.53    6.92
   2   2  18   17.24    7.21
  -2  -2 -18    7.97    9.25
   2   2  19   50.67   12.42
   2   2  19   49.12    7.63
  -2  -2 -19   52.19    9.75
   2   2  20   84.30   32.14
   2   2  20  139.24   19.81
  -2  -2 -20  138.50   26.45
   2   2  21   13.71   15.34
   2   2  21   18.77    5.29
  -2  -2 -21   14.44    7.30
   2   3 -18   42.19   12.43
  -2  -3  18   33.87   12.53
  -2  -3  18   54.34   24.47
   2   3 -17   25.69   16.59
  -2  -3  17   39.77    9.88
  -2  -3  17    6.53   10.01
   2   3 -16   -0.50    4.08
  -2  -3  16   -1.76    6.43
   2   3 -15   83.43   28.82
  -2  -3  15  107.50   16.97
   2   3 -14  117.02   19.61
  -2  -3  14  135.05   17.92
   2   3 -13   13.24    7.24
  -2  -3  13   21.22   11.82
   2   3 -12   63.54   22.08
  -2  -3  12   83.67   13.50
   2   3 -11   -1.61    3.35
  -2  -3  11    0.91    5.60
   2   3 -10   24.45   12.98
  -2  -3  10   25.17   11.95
   2   3  -9  336.73   29.53
  -2  -3   9  358.06   26.44
   2   3  -8  262.97   35.29
  -2  -3   8  259.15   21.31
   2   3  -7    4.49    5.93
  -2  -3   7    1.18    5.34
   2   3  -6  107.94   11.29
  -2  -3   6  124.81   18.24
   2   3  -5  188.01   23.79
  -2  -3   5  221.36   25.56
   2   3  -4  391.24   37.46
  -2  -3   4  431.47   38.87
   2   3  -3  223.60   16.36
  -2  -3   3  259.51   16.91
   2   3  -2 1173.35   74.93
  -2  -3   2 1284.90   90.64
   2   3  -1   34.43    7.48
  -2  -3   1   29.33    7.57
   2   3   0   60.70   10.79
  -2  -3   0   84.39   10.89
   2   3   131032.74 5710.82
  -2  -3  -131862.60 5821.28
   2   3   2 8158.74  839.74
  -2  -3  -2 7587.53  775.30
   2   3   3  171.98    6.74
  -2  -3  -3  237.42   13.46
   2   3   4  771.00   45.36
   2   3   4  794.02   37.19
  -2  -3  -4  855.59   58.06
   2   3   5 5480.30  558.94
   2   3   5 5502.79  494.60
  -2  -3  -5 5457.86  542.65
  -2  -3  -5 5813.25  525.09
   2   3   6 1297.19   99.99
   2   3   6 1094.00   63.19
  -2  -3  -6 1320.85   75.84
  -2  -3  -6 1128.73   71.58
   2   3   7   74.64    9.65
   2   3   7   71.52    6.72
  -2  -3  -7   80.70    7.84
  -2  -3  -7   74.87    8.08
   2   3   8  312.29   19.33
   2   3   8  302.78   23.98
  -2  -3  -8  329.97   17.15
  -2  -3  -8  309.91   21.81
   2   3   9  511.80   52.68
   2   3   9  642.72   39.81
  -2  -3  -9  619.57   34.81
  -2  -3  -9  608.42   51.82
   2   3  10  310.29   22.39
   2   3  10  232.70   22.01
  -2  -3 -10  313.81   23.96
   2   3  11   -3.43    6.72
   2   3  11   -5.81    3.86
   2   3  12  305.83   31.01
   2   3  12  395.22   23.25
  -2  -3 -12  406.80   26.13
   2   3  13  120.59   17.15
   2   3  13  160.86   16.49
  -2  -3 -13  155.67   13.35
   2   3  14  316.64   33.43
   2   3  14  416.53   34.00
  -2  -3 -14  440.49   39.40
   2   3  15   74.35    6.76
   2   3  15   72.97   13.23
  -2  -3 -15  102.00   15.56
   2   3  16    3.69    4.45
   2   3  16    3.15    2.16
  -2  -3 -16    3.99    5.52
   2   3  17   49.97    9.41
   2   3  17   38.92   11.16
  -2  -3 -17   53.67    8.75
   2   3  18  108.50   10.03
   2   3  18   83.92   26.52
  -2  -3 -18  130.88   21.21
   2   3  19   51.17   11.39
   2   3  19   32.48   20.00
  -2  -3 -19   44.42    9.37
   2   3  20   12.60    7.44
   2   3  20    8.28    6.73
  -2  -3 -20    5.64    8.87
   2   3  21    4.76    7.16
   2   3  21   10.25    3.78
  -2  -3 -21   -2.84    8.73
   2   4 -17   64.74   17.39
  -2  -4  17   85.14   17.68
   2   4 -16   86.06   19.93
  -2  -4  16  113.92   18.20
   2   4 -15   74.44   29.45
  -2  -4  15  107.80   27.00
   2   4 -14   -1.01    3.46
  -2  -4  14   -0.07    3.92
   2   4 -13    8.54    7.99
  -2  -4  13    1.26    4.74
   2   4 -12  170.29   36.05
  -2  -4  12  230.80   37.55
   2   4 -11  124.56   18.97
  -2  -4  11  162.74   18.93
   2   4 -10    3.75    6.10
  -2  -4  10   -0.24    3.44
   2   4  -9   20.01    8.89
  -2  -4   9   37.15    8.28
   2   4  -8   61.04    9.93
  -2  -4   8   72.66   10.46
   2   4  -7  224.23   30.06
  -2  -4   7  312.73   24.71
   2   4  -6  188.92   25.30
  -2  -4   6  242.02   20.38
   2   4  -5   29.65   10.75
  -2  -4   5   31.76    7.00
   2   4  -4   49.05    7.89
  -2  -4   4   65.61   13.34
   2   4  -3 1311.67   90.92
  -2  -4   3 1414.67   94.64
   2   4  -2 1386.11  110.02
  -2  -4   2 1522.39  116.47
   2   4  -1  248.19   22.15
  -2  -4   1  276.27   16.26
   2   4   0   15.53    5.56
  -2  -4   0   18.66    3.14
   2   4   1  639.04   40.60
  -2  -4  -1  626.46   32.46
   2   4   2 9751.59 1120.41
  -2  -4  -2 9312.55 1055.13
   2   4   3   51.68    5.18
  -2  -4  -3   55.92    5.57
   2   4   4  844.32   61.00
   2   4   4  777.70   39.94
   2   4   4  763.28   39.90
  -2  -4  -4  868.23   59.35
   2   4   5  243.38   12.66
   2   4   5  227.23   23.51
  -2  -4  -5  271.04   25.28
   2   4   6   70.18   14.42
   2   4   6   66.85    5.86
  -2  -4  -6   60.42    6.82
   2   4   7   35.85    4.97
   2   4   7   32.63    6.54
  -2  -4  -7   30.53    5.63
  -2  -4  -7   36.69    5.37
   2   4   8  164.72   23.18
   2   4   8  148.54    7.92
  -2  -4  -8  200.91   14.03
  -2  -4  -8  161.58   13.00
   2   4   9   51.83    4.55
   2   4   9   46.81    8.09
  -2  -4  -9   55.32   11.14
  -2  -4  -9   53.80    7.50
   2   4  10  635.43   39.99
   2   4  10  525.13   41.70
  -2  -4 -10  681.52   45.20
  -2  -4 -10  639.88   44.31
   2   4  11  641.38   64.04
   2   4  11  718.50   46.08
  -2  -4 -11  712.18   42.71
   2   4  12  223.80   22.94
   2   4  12  244.70   14.63
  -2  -4 -12  309.50   26.07
   2   4  13   60.75   12.06
   2   4  13   67.82    6.85
  -2  -4 -13   72.33    8.38
   2   4  14  158.64   17.15
   2   4  14  111.48   18.02
  -2  -4 -14  140.72   13.45
   2   4  15  213.48   20.25
   2   4  15  165.07   22.51
  -2  -4 -15  206.20   17.06
   2   4  16   16.60    5.09
   2   4  16   14.12    7.25
  -2  -4 -16   15.83    5.11
   2   4  17    3.24    3.55
   2   4  17    2.59    4.71
  -2  -4 -17    4.67    3.37
   2   4  18    1.04    1.78
   2   4  18    2.02    3.65
  -2  -4 -18   -1.65    4.40
   2   4  19   37.73   12.22
   2   4  19   46.66   10.63
  -2  -4 -19   50.55   14.00
   2   4  20   42.42   24.30
   2   4  20   73.49   12.92
  -2  -4 -20   61.84   10.84
   2   4  21   34.67    6.33
   2   4  21   25.74   19.00
  -2  -4 -21   24.49   13.16
   2   5 -17   33.44   15.26
  -2  -5  17   61.68   15.11
   2   5 -16   -4.31    7.29
  -2  -5  16    0.05    4.69
   2   5 -15   47.30   12.87
  -2  -5  15   61.44   21.52
   2   5 -14   89.69   17.18
  -2  -5  14  131.94   28.05
   2   5 -13   21.80   16.24
  -2  -5  13   30.20    9.53
   2   5 -12  224.47   29.01
  -2  -5  12  269.61   29.06
   2   5 -11    4.21    5.14
  -2  -5  11   -1.05    7.69
   2   5 -10    5.23    7.71
  -2  -5  10    3.34    7.97
   2   5  -9  182.40   21.05
  -2  -5   9  291.04   36.22
   2   5  -8  242.93   24.75
  -2  -5   8  372.07   40.56
   2   5  -7  141.35   16.96
  -2  -5   7  183.58   26.29
   2   5  -6  114.70   20.84
  -2  -5   6  130.38   13.74
   2   5  -5 1252.64  115.09
  -2  -5   5 1483.09  108.41
   2   5  -4 1830.18  164.39
  -2  -5   4 2083.33  175.81
   2   5  -3   15.91    7.65
  -2  -5   3   15.87    4.55
   2   5  -2   39.52    6.23
  -2  -5   2   39.52    6.29
   2   5  -1  347.57   23.99
  -2  -5   1  627.17   42.27
   2   5   0 3367.56  292.87
  -2  -5   0 4218.88  370.87
   2   5   1 6069.98  606.32
  -2  -5  -1 6279.88  612.92
   2   5   2  329.55   24.65
  -2  -5  -2  332.54   22.55
   2   5   3  458.05   30.28
  -2  -5  -3  528.01   27.62
  -2  -5  -3  554.53   41.87
   2   5   4  603.64   35.46
  -2  -5  -4  678.68   51.15
   2   5   5 1372.52   87.06
   2   5   5 1309.90  106.54
   2   5   5 1260.26   79.38
  -2  -5  -5 1218.25   94.36
   2   5   6  350.45   16.83
   2   5   6  412.44   37.12
  -2  -5  -6  374.86   23.13
   2   5   7   10.20    7.60
   2   5   7   14.73    3.51
  -2  -5  -7    9.99    3.34
   2   5   8   17.77    4.04
   2   5   8   16.64    8.34
  -2  -5  -8   16.95    4.75
  -2  -5  -8   15.35    4.19
   2   5   9  417.96   27.14
   2   5   9  381.68   30.06
  -2  -5  -9  379.14   35.28
  -2  -5  -9  451.36   29.67
   2   5  10  396.88   26.06
   2   5  10  344.92   40.12
  -2  -5 -10  409.05   28.82
  -2  -5 -10  363.36   26.25
   2   5  11   12.74    4.61
   2   5  11   10.23    5.52
  -2  -5 -11   11.65    5.69
  -2  -5 -11   12.82    4.72
   2   5  12   82.86   16.92
   2   5  12   42.96    7.60
  -2  -5 -12   49.44   11.11
   2   5  13  550.05   49.55
   2   5  13  551.38   33.43
  -2  -5 -13  591.03   38.43
   2   5  14  393.41   24.53
   2   5  14  344.41   35.84
  -2  -5 -14  433.57   37.71
   2   5  15   16.69    8.44
   2   5  15   26.29    4.59
  -2  -5 -15   31.15    9.23
   2   5  16   17.71    7.55
   2   5  16   16.36    3.32
  -2  -5 -16   20.47    8.25
   2   5  17    6.05    5.71
   2   5  17    6.96    2.54
  -2  -5 -17    9.36    6.66
   2   5  18  104.39   12.90
   2   5  18   75.41   16.32
  -2  -5 -18  112.66   19.13
   2   5  19   37.33   10.98
   2   5  19   41.25    8.68
  -2  -5 -19   18.41   12.43
   2   5  20    5.39    6.82
   2   5  20    8.64    5.21
  -2  -5 -20    5.97    7.60
   2   5  21    0.92    2.12
   2   5  21    4.44    4.30
  -2  -5 -21   -0.69    2.93
   2   6 -16   78.46   18.58
  -2  -6  16  112.72   20.89
   2   6 -15   67.08   17.51
  -2  -6  15  106.72   17.65
   2   6 -14    6.33    9.99
  -2  -6  14    4.06   10.29
   2   6 -13   23.70   10.06
  -2  -6  13   28.40   15.75
   2   6 -12  189.72   26.91
  -2  -6  12  235.80   25.01
   2   6 -11   90.23   24.87
  -2  -6  11   98.84   15.31
   2   6 -10    8.13   11.06
  -2  -6  10   14.66    7.02
   2   6  -9   47.00   10.69
  -2  -6   9   69.21   11.64
   2   6  -8  134.17   17.82
  -2  -6   8  183.60   18.90
   2   6  -7  614.98   67.44
  -2  -6   7  694.54   51.65
   2   6  -6  391.69   48.25
  -2  -6   6  473.33   49.38
   2   6  -5 1091.68  103.93
  -2  -6   5 1293.58   95.24
   2   6  -4   33.55   12.36
  -2  -6   4   49.03   12.08
   2   6  -3 1088.22   93.06
  -2  -6   3 1229.98   99.52
   2   6  -2 2615.35  219.05
  -2  -6   2 2993.57  257.59
   2   6  -1    3.42    4.43
  -2  -6   1   55.45    7.82
   2   6   0   15.03    4.56
  -2  -6   0   30.01    7.11
   2   6   1 3498.02  325.10
  -2  -6  -1 3910.30  350.40
   2   6   2 1004.86   80.96
  -2  -6  -2 1465.64  100.07
   2   6   3 2666.82  232.58
  -2  -6  -3 3502.63  278.80
  -2  -6  -3 3290.63  289.36
   2   6   4  805.87   45.55
  -2  -6  -4  925.73   64.85
   2   6   5  109.59   10.41
   2   6   5   88.06    8.89
  -2  -6  -5  103.41    8.74
   2   6   6  288.56   29.06
   2   6   6  264.26   19.63
   2   6   6  297.71   20.62
  -2  -6  -6  294.65   25.63
   2   6   7 1271.52  106.56
   2   6   7 1290.18   86.59
  -2  -6  -7 1212.64   96.32
   2   6   8 2673.56  233.02
   2   6   8 2950.18  234.23
  -2  -6  -8 2758.08  247.29
   2   6   9  115.15   12.88
   2   6   9  134.62   11.84
  -2  -6  -9  137.36   11.81
   2   6  10  352.32   26.03
   2   6  10  282.53   25.65
  -2  -6 -10  335.20   33.48
  -2  -6 -10  346.08   27.72
   2   6  11  170.80   16.63
   2   6  11  299.58   25.04
  -2  -6 -11  203.57   22.62
  -2  -6 -11  326.51   32.09
   2   6  12 1151.18   84.82
   2   6  12 1103.55  116.52
  -2  -6 -12 1271.34   95.66
   2   6  13  152.24   18.87
   2   6  13  133.62    9.87
  -2  -6 -13  163.39   19.34
   2   6  14  243.97   25.68
   2   6  14  178.67   18.76
  -2  -6 -14  216.73   25.75
   2   6  15  297.09   25.33
   2   6  15  249.98   29.58
  -2  -6 -15  288.15   22.15
   2   6  16   16.47   14.68
   2   6  16   20.53    6.35
  -2  -6 -16   31.18    9.83
   2   6  17  223.03   44.61
   2   6  17  273.13   23.99
  -2  -6 -17  320.96   34.04
   2   6  18   22.54    6.37
   2   6  18   15.42   15.49
  -2  -6 -18   22.40   10.23
   2   6  19   13.12   12.24
   2   6  19    7.37    4.98
  -2  -6 -19   12.00    8.28
   2   6  20   83.42   12.97
   2   6  20   72.71   28.99
  -2  -6 -20   91.37   20.38
   2   6  21   56.47   16.80
   2   6  21   70.94   12.16
  -2  -6 -21   62.75   17.11
   2   7 -15   28.17   20.55
  -2  -7  15   37.93   13.33
   2   7 -14  154.25   25.07
  -2  -7  14  186.16   24.39
   2   7 -13  185.37   45.77
  -2  -7  13  254.58   42.08
   2   7 -12   72.06   27.61
  -2  -7  12   90.66   25.36
   2   7 -11    3.88    5.54
  -2  -7  11   12.19   10.37
   2   7 -10   77.21   13.64
  -2  -7  10  118.33   25.61
   2   7  -9  117.91   27.82
  -2  -7   9  155.12   29.10
   2   7  -8   -1.96    5.96
  -2  -7   8   -0.39    5.96
   2   7  -7   93.67   23.45
  -2  -7   7  107.29   14.59
   2   7  -6  129.73   16.45
  -2  -7   6  155.29   16.14
   2   7  -5  236.49   22.72
  -2  -7   5  283.26   32.01
   2   7  -4 1226.67   96.62
  -2  -7   4 1575.71  113.65
   2   7  -3  260.08   21.46
  -2  -7   3  328.27   23.30
   2   7  -2   32.68   11.14
  -2  -7   2   38.33    6.65
   2   7  -1   55.32    7.64
  -2  -7   1   49.84   11.18
   2   7   0  402.43   36.28
  -2  -7   0  381.05   23.99
   2   7   1 2001.04  151.21
  -2  -7  -1 1886.95  136.32
   2   7   2  217.05   21.60
  -2  -7  -2  226.07   14.65
   2   7   3  444.17   34.39
  -2  -7  -3  638.13   36.41
  -2  -7  -3  494.41   35.74
   2   7   4  391.16   22.35
  -2  -7  -4  426.96   24.53
   2   7   5  131.10   12.36
  -2  -7  -5  158.71   16.16
   2   7   6   89.05    9.44
   2   7   6   99.97    6.94
   2   7   6   84.88    8.75
  -2  -7  -6   91.78    7.70
   2   7   7  312.48   25.27
   2   7   7  348.95   34.66
   2   7   7  362.52   27.33
  -2  -7  -7  338.80   22.47
   2   7   8   22.35   10.94
   2   7   8   26.51    6.93
  -2  -7  -8   62.82    6.81
   2   7   9  416.50   28.69
   2   7   9  349.15   41.13
  -2  -7  -9  363.08   35.51
   2   7  10  272.59   14.80
   2   7  10  288.87   34.57
  -2  -7 -10  292.45   21.87
   2   7  11  178.82   28.24
   2   7  11  209.48   16.57
  -2  -7 -11  160.66   13.82
   2   7  12  182.27   16.48
   2   7  12  187.80   21.25
  -2  -7 -12  160.08   15.74
  -2  -7 -12  220.55   22.24
   2   7  13  550.77   36.23
   2   7  13  635.54   75.47
  -2  -7 -13  776.23   63.51
   2   7  14 1108.55   87.90
   2   7  14  913.48   87.74
  -2  -7 -14 1231.23  104.31
   2   7  15   11.27    5.04
   2   7  15   12.88    6.92
  -2  -7 -15   13.63    4.40
   2   7  16   -0.24    1.22
   2   7  16    1.73    4.84
  -2  -7 -16   -1.37    2.99
   2   7  17   19.98    6.18
   2   7  17   22.98   13.93
  -2  -7 -17   21.93    5.53
   2   7  18   46.71   19.76
   2   7  18   46.06    9.07
  -2  -7 -18   51.05   12.86
   2   7  19   43.65   23.61
   2   7  19   65.50   10.62
  -2  -7 -19   62.69   15.07
   2   7  20   31.27   19.91
   2   7  20   31.46    8.08
  -2  -7 -20   29.55   12.11
   2   8 -15   67.53   19.38
  -2  -8  15  107.81   20.10
   2   8 -14   72.84   30.17
  -2  -8  14   88.81   18.90
   2   8 -13   -0.90    6.20
  -2  -8  13   -5.15    5.31
   2   8 -12   52.80   14.86
  -2  -8  12   84.63   15.39
   2   8 -11  146.64   33.21
  -2  -8  11  186.65   23.31
   2   8 -10   90.25   24.34
  -2  -8  10  106.84   16.55
   2   8  -9   62.47   13.61
  -2  -8   9   88.60   13.59
   2   8  -8    5.94    5.08
  -2  -8   8    4.76    4.87
   2   8  -7  101.50   15.66
  -2  -8   7  128.10   24.13
   2   8  -6   27.60   13.93
  -2  -8   6   29.35   13.20
   2   8  -5   17.28   10.35
  -2  -8   5   18.28    6.06
   2   8  -4   -0.98    4.64
  -2  -8   4   -1.02    2.74
   2   8  -3  585.09   59.14
  -2  -8   3  708.31   61.66
   2   8  -2  686.73   52.11
  -2  -8   2  744.41   66.07
   2   8  -1  123.94   13.04
  -2  -8   1  132.60   17.45
   2   8   0  237.37   26.23
  -2  -8   0  247.90   16.86
   2   8   1   49.42    6.54
  -2  -8  -1   48.79    6.03
   2   8   2  166.44   18.95
  -2  -8  -2  164.88   10.58
  -2  -8  -2  195.41   13.33
   2   8   3   82.01   12.24
  -2  -8  -3   89.65   10.72
  -2  -8  -3  106.65    9.19
   2   8   4   22.80    6.19
  -2  -8  -4   17.81    6.30
   2   8   5   23.75    5.79
  -2  -8  -5   25.58    6.89
   2   8   6  264.55   22.01
   2   8   6  349.82   26.81
  -2  -8  -6  283.78   25.14
   2   8   7  239.56   20.19
   2   8   7  221.77   18.93
   2   8   7  298.76   23.75
  -2  -8  -7  233.85   24.11
   2   8   8  923.49   80.46
   2   8   8 1068.47   74.52
   2   8   8  845.28   50.18
  -2  -8  -8  893.28   70.42
   2   8   9   42.16    7.07
   2   8   9   34.22    6.87
  -2  -8  -9   42.20    6.40
   2   8  10  388.57   27.10
   2   8  10  333.19   30.05
  -2  -8 -10  300.26   30.65
   2   8  11  341.75   19.19
   2   8  11  311.77   30.94
  -2  -8 -11  281.19   31.47
   2   8  12  365.81   48.14
   2   8  12  474.84   32.96
  -2  -8 -12  348.51   29.36
   2   8  13  364.79   34.88
   2   8  13  407.25   23.61
   2   8  14    5.46    4.29
   2   8  14    7.31    8.32
   2   8  15  175.81   17.91
   2   8  15  105.38   18.32
  -2  -8 -15  161.91   20.08
   2   8  16   51.71    7.67
   2   8  16   35.28   18.06
  -2  -8 -16   55.28    7.95
   2   8  17  103.03    8.40
   2   8  17   99.31   27.13
  -2  -8 -17  146.05   21.07
   2   8  18    5.64   10.60
   2   8  18    6.95    2.74
  -2  -8 -18   10.51    4.57
   2   8  19    2.58    3.65
   2   8  19   -0.59    8.77
  -2  -8 -19    4.00    3.73
   2   8  20   69.57   12.65
   2   8  20   45.27   25.50
  -2  -8 -20   75.74   18.80
   2   9 -14   14.62   10.81
  -2  -9  14   18.54    9.98
   2   9 -13   35.19   21.49
  -2  -9  13   47.39   14.87
   2   9 -12   24.22   11.05
  -2  -9  12   37.38   11.46
   2   9 -11   -1.07    4.05
  -2  -9  11   -2.21    4.35
   2   9 -10   18.11    8.22
  -2  -9  10   18.22    8.09
   2   9  -9   24.42   16.02
  -2  -9   9   31.22    9.26
   2   9  -8    6.98   11.18
  -2  -9   8   16.27   10.87
   2   9  -7   15.82    7.29
  -2  -9   7   19.57   12.50
   2   9  -6   14.40    7.87
  -2  -9   6   30.93    7.72
   2   9  -5  218.73   23.08
  -2  -9   5  308.92   38.69
   2   9  -4  383.52   34.02
  -2  -9   4  447.29   34.14
   2   9  -3  159.13   17.29
  -2  -9   3  165.61   15.07
   2   9  -2   -0.10    2.97
  -2  -9   2    2.34    2.27
   2   9  -1   34.64    7.56
  -2  -9   1   40.21    6.75
   2   9   0  676.34   63.14
  -2  -9   0  716.57   47.67
   2   9   1  192.40   16.97
  -2  -9  -1  235.82   16.89
   2   9   2    3.83    2.93
  -2  -9  -2    3.27    3.78
  -2  -9  -2    7.69    5.06
   2   9   3   55.19   10.91
  -2  -9  -3   63.91    5.55
   2   9   4   42.40    9.97
  -2  -9  -4   70.46   10.09
   2   9   5  773.44   52.22
  -2  -9  -5  922.91   68.13
   2   9   6   23.80    3.89
   2   9   6   27.60    6.83
  -2  -9  -6   28.60    7.20
   2   9   7  134.46   14.65
   2   9   7  108.69   13.22
  -2  -9  -7  119.24   15.05
   2   9   8  147.18   16.41
   2   9   8  170.36   17.43
  -2  -9  -8  159.26   19.11
   2   9   9  672.18   52.29
   2   9   9  585.32   46.89
   2   9   9  600.86   35.90
  -2  -9  -9  621.81   54.53
   2   9  10  235.56   19.85
   2   9  10  197.24   28.91
   2   9  10  259.29   24.69
  -2  -9 -10  177.81   14.51
   2   9  11  235.48   32.06
   2   9  11  302.19   22.59
  -2  -9 -11  219.56   24.15
   2   9  12   44.11    9.59
   2   9  12   56.72    8.48
  -2  -9 -12   43.17   11.85
   2   9  13   41.89   10.48
   2   9  13   58.72    9.22
   2   9  14  177.87   12.09
   2   9  14  159.20   31.69
   2   9  15    7.12    6.92
   2   9  15   24.34    6.20
   2   9  16   -0.94    3.11
   2   9  16   -0.48    2.51
   2   9  17   33.44   16.70
   2   9  17   39.04    6.92
   2   9  18   47.93    5.94
   2   9  18   39.08   18.90
   2   9  19   51.64   24.08
   2   9  19   86.85   12.49
  -2  -9 -19   70.65   10.89
   2   9  20   16.80   17.74
   2   9  20   39.11    8.98
  -2  -9 -20   27.53    7.47
   2  10 -13    2.67    5.28
  -2 -10  13    1.35    6.54
   2  10 -12   67.52   28.50
  -2 -10  12  122.37   22.64
   2  10 -11   19.83    9.65
  -2 -10  11   33.70   11.13
   2  10 -10    3.33    4.85
  -2 -10  10    1.58    5.13
   2  10  -9   -0.88    3.97
  -2 -10   9    7.05    6.92
   2  10  -8   60.56   23.54
  -2 -10   8   89.41   23.54
   2  10  -7  199.79   39.36
  -2 -10   7  253.81   26.58
   2  10  -6  148.48   20.79
  -2 -10   6  197.49   33.10
   2  10  -5  187.02   21.99
  -2 -10   5  228.98   21.60
   2  10  -4   14.29    6.45
  -2 -10   4   15.78    9.74
   2  10  -3   13.09    6.02
  -2 -10   3   14.19    5.16
   2  10  -2  191.37   20.76
  -2 -10   2  209.55   18.41
   2  10  -1  369.96   32.44
  -2 -10   1  369.11   27.00
   2  10   0    4.79    7.01
  -2 -10   0    7.71    6.02
   2  10   1    5.26    7.01
  -2 -10  -1   11.96    7.53
   2  10   2   78.28   10.51
  -2 -10  -2  108.94   17.77
  -2 -10  -2  100.14   12.27
   2  10   3  156.65   14.80
  -2 -10  -3  195.47   17.77
   2  10   4  114.37   17.09
  -2 -10  -4  146.67   15.28
   2  10   5   34.13    5.94
  -2 -10  -5   42.38    5.34
   2  10   6    4.00    3.44
   2  10   6    1.08    2.12
  -2 -10  -6    2.60    3.39
   2  10   7  138.14   11.46
   2  10   7  186.59   19.72
  -2 -10  -7  158.43   18.12
   2  10   8  705.85   58.12
   2  10   8  834.11   53.13
  -2 -10  -8  760.59   51.46
   2  10   9   69.08   10.21
   2  10   9   60.94   10.30
  -2 -10  -9   52.80   10.00
   2  10  10   45.26   13.30
   2  10  10   49.67    5.26
   2  10  10   47.55   10.01
  -2 -10 -10   41.60    5.62
   2  10  11   26.54    6.85
   2  10  11   27.27    7.27
   2  10  11   29.42    5.11
  -2 -10 -11   37.17    8.13
   2  10  12   89.06   19.03
   2  10  12   94.69   10.32
   2  10  12  119.32   13.35
  -2 -10 -12   94.62   14.73
   2  10  13    7.29    3.43
   2  10  13    6.74    5.74
  -2 -10 -13   -1.13    2.77
   2  10  14   43.73   10.69
   2  10  14   67.49   10.45
   2  10  15   28.62   14.69
   2  10  15   29.93    6.41
   2  10  16   65.69   14.39
   2  10  16   84.36    7.21
   2  10  17   44.35   21.11
   2  10  17   64.16   11.33
   2  10  18    9.72    9.41
   2  10  18    6.22    2.61
   2  10  19   -1.77    6.65
   2  10  19   -1.07    3.15
   2  11 -11    4.52   11.90
  -2 -11  11   10.62    8.38
   2  11 -10   18.97    9.71
  -2 -11  10   31.84   16.94
   2  11  -9   51.14   13.90
  -2 -11   9   73.06   22.19
   2  11  -8   86.73   27.39
  -2 -11   8   99.16   16.29
   2  11  -7   42.30   20.56
  -2 -11   7   57.79   12.07
   2  11  -6   -0.57    5.35
  -2 -11   6    2.02    6.61
   2  11  -5  105.45   16.44
  -2 -11   5  129.48   16.08
   2  11  -4  295.51   31.97
  -2 -11   4  374.91   43.51
   2  11  -3   12.88    6.67
  -2 -11   3   17.69    5.83
   2  11  -2   55.53   11.39
  -2 -11   2   68.58    9.42
   2  11  -1   30.30    7.98
  -2 -11   1   27.45    6.71
   2  11   0  111.34   14.55
  -2 -11   0  134.71   13.66
   2  11   1   64.51   17.55
  -2 -11  -1   77.08    7.06
  -2 -11  -1   95.73   17.30
   2  11   2   68.95   16.34
  -2 -11  -2   96.26   11.41
  -2 -11  -2   77.28    7.23
   2  11   3    6.45    4.29
  -2 -11  -3   -0.94    3.10
   2  11   4   79.51    9.77
  -2 -11  -4  100.57   12.52
   2  11   5  274.47   22.12
  -2 -11  -5  381.77   30.59
  -2 -11  -6  137.49   10.80
   2  11   7    0.13    2.99
   2  11   7   -0.25    2.10
  -2 -11  -7    3.37    2.85
   2  11   8  123.43   16.94
   2  11   8  173.62   17.94
  -2 -11  -8  117.95   13.89
   2  11   9  748.85   55.74
   2  11   9  523.84   45.48
  -2 -11  -9  480.05   41.36
   2  11  10   29.66    7.98
   2  11  10   35.64    4.85
  -2 -11 -10   25.20    4.65
   2  11  11    3.93    3.87
   2  11  11   -0.95    5.51
   2  11  11    3.29    2.45
  -2 -11 -11    5.55    3.86
   2  11  12   34.82    7.94
   2  11  12   31.52    8.70
   2  11  12   24.56    7.38
  -2 -11 -12   30.47    8.60
   2  11  13   98.00   14.58
   2  11  13  136.30   15.70
   2  11  13  125.14   16.99
   2  11  14   18.10    5.13
   2  11  14   10.85    9.77
   2  11  14   14.66    4.82
   2  11  15   17.66    5.76
   2  11  15   13.89   10.25
   2  11  16   -0.23    3.98
   2  11  16   -0.04    1.99
   2  11  17   42.97   11.85
   2  11  17   57.66   10.20
   2  11  18   35.86   20.15
   2  11  18   54.01    6.30
   2  12 -10   10.19   14.33
  -2 -12  10   14.35   15.42
   2  12  -9   11.71    8.19
  -2 -12   9   12.91   14.16
   2  12  -8    1.41    5.06
  -2 -12   8    3.21    4.66
   2  12  -7   68.65   25.57
  -2 -12   7   82.02   14.71
   2  12  -6   68.22   25.88
  -2 -12   6  106.03   24.76
   2  12  -5   80.77   15.64
  -2 -12   5  124.94   15.93
   2  12  -4    0.64    2.66
  -2 -12   4   -2.34    4.20
   2  12  -3   95.07   15.77
  -2 -12   3  123.96   22.86
   2  12  -2  174.62   22.14
  -2 -12   2  210.16   20.18
   2  12  -1   49.93   11.30
  -2 -12   1   67.23   10.31
   2  12   0   -0.36    3.59
  -2 -12   0    5.49    3.51
   2  12   1   48.02   10.15
  -2 -12  -1   70.19   16.09
  -2 -12  -1   66.61    6.57
   2  12   2    9.47    4.04
  -2 -12  -2    7.21    2.34
  -2 -12  -2   -1.82    4.62
   2  12   3   42.66    8.75
  -2 -12  -3   61.98    6.35
   2  12   4   28.33    6.72
  -2 -12  -4   37.18    4.73
   2  12   5   28.40   10.37
  -2 -12  -5   43.64    8.34
   2  12   6   -1.90    3.08
  -2 -12  -6    0.65    2.35
   2  12   7  207.85   26.73
   2  12   7  327.38   33.10
  -2 -12  -7  253.85   17.54
   2  12   8  242.54   20.24
   2  12   8  361.03   31.24
  -2 -12  -8  262.47   23.32
   2  12   9   38.13    6.44
   2  12   9   67.09    7.18
  -2 -12  -9   43.77    5.40
   2  12  10   34.40    5.09
   2  12  10   25.42    8.05
  -2 -12 -10   24.29    4.56
   2  12  11   30.62    8.37
   2  12  11   39.20    7.35
  -2 -12 -11   28.05    8.09
   2  12  12  132.38   14.94
   2  12  12  126.64   16.98
  -2 -12 -12  133.64   16.93
   2  12  13    4.58    4.60
   2  12  13    4.37    3.62
   2  12  13    3.85    6.86
  -2 -12 -13    4.46    3.02
   2  12  14    0.20    2.92
   2  12  14   -0.54    4.17
   2  12  14   -0.54    2.12
   2  12  15   37.85    5.34
   2  12  15   33.28    8.48
   2  12  15   30.52    6.33
   2  12  16   61.12   19.95
   2  12  16   69.47   15.92
   2  12  16   77.17   11.34
   2  12  17   46.69   10.60
   2  12  17   30.76    8.33
   2  12  17   66.81   10.14
   2  12  18   11.31    5.85
   2  12  18    6.61    3.47
   2  13  -9   75.73   18.65
  -2 -13   9  114.94   32.87
   2  13  -8   71.45   31.04
  -2 -13   8  115.29   20.57
   2  13  -7   26.77   19.44
  -2 -13   7   44.21   18.48
   2  13  -6    4.71    9.16
  -2 -13   6    3.26    8.53
   2  13  -5   97.33   17.55
  -2 -13   5  141.27   18.05
   2  13  -4  125.17   19.61
  -2 -13   4  192.17   31.44
   2  13  -3   41.48   11.16
  -2 -13   3   66.54   17.63
   2  13  -2    7.40    9.75
  -2 -13   2   10.44    5.78
   2  13  -1   24.29   15.05
  -2 -13   1   35.96    9.17
   2  13   0  128.06   28.72
  -2 -13   0  176.05   19.73
  -2 -13   0  176.84   17.65
   2  13   1  102.78   24.94
  -2 -13  -1  143.51   15.53
  -2 -13  -1  167.71   19.28
   2  13   2    6.80    7.92
  -2 -13  -2    8.02    2.72
   2  13   3   36.34   13.89
  -2 -13  -3   51.75    8.77
   2  13   4   62.42   17.04
  -2 -13  -4   84.30   11.57
   2  13   5   67.76   16.98
  -2 -13  -5  100.64   12.80
   2  13   6   26.91    9.72
  -2 -13  -6   29.66    3.97
   2  13   7   29.21   10.27
   2  13   7   33.60    9.03
  -2 -13  -7   28.67    6.44
   2  13   8    9.85    7.57
   2  13   8   15.06    6.55
  -2 -13  -8   16.08    3.28
   2  13   9  190.12   20.86
   2  13   9  156.70   20.81
  -2 -13  -9  159.94   11.87
   2  13  10  217.24   25.94
   2  13  10  288.43   28.10
  -2 -13 -10  232.66   23.84
   2  13  11  200.03   24.31
   2  13  11  235.01   23.45
  -2 -13 -11  214.07   22.47
   2  13  12    9.06    4.89
   2  13  12    7.74    5.44
  -2 -13 -12    8.43    5.70
   2  13  13   -2.06    2.19
   2  13  13    1.27    2.56
  -2 -13 -13    1.06    1.69
   2  13  14   94.11   13.34
   2  13  14   67.93   13.48
   2  13  15   70.91    7.56
   2  13  15   51.12   17.92
   2  13  15   58.49   13.01
   2  13  16    8.94    6.25
   2  13  16   12.68    3.76
   2  13  16    9.59    4.34
   2  13  17    4.00    4.23
   2  13  17    1.65    7.87
   2  13  17    5.19    5.40
   2  14  -7   33.62   20.33
  -2 -14   7   43.95   21.55
   2  14  -6   46.94   14.70
  -2 -14   6   85.34   25.12
   2  14  -5   35.53   11.25
  -2 -14   5   44.13   11.36
   2  14  -4    1.11    6.64
  -2 -14   4    1.79    7.10
   2  14  -3   57.74   22.67
  -2 -14   3   95.29   24.10
   2  14  -2  108.43   29.45
  -2 -14   2  174.63   22.00
   2  14  -1   79.00   23.58
  -2 -14   1  118.59   15.96
  -2 -14   1   89.69    7.23
   2  14   0    5.49    3.82
  -2 -14   0    2.99    2.67
  -2 -14   0   -6.29    4.49
   2  14   1   25.71    8.31
  -2 -14  -1   30.60    6.03
   2  14   2  132.28   19.93
  -2 -14  -2  208.19   14.27
   2  14   3   75.74   13.89
  -2 -14  -3  131.64   13.77
   2  14   4  216.39   33.94
  -2 -14  -4  259.17   21.81
   2  14   5   42.42   13.08
  -2 -14  -5   38.60    4.35
   2  14   6   11.35    3.99
   2  14   6   13.29    7.86
  -2 -14  -6   12.11    4.40
   2  14   7   75.46   16.37
   2  14   7  103.18   16.07
  -2 -14  -7   81.77    6.70
   2  14   8  164.27   24.47
   2  14   8  185.74   22.80
  -2 -14  -8  171.44   17.46
   2  14   9    4.37    2.72
  -2 -14  -9    2.37    3.74
   2  14  10   11.79    7.62
   2  14  10   19.16    4.35
  -2 -14 -10   10.41    5.75
   2  14  11  114.46   19.25
   2  14  11  151.13   12.78
  -2 -14 -11  144.19   12.45
   2  14  12  111.32   12.48
   2  14  12  144.47   17.70
  -2 -14 -12  149.84   13.11
   2  14  13   43.80    7.19
   2  14  13   69.20   11.13
   2  14  14    5.99    5.01
   2  14  14    5.46    4.98
   2  14  15   14.12    5.90
   2  14  15    7.57    6.19
   2  15  -5    8.78   13.60
  -2 -15   5   19.10    9.71
   2  15  -4   15.43   14.19
  -2 -15   4   29.69   18.29
   2  15  -3   11.64    7.24
  -2 -15   3   15.39   13.40
   2  15  -2    2.64    4.78
  -2 -15   2    3.46    2.14
  -2 -15   2    4.61    5.21
   2  15  -1   14.19    6.91
  -2 -15   1   11.43    5.38
  -2 -15   1   14.80   14.00
   2  15   0   77.86   22.71
  -2 -15   0   91.75    7.25
  -2 -15   0   28.41   15.90
   2  15   1   49.26   18.17
  -2 -15  -1   64.09   10.14
   2  15   2   17.56   13.32
  -2 -15  -2   33.35    6.63
   2  15   3    3.41    4.20
  -2 -15  -3    6.07    3.71
   2  15   4   10.26    6.18
  -2 -15  -4   21.84    5.75
   2  15   5  129.38   17.06
  -2 -15  -5  144.93   10.76
   2  15   6   51.96   15.15
   2  15   6   53.98    7.92
  -2 -15  -6   52.70    8.15
   2  15   7   27.06   12.03
   2  15   7   51.92   12.34
  -2 -15  -7   37.65    7.27
   2  15   8   18.14   10.32
   2  15   8   37.79    9.87
  -2 -15  -8   26.70    4.10
   2  15   9   36.20   13.03
   2  15   9   59.97    7.81
  -2 -15  -9   54.48    6.03
   2  15  10   57.07   14.58
   2  15  10   61.72   13.54
  -2 -15 -10   63.72   10.21
   2  15  11   49.81    8.26
   2  15  11   58.52   11.32
  -2 -15 -11   55.59   10.12
   2  15  12    3.08    3.03
   2  15  12   -2.20    2.88
  -2 -15 -12    0.50    1.68
   2  15  13    6.39    6.30
   2  15  13   11.84    3.88
   2  15  14   13.25    4.93
   2  15  14   25.99    4.83
   2  16  -2   11.81   15.16
  -2 -16   2   38.17   15.57
   2  16  -1   31.96   15.02
  -2 -16   1   22.56   11.37
   2  16   0    8.55    6.37
  -2 -16   0    9.70    4.60
   2  16   1   -2.39    3.40
  -2 -16  -1    1.32    1.43
   2  16   2   21.32    8.06
  -2 -16  -2   27.39    6.26
   2  16   3   15.67   13.92
  -2 -16  -3   32.70    4.39
   2  16   4   15.98   11.67
  -2 -16  -4   22.11    5.52
   2  16   5    3.36    3.36
  -2 -16  -5    1.18    2.78
   2  16   6    2.01    3.62
   2  16   6    3.99    5.20
  -2 -16  -6    3.15    3.04
   2  16   7   98.64   11.91
   2  16   7   63.30   17.97
  -2 -16  -7   76.65   11.40
   2  16   8   35.89   10.93
   2  16   8   11.73   11.97
  -2 -16  -8   39.17    7.81
   2  16   9    6.36    3.25
   2  16   9    0.98    5.87
  -2 -16  -9    4.13    3.89
   2  16  10    4.39    3.33
   2  16  10    7.24    5.37
  -2 -16 -10    3.00    4.11
   2  16  11   12.04    7.98
   2  16  11    8.61    8.11
  -2 -16 -11   15.05    4.40
   2  17   3    1.50    3.67
   2  17   4   21.22   12.77
   2  17   5   24.94   13.07
   2  17   6   27.97    8.15
   2  17   6   36.87   12.13
   2  17   7    3.50    3.37
   2  17   7   -0.73    5.89
  -3  16   8   42.88   19.77
  -3  16   8   89.81   29.34
  -3  16   7    3.36    4.36
  -3  16   7   -0.81    7.07
  -3  16   6    4.74    4.43
  -3  16   6    0.82    4.51
  -3  16   5   39.39   11.20
  -3  16   5   50.14   12.35
  -3  16   4   68.65   14.87
  -3  16   4   44.99   13.11
  -3  16   3   28.54   21.15
  -3  16   3   55.31   12.58
  -3  16   2   16.01   12.50
  -3  16   2    6.29    9.69
  -3  16   1   33.59   10.90
  -3  16   0   61.10   14.77
  -3  16  -1   58.81   14.94
  -3  16  -2    7.73    7.48
  -3  15  11   58.84   22.18
  -3  15  11   65.51   12.04
  -3  15  10   27.54    8.42
  -3  15  10   19.27    8.86
  -3  15   9    2.12    4.07
  -3  15   9    1.74    6.52
  -3  15   8   52.29   17.42
  -3  15   8   27.39   16.82
  -3  15   7   52.30   12.90
  -3  15   7   87.99   13.59
  -3  15   6   17.10    7.47
  -3  15   6   17.84    7.38
  -3  15   5   11.39    6.75
  -3  15   5   18.80    7.35
  -3  15   4    8.87    7.19
  -3  15   4   12.89   10.41
  -3  15   3  100.18   25.95
  -3  15   3   68.42   24.12
  -3  15   1   24.74   16.02
  -3  15   0    3.86    8.70
  -3  15  -1   25.12    9.99
  -3  15  -2   94.26   18.29
  -3  15  -3   86.84   18.70
  -3  15  -4    7.34    7.42
  -3  15  -5   13.44    8.87
  -3  14  13   18.82    7.25
  -3  14  13   17.44    9.42
  -3  14  12   10.11   13.43
  -3  14  12   15.33   10.48
  -3  14  11   -0.71    2.37
  -3  14  11    1.40    3.38
  -3  14  10   50.19   10.54
  -3  14  10   37.62   19.25
  -3  14   9  183.81   38.19
  -3  14   9  200.22   22.19
  -3  14   8    8.61   12.72
  -3  14   8   17.98    7.66
  -3  14   7    2.25    6.29
  -3  14   7    1.40    3.74
  -3  14   6   10.64    5.96
  -3  14   6   11.76    5.97
  -3  14   5   76.03   12.39
  -3  14   5   49.71   12.04
  -3  14   4  102.89   26.39
  -3  14   4  163.61   31.51
  -3  14   3   46.46   19.10
  -3  14   3   71.55   20.26
  -3  14   2    3.65    7.95
  -3  14   0   58.65   21.50
  -3  14  -1   16.53   12.90
  -3  14  -2    1.42    6.91
  -3  14  -3   26.12   16.62
  -3  14  -4   75.78   27.04
  -3  14  -5  128.33   35.04
  -3  14  -6   18.13   16.42
   3 -14   7   39.07   15.89
  -3  14  -7   12.71   18.36
   3 -14   8    2.23    8.18
  -3  14  -8    9.36   11.43
  -3  13  14   11.36    8.31
  -3  13  14   13.84   10.34
  -3  13  13    9.24    7.39
  -3  13  13   14.24    9.92
  -3  13  12   69.55   11.06
  -3  13  12   37.27   11.84
  -3  13  11   76.88   10.93
  -3  13  11   41.80   10.30
  -3  13  11   54.90   14.17
  -3  13  10  138.90   24.01
  -3  13  10   87.60   14.13
  -3  13  10  132.87   30.60
  -3  13   9   34.56   10.82
  -3  13   9   42.35    9.05
  -3  13   8  179.60   21.02
  -3  13   8  156.90   22.21
  -3  13   7   37.46   14.36
  -3  13   7   19.79   15.06
  -3  13   6   48.02    9.50
  -3  13   6   32.62   16.02
  -3  13   5   59.07   10.54
  -3  13   5   30.46   16.23
  -3  13   4    1.55    6.05
  -3  13   4    2.43    6.85
  -3  13   3   10.60    9.42
  -3  13   3   11.63   11.30
  -3  13   2   60.15   18.40
  -3  13   1   64.29   20.47
  -3  13   0   21.40   14.25
  -3  13  -1    1.29    6.03
  -3  13  -2   37.67   10.30
  -3  13  -3    9.01    6.46
  -3  13  -4    0.59    3.66
  -3  13  -5    4.72    5.77
   3 -13   6   72.17   17.59
  -3  13  -6   42.13   14.05
   3 -13   7   63.42   26.29
  -3  13  -7   31.50   12.14
   3 -13   8  197.37   28.64
  -3  13  -8  121.63   25.53
   3 -13   9   26.67   11.99
  -3  13  -9   17.15   10.34
   3 -13  10    0.69    8.87
  -3  13 -10   -1.49    4.56
  -3  12  15   35.79   12.52
  -3  12  15   14.89   11.12
  -3  12  14   40.67   13.68
  -3  12  14   20.41   10.76
  -3  12  13   92.87   11.93
  -3  12  13   54.58    9.25
  -3  12  12   31.39   10.27
  -3  12  12   48.38   14.57
  -3  12  11   10.59    6.93
  -3  12  11   21.16   10.02
  -3  12  10   57.52    9.12
  -3  12  10   40.62    9.61
  -3  12   9   89.95   19.01
  -3  12   9  103.17   12.79
  -3  12   9  144.48   23.72
  -3  12   8  261.25   22.78
  -3  12   8  287.09   51.03
  -3  12   8  317.17   29.76
  -3  12   7   14.22    6.29
  -3  12   7   11.83   12.18
  -3  12   6   10.60   10.50
  -3  12   6   10.15    8.62
  -3  12   5   57.69   10.43
  -3  12   5   52.45   18.23
  -3  12   4   17.04   11.30
  -3  12   4   21.61   12.35
  -3  12   3   14.53   10.26
  -3  12   3   16.61   12.63
  -3  12   2    6.75    8.36
  -3  12   1  342.07   46.16
  -3  12   0  333.27   33.81
  -3  12  -1  156.36   21.22
  -3  12  -2   11.93    6.48
  -3  12  -3   34.05    9.71
  -3  12  -4   88.38   24.65
   3 -12   5  116.51   20.20
  -3  12  -5   61.49   26.27
   3 -12   6   97.19   29.43
  -3  12  -6   44.50   22.96
   3 -12   7   -1.04    1.20
   3 -12   7    4.52    3.24
  -3  12  -7    3.61    5.13
   3 -12   8    4.85    2.67
   3 -12   8    6.66   10.49
  -3  12  -8    8.84   10.67
   3 -12   9  143.33   22.92
  -3  12  -9   89.74   33.69
   3 -12  10  122.55   31.23
  -3  12 -10   61.98   16.52
   3 -12  11   -0.77    9.59
  -3  12 -11    4.81    8.60
  -3  11  16   59.24   15.36
  -3  11  16   20.71   14.61
  -3  11  15   34.19   12.57
  -3  11  15   18.16   11.59
  -3  11  14   26.86    6.64
  -3  11  14   13.98    6.04
  -3  11  13   19.45    9.71
  -3  11  13   12.09    4.96
  -3  11  12   55.19   15.51
  -3  11  12   42.66   12.54
  -3  11  11   78.09   11.34
  -3  11  11   67.33   13.79
  -3  11  10   46.61   12.73
  -3  11  10   29.18    5.23
  -3  11   9   14.32    5.65
  -3  11   9   15.68    5.71
  -3  11   8   22.13   11.48
  -3  11   8   26.64    6.21
  -3  11   7  322.51   33.89
  -3  11   7  290.96   26.37
  -3  11   7  264.89   16.20
  -3  11   6   63.14   11.88
  -3  11   6   56.41   16.63
  -3  11   5   62.11   17.46
  -3  11   5   63.59   12.15
  -3  11   4   47.06   11.38
  -3  11   4   39.86    9.56
  -3  11   3  239.98   38.81
  -3  11   3  200.81   34.38
  -3  11   2  715.85   76.64
  -3  11   1  155.39   29.49
  -3  11   0    0.51    2.84
  -3  11  -1  111.66   16.20
  -3  11  -2  484.71   64.58
  -3  11  -3  272.17   43.95
   3 -11   4   -4.28    5.10
  -3  11  -4   -0.44    4.17
   3 -11   5   62.26    4.40
   3 -11   5  121.11   26.74
  -3  11  -5   69.65   13.69
   3 -11   6    4.08    1.94
   3 -11   6   10.36    5.63
  -3  11  -6    4.81    5.30
   3 -11   7  282.56   45.64
  -3  11  -7  221.71   43.02
   3 -11   8   86.56   13.81
   3 -11   8   44.62    7.71
  -3  11  -8   60.42   21.65
   3 -11   9    0.19    2.03
   3 -11   9   -4.14    5.56
  -3  11  -9   -0.64    5.81
   3 -11  10    8.75    5.29
   3 -11  10   22.32    7.89
  -3  11 -10   13.43   13.03
   3 -11  11   35.12    9.56
   3 -11  11   82.65   21.42
  -3  11 -11   50.03   20.75
   3 -11  12   12.64    7.04
   3 -11  12   34.13   15.65
  -3  11 -12   21.94   14.49
   3 -11  13    0.90    2.63
   3 -11  13   -1.41    3.63
  -3  11 -13    1.20    5.93
  -3  10  17   16.40    6.88
  -3  10  17   24.19   10.98
  -3  10  16    0.64    5.51
  -3  10  16   -1.49    2.91
  -3  10  15    7.56    5.33
  -3  10  15   20.60    5.91
  -3  10  14  198.67   18.38
  -3  10  14  139.28   17.21
  -3  10  13  167.56   25.73
  -3  10  13  113.22   21.17
  -3  10  12   34.17   11.32
  -3  10  12   47.68    8.64
  -3  10  11    4.10    2.92
  -3  10  11    5.95    3.95
  -3  10  10  120.81   20.71
  -3  10  10   97.46   15.77
  -3  10   9  217.66   23.19
  -3  10   9  224.25   19.15
  -3  10   8  230.67   30.17
  -3  10   8  207.91   20.57
  -3  10   7  112.03   11.94
  -3  10   7  113.27   14.00
  -3  10   6    0.57    1.50
  -3  10   6   -2.34    3.05
  -3  10   6    1.89    2.76
  -3  10   5  118.46   25.15
  -3  10   5  128.89   25.01
  -3  10   4    4.78    4.62
  -3  10   4    4.89    5.20
  -3  10   3  286.09   40.05
  -3  10   3  223.68   23.68
  -3  10   2    1.05    5.16
  -3  10   1  149.48   26.58
  -3  10   0  797.25   64.47
  -3  10  -1  704.38   77.50
  -3  10  -2  286.98   46.85
  -3  10  -3    9.56    5.60
   3 -10   4  336.26   32.09
  -3  10  -4  191.11   24.04
   3 -10   5  333.06   30.63
   3 -10   5  243.73   13.46
  -3  10  -5  250.67   42.72
   3 -10   6    2.57    2.04
   3 -10   6   -1.15    7.82
  -3  10  -6    5.16    4.52
   3 -10   7  169.28   15.04
   3 -10   7  265.69   37.70
  -3  10  -7  194.66   24.56
   3 -10   8   25.16    6.18
   3 -10   8   41.38    9.31
  -3  10  -8   23.07    9.52
   3 -10   9  201.02   32.19
   3 -10   9  123.33   15.10
  -3  10  -9  150.21   33.15
   3 -10  10  141.54   17.47
   3 -10  10   89.69   14.36
  -3  10 -10  119.31   30.12
   3 -10  11   17.04    6.87
   3 -10  11    7.59    5.90
  -3  10 -11   15.92   12.18
   3 -10  12    8.84   10.36
   3 -10  12    7.92    3.41
  -3  10 -12   11.02   10.84
   3 -10  13   42.64   12.27
   3 -10  13   69.03   13.75
  -3  10 -13   49.22   22.99
   3 -10  14   22.57   10.64
   3 -10  14   63.24   12.43
  -3  10 -14   32.34   20.25
   3  -9 -18    0.62    8.37
  -3   9  18    3.20    4.08
   3  -9 -17   31.97   10.54
  -3   9  17   25.29    8.15
  -3   9  17   33.72    8.23
   3  -9 -16   39.72   11.01
  -3   9  16   42.01    8.46
  -3   9  16   24.33   13.66
   3  -9 -15   41.62   17.44
  -3   9  15   43.14    8.73
  -3   9  15   23.86   12.78
   3  -9 -14   75.81   22.47
  -3   9  14   92.73   18.60
  -3   9  14   56.10   16.71
   3  -9 -13   85.36   14.57
  -3   9  13   87.46   18.11
  -3   9  13   62.00   15.79
  -3   9  12   38.24    7.51
  -3   9  12   27.02   10.09
  -3   9  11  152.42   14.42
  -3   9  11  214.30   25.75
  -3   9  10  165.73   15.84
  -3   9  10  135.04   18.16
  -3   9   9   71.12   16.25
  -3   9   9   60.05   11.21
  -3   9   8  528.70   39.68
  -3   9   8  524.10   41.59
  -3   9   7   30.09   11.50
  -3   9   7   33.46    7.17
  -3   9   6  460.42   32.66
  -3   9   6  483.75   39.26
  -3   9   5    0.54    1.56
  -3   9   5    0.30    2.57
  -3   9   4   18.26   10.86
  -3   9   4   13.02    6.81
  -3   9   3  686.97   52.51
  -3   9   3  635.24   69.14
  -3   9   2  504.98   40.61
  -3   9   1  383.29   43.04
  -3   9   0   87.26   11.49
  -3   9  -1   -1.17    4.69
  -3   9  -2  340.83   29.57
   3  -9   3  351.05   37.69
  -3   9  -3  465.54   53.06
   3  -9   4  421.48   22.19
   3  -9   4  497.47   55.30
  -3   9  -4  346.01   33.48
   3  -9   5   19.99    3.09
   3  -9   5   31.98   13.01
  -3   9  -5   19.86    7.50
   3  -9   6  310.39   39.74
   3  -9   6  213.18   16.01
  -3   9  -6  232.80   38.05
   3  -9   7   44.44    6.94
   3  -9   7   60.82   11.02
  -3   9  -7   49.45   11.63
   3  -9   8  292.68   26.07
   3  -9   8  425.57   49.75
  -3   9  -8  335.21   34.63
   3  -9   9    0.49    2.26
   3  -9   9    0.62    2.78
  -3   9  -9   -0.09    3.36
   3  -9  10   33.12    8.35
   3  -9  10   45.70   15.56
  -3   9 -10   33.76   17.51
   3  -9  11  112.39   14.67
   3  -9  11   69.44   13.84
  -3   9 -11   93.34   25.39
   3  -9  12   59.72   13.10
   3  -9  12   99.11   21.40
  -3   9 -12   62.25   21.88
   3  -9  13   20.11   12.84
   3  -9  13   15.72    4.82
  -3   9 -13   19.01   13.50
   3  -9  14    1.42    4.00
   3  -9  14   -0.30    1.77
  -3   9 -14    1.12    4.92
   3  -9  15   43.76   12.27
   3  -9  15   24.10   11.04
  -3   9 -15   16.52   17.64
   3  -8 -18   33.52   11.05
  -3   8  18   19.22    8.44
  -3   8  18   40.66    9.27
   3  -8 -17   96.38   27.56
  -3   8  17  110.96   14.26
  -3   8  17   49.96   20.48
   3  -8 -16   30.54   16.00
  -3   8  16   16.04   12.44
  -3   8  16   28.65    7.20
   3  -8 -15    4.96    5.65
  -3   8  15    3.14    3.98
  -3   8  15   -1.44    2.37
   3  -8 -14   69.65   13.42
  -3   8  14   37.79    9.09
  -3   8  14   65.05   16.28
   3  -8 -13  213.76   35.78
  -3   8  13  130.77   15.84
  -3   8  13  190.20   25.56
   3  -8 -12   49.58   10.73
  -3   8  12   34.74    7.35
  -3   8  12   46.76    7.80
   3  -8 -11   -1.21    4.13
  -3   8  11   -0.46    1.59
  -3   8  11    2.04    3.23
   3  -8 -10   33.09    7.99
  -3   8  10   22.98   10.50
  -3   8  10   21.81    5.05
  -3   8   9  136.89   20.42
  -3   8   9  110.63   15.85
  -3   8   8   30.03    4.42
  -3   8   8   29.01    6.44
  -3   8   7  379.15   40.85
  -3   8   7  313.28   25.41
  -3   8   6   17.86    6.16
  -3   8   6   14.19    4.44
  -3   8   5 1138.30   86.65
  -3   8   5 1146.00   77.15
  -3   8   4  449.93   35.82
  -3   8   4  401.68   22.40
  -3   8   3  275.64   36.28
  -3   8   3  262.51   25.18
  -3   8   2    4.27    3.83
  -3   8   2    2.63    6.35
  -3   8   1  629.41   46.85
  -3   8   0  372.96   28.50
  -3   8  -1   93.27   17.57
  -3   8  -2  424.07   31.92
   3  -8   3    4.15    4.02
  -3   8  -3    1.56    6.46
   3  -8   4  212.31   19.06
   3  -8   4  199.86    9.98
  -3   8  -4  151.63   17.49
   3  -8   5  187.21   12.04
   3  -8   5  217.94   20.32
  -3   8  -5  178.32   19.71
   3  -8   6   23.68    6.80
   3  -8   6   19.68    4.51
  -3   8  -6   17.34    7.28
   3  -8   7    0.71    2.17
   3  -8   7    0.37    2.80
  -3   8  -7    3.69    5.52
   3  -8   8   11.17    8.60
   3  -8   8    7.21    2.57
  -3   8  -8    7.73    5.72
   3  -8   9  363.01   26.79
   3  -8   9  466.10   37.35
  -3   8  -9  433.78   41.82
   3  -8  10  575.05   57.96
   3  -8  10  390.67   30.59
  -3   8 -10  496.66   63.17
   3  -8  11   29.10    7.65
   3  -8  11   20.85    7.96
  -3   8 -11   19.29   13.75
   3  -8  12   17.84    6.49
   3  -8  12   11.61    7.08
  -3   8 -12   12.61    6.55
   3  -8  13   48.18   14.04
   3  -8  13   27.29   10.91
  -3   8 -13   38.66   10.37
   3  -8  14   57.38    9.48
   3  -8  14   76.92   17.74
  -3   8 -14   66.20   13.73
   3  -8  15   31.74   13.45
   3  -8  15   18.76   11.20
  -3   8 -15   37.76   10.37
   3  -8  16    3.64    7.73
   3  -8  16    0.76    4.51
  -3   8 -16    0.84    7.10
   3  -7 -18    1.71    9.08
  -3   7  18    6.99    4.30
  -3   7  18    1.71    4.91
   3  -7 -17   18.35   12.94
  -3   7  17   18.22    6.82
  -3   7  17    8.49   11.47
   3  -7 -16  133.62   18.56
  -3   7  16  142.22   16.10
  -3   7  16   92.50   25.01
   3  -7 -15  201.34   22.89
  -3   7  15  159.42   19.53
  -3   7  15  207.35   18.85
   3  -7 -14   58.81   17.98
  -3   7  14   38.53    9.04
  -3   7  14   51.73   13.94
   3  -7 -13   36.24   16.84
  -3   7  13   42.49   13.34
  -3   7  13   29.39   12.35
   3  -7 -12    0.36    3.48
  -3   7  12    2.60    4.15
  -3   7  12    0.95    2.62
   3  -7 -11   80.55   21.31
  -3   7  11   49.31   13.52
  -3   7  11   66.18    8.76
   3  -7 -10  263.60   25.76
  -3   7  10  238.62   27.76
  -3   7  10  191.94   17.78
   3  -7  -9   -0.25    2.33
  -3   7   9    0.82    2.12
  -3   7   9   -1.15    2.44
   3  -7  -8   15.27    6.53
  -3   7   8   14.53    6.22
  -3   7   8   23.69   10.06
  -3   7   7  507.86   39.41
  -3   7   7  579.84   52.84
  -3   7   6  372.70   27.56
  -3   7   6  330.30   25.08
  -3   7   5   41.29    7.93
  -3   7   5   32.02    5.27
  -3   7   4   15.14    2.92
  -3   7   4   14.92    5.19
  -3   7   3  282.54   22.80
  -3   7   3  233.15   11.77
  -3   7   2  434.37   36.03
  -3   7   2  473.24   47.02
  -3   7   1  292.69   23.78
  -3   7   0    0.21    3.11
  -3   7  -1   18.29    8.46
  -3   7  -2  465.99   43.42
   3  -7   3  268.62   22.06
  -3   7  -3  186.44   17.83
   3  -7   4  116.61    7.02
   3  -7   4  139.54   21.87
  -3   7  -4  100.55   12.20
   3  -7   5    9.73    2.61
   3  -7   5   11.97    7.40
  -3   7  -5    8.50    7.53
   3  -7   6   76.25   15.09
   3  -7   6   65.00    7.72
  -3   7  -6   63.44   10.78
   3  -7   7  756.67   58.04
   3  -7   7  879.30   77.95
  -3   7  -7  876.05   87.13
   3  -7   8   55.61    6.14
   3  -7   8   61.36    9.66
  -3   7  -8   67.17   11.24
   3  -7   9  128.92   14.09
   3  -7   9  105.01    9.73
  -3   7  -9  124.80   26.30
   3  -7  10    1.05    3.86
   3  -7  10   -0.00    1.46
  -3   7 -10    0.55    4.31
   3  -7  11  250.47   33.40
   3  -7  11  184.25   16.50
  -3   7 -11  212.16   23.06
   3  -7  12  224.53   20.06
   3  -7  12  207.14   26.85
  -3   7 -12  209.72   23.50
   3  -7  13   48.76    8.61
  -3   7 -13   51.56   11.21
   3  -7  14   18.72    9.45
   3  -7  14    9.37    8.81
  -3   7 -14   17.16    7.33
   3  -7  15   22.75   10.48
   3  -7  15   13.49    5.93
  -3   7 -15   20.60    7.98
   3  -7  16   56.01   17.14
   3  -7  16   77.07   18.52
  -3   7 -16   66.40   13.88
   3  -7  17   36.99   14.15
   3  -7  17   17.71    5.84
  -3   7 -17   -0.24    7.33
   3  -6 -19   -0.75    5.45
  -3   6  19    0.78    4.60
   3  -6 -18   95.53   28.11
  -3   6  18   71.17   14.91
  -3   6  18   99.09   12.43
   3  -6 -17   95.28   17.66
  -3   6  17   72.32   23.45
  -3   6  17  103.92   13.30
   3  -6 -16   53.89   19.35
  -3   6  16   33.43    9.83
  -3   6  16   49.98    9.77
   3  -6 -15    2.79    6.17
  -3   6  15    0.18    3.04
  -3   6  15    1.28    2.83
   3  -6 -14   87.63   23.02
  -3   6  14   54.10   18.92
  -3   6  14   80.09   10.66
   3  -6 -13   76.08   12.50
  -3   6  13   64.33   14.83
  -3   6  13   54.85    9.55
   3  -6 -12  138.96   17.32
  -3   6  12  154.32   21.37
  -3   6  12  106.85   13.17
   3  -6 -11   21.69   12.85
  -3   6  11   28.27    6.08
  -3   6  11   20.82    9.52
   3  -6 -10  127.11   15.88
  -3   6  10  121.58   19.16
  -3   6  10  146.16   14.80
   3  -6  -9   -0.45    2.57
  -3   6   9    2.05    2.81
  -3   6   9   -1.23    3.76
   3  -6  -8  444.72   35.97
  -3   6   8  383.24   28.65
  -3   6   8  366.71   25.48
   3  -6  -7   83.09   11.36
  -3   6   7   67.74    6.88
  -3   6   7   96.20   10.71
   3  -6  -6  125.36   13.69
  -3   6   6  143.65   13.49
  -3   6   6  104.37   12.16
  -3   6   5   28.94    6.74
  -3   6   5   23.10    4.90
  -3   6   4  275.74   20.89
  -3   6   4  237.90   15.58
  -3   6   3  615.68   33.19
  -3   6   3  685.36   46.05
  -3   6   2    5.81    3.77
  -3   6   2    4.95    1.10
  -3   6   1 2664.74  251.96
  -3   6   0    5.10    6.53
  -3   6  -1   -0.25    3.12
  -3   6  -2  676.54   57.32
   3  -6   3  198.94    8.54
   3  -6   3  268.94   29.47
  -3   6  -3  175.30   23.74
   3  -6   4    1.10    1.34
   3  -6   4    1.00    2.53
  -3   6  -4    2.97    4.24
   3  -6   5   78.03    6.91
   3  -6   5   89.56    9.78
  -3   6  -5   78.87    9.87
   3  -6   6  105.15    7.07
   3  -6   6  132.01   18.12
  -3   6  -6  107.97   12.44
   3  -6   7  109.51   11.64
   3  -6   7  105.53   10.67
  -3   6  -7  119.25   21.08
   3  -6   8   43.94    7.46
   3  -6   8   39.41    5.23
  -3   6  -8   50.45    8.71
   3  -6   9  262.12   30.00
   3  -6   9  205.93   15.95
  -3   6  -9  259.38   36.40
   3  -6  10   80.21   10.24
   3  -6  10   63.00    8.05
  -3   6 -10   76.42   11.57
   3  -6  11    0.52    3.55
   3  -6  11    1.10    1.94
  -3   6 -11   -0.28    2.79
   3  -6  12   30.49    6.32
   3  -6  12   29.57   10.14
  -3   6 -12   26.54   13.29
   3  -6  13  136.41   14.48
  -3   6 -13  128.14   28.55
   3  -6  14   86.16   16.92
   3  -6  14   62.07   17.28
   3  -6  15  114.76   20.09
   3  -6  15   90.36   13.37
  -3   6 -15   98.49   25.00
   3  -6  16    8.00    6.84
   3  -6  16    5.04    7.03
  -3   6 -16    0.73    8.51
   3  -6  17    4.73    4.99
   3  -6  17   -0.87    5.06
  -3   6 -17   -0.69    5.95
   3  -5 -19   16.98    9.65
  -3   5  19    9.98   13.55
  -3   5  19   21.44    9.64
   3  -5 -18   70.09   15.61
  -3   5  18   37.08   12.98
  -3   5  18   74.45   11.26
   3  -5 -17   -2.85    4.08
  -3   5  17    2.93    2.69
  -3   5  17   -1.37    5.68
   3  -5 -16   85.16   25.04
  -3   5  16   83.57   11.27
  -3   5  16   51.24   19.66
   3  -5 -15  161.27   21.10
  -3   5  15  107.70   16.28
  -3   5  15  176.07   17.82
   3  -5 -14  118.14   18.24
  -3   5  14   80.00   22.51
  -3   5  14  109.38   13.16
   3  -5 -13   57.36   12.01
  -3   5  13   49.56    8.27
  -3   5  13   44.37    9.13
   3  -5 -12   13.15    9.72
  -3   5  12   10.47    7.17
  -3   5  12    5.30    3.83
   3  -5 -11  280.29   39.17
  -3   5  11  322.64   37.22
  -3   5  11  209.35   21.58
   3  -5 -10   55.52   11.06
  -3   5  10   65.26    9.49
  -3   5  10   48.46    8.65
   3  -5  -9   -0.12    3.04
  -3   5   9    3.00    2.67
  -3   5   9    0.38    2.24
   3  -5  -8   13.52    9.17
  -3   5   8   16.23    8.89
   3  -5  -7  232.74   29.97
  -3   5   7  274.90   30.85
   3  -5  -6  796.82   74.25
  -3   5   6  679.20   47.62
   3  -5  -5 1302.05   97.11
  -3   5   5 1292.56   92.22
  -3   5   4  353.42   26.98
  -3   5   3 1354.91  116.32
  -3   5   2  933.81   86.13
  -3   5   1  370.92   16.36
  -3   5   1  391.78   29.44
  -3   5   0  515.78   36.40
  -3   5  -1  224.63   17.84
  -3   5  -2  734.99   60.26
   3  -5   3   91.52    5.54
   3  -5   3  107.12   16.69
  -3   5  -3   78.51    9.28
   3  -5   4 1030.58   60.52
   3  -5   4  988.54   66.16
  -3   5  -4  926.64   65.14
   3  -5   5  602.17   36.40
   3  -5   5  621.52   49.30
  -3   5  -5  544.59   37.90
   3  -5   6  449.20   30.46
   3  -5   6  440.81   28.14
  -3   5  -6  428.09   31.14
   3  -5   7  111.36   10.46
   3  -5   7   98.81   11.95
  -3   5  -7  111.38   19.12
   3  -5   8   94.35    9.90
   3  -5   8   81.89   12.14
  -3   5  -8   90.14   18.23
   3  -5   9  107.53   16.65
   3  -5   9   87.34   13.80
  -3   5  -9   98.48   12.45
   3  -5  10    1.42    2.02
   3  -5  10   -0.49    3.58
  -3   5 -10    2.08    4.77
   3  -5  11  222.84   26.85
   3  -5  11  240.81   27.61
  -3   5 -11  235.31   32.26
   3  -5  12   77.92   16.17
   3  -5  12   81.89    9.77
  -3   5 -12   89.08   12.52
   3  -5  13   21.27    5.18
   3  -5  13   17.47    9.54
  -3   5 -13   16.35    7.00
   3  -5  14   -0.73    1.96
   3  -5  14    0.54    2.11
  -3   5 -14   -0.31    2.57
   3  -5  15   13.45    7.80
   3  -5  15    9.13    5.21
  -3   5 -15    7.98    5.65
   3  -5  16   72.25   15.12
   3  -5  16   40.27   16.49
  -3   5 -16   54.88   10.52
   3  -5  17   26.39    6.85
   3  -5  17   16.49   11.78
  -3   5 -17   30.92    8.36
   3  -5  18   -1.51    2.86
   3  -5  18   -0.15    2.73
  -3   5 -18    0.06    3.74
   3  -4 -19   41.41   19.50
  -3   4  19   26.46   11.20
  -3   4  19   56.73   13.31
   3  -4 -18   29.10   16.28
  -3   4  18   28.73    8.30
  -3   4  18   21.87   14.90
   3  -4 -17   99.70   27.17
  -3   4  17   77.33   15.09
  -3   4  17  109.05   13.80
   3  -4 -16    6.26    9.81
  -3   4  16   12.87    8.65
  -3   4  16    1.19    7.31
   3  -4 -15    5.24    5.44
  -3   4  15    8.53    6.76
  -3   4  15    2.57    4.54
   3  -4 -14  144.03   19.79
  -3   4  14  137.88   28.68
  -3   4  14  165.44   26.39
   3  -4 -13  215.49   34.72
  -3   4  13  165.18   21.32
  -3   4  13  217.82   28.47
   3  -4 -12   61.78   18.87
  -3   4  12   61.76   11.10
   3  -4 -11   40.82   10.29
  -3   4  11   47.79    9.19
   3  -4 -10  288.98   25.97
  -3   4  10  325.66   26.20
   3  -4  -9  135.34   24.96
  -3   4   9  128.78   21.10
   3  -4  -8  607.71   59.53
  -3   4   8  560.27   38.93
   3  -4  -7   29.16    7.74
  -3   4   7   39.08   11.52
   3  -4  -6  891.43   63.41
  -3   4   6  882.44   60.05
   3  -4  -5  319.35   36.41
  -3   4   5  303.85   23.91
   3  -4  -4 2423.11  193.36
  -3   4   4 1986.88  156.02
   3  -4  -3 5597.39  583.88
  -3   4   3 6467.82  690.76
  -3   4   2  782.65   53.15
  -3   4   1   54.96   14.12
  -3   4  -1  500.28   21.70
  -3   4  -1  491.62   44.52
  -3   4  -2  321.25   12.74
  -3   4  -2  425.37   33.49
   3  -4   3  293.83   15.81
   3  -4   3  300.86   28.67
  -3   4  -3  233.19   17.86
   3  -4   4  356.96   23.03
   3  -4   4  331.66   32.20
  -3   4  -4  327.58   34.87
   3  -4   5  444.64   28.73
   3  -4   5  391.91   25.26
  -3   4  -5  415.57   28.03
   3  -4   6   96.47   13.64
   3  -4   6   83.47    9.75
  -3   4  -6   89.60   10.14
   3  -4   7  124.79   10.40
   3  -4   7  120.57   13.88
  -3   4  -7  125.02   12.39
   3  -4   8  123.72   10.80
   3  -4   8  114.73   10.19
  -3   4  -8  124.09   12.75
   3  -4   9  997.16   80.86
   3  -4   9  901.12   75.99
  -3   4  -9  943.03   85.03
   3  -4  10  175.80   13.26
   3  -4  10  202.19   23.35
  -3   4 -10  196.52   17.23
   3  -4  11    8.53    6.39
   3  -4  11    4.80    5.66
  -3   4 -11    8.66    6.92
   3  -4  12    2.10    2.55
   3  -4  12    3.75    4.95
  -3   4 -12    0.60    5.67
   3  -4  13    6.99    4.24
   3  -4  13    7.05    3.63
  -3   4 -13    5.84    7.91
   3  -4  14  310.94   24.18
   3  -4  14  304.71   29.11
  -3   4 -14  323.71   41.42
   3  -4  15  111.72   12.16
   3  -4  15   99.22   22.35
  -3   4 -15  100.87   14.02
   3  -4  16   14.39    5.27
   3  -4  16   10.11    9.44
  -3   4 -16   15.63    6.22
   3  -4  17    5.36    3.73
   3  -4  17    2.29    4.02
  -3   4 -17    0.68    8.12
   3  -4  18   73.54   10.22
   3  -4  18   36.87   10.70
  -3   4 -18   39.90   19.52
   3  -4  19   41.43    8.59
   3  -4  19   15.42   15.14
  -3   4 -19   27.52   16.78
   3  -3 -19   36.92   18.27
  -3   3  19   52.15   13.06
  -3   3  19   19.79   10.74
   3  -3 -18    1.61    3.97
  -3   3  18   -0.54    6.44
  -3   3  18    1.19    3.47
   3  -3 -17   38.86   11.11
  -3   3  17   29.70   10.91
  -3   3  17   51.71   15.78
   3  -3 -16  133.09   18.73
  -3   3  16  108.29   28.32
  -3   3  16  152.98   25.18
   3  -3 -15  154.67   20.18
  -3   3  15  195.01   26.47
  -3   3  15  144.28   20.73
   3  -3 -14   56.47   15.85
  -3   3  14   41.29    7.08
  -3   3  14    4.99    8.92
   3  -3 -13   -0.53    8.25
  -3   3  13   -5.25    4.50
   3  -3 -12   55.88   19.20
  -3   3  12   66.21   11.95
   3  -3 -11  596.17   49.54
  -3   3  11  722.68   68.17
   3  -3 -10  130.78   16.68
  -3   3  10  152.12   23.70
   3  -3  -9   11.90    8.38
  -3   3   9   11.49    8.18
   3  -3  -8   43.70    8.32
  -3   3   8   46.28    8.00
   3  -3  -7   13.89    9.02
  -3   3   7   18.92    8.63
   3  -3  -6 2964.13  278.69
  -3   3   6 2777.03  232.27
   3  -3  -5 1288.64  118.08
  -3   3   5 1297.24   92.55
   3  -3  -4   51.15   10.62
  -3   3   4   79.44   10.18
   3  -3  -3  786.60   52.30
  -3   3   3  726.58   47.83
   3  -3  -2   47.51    8.52
  -3   3   2   66.49    9.11
  -3   3   1 1852.96  153.56
  -3   3   0  212.83   25.24
  -3   3  -1  551.84   25.78
  -3   3  -1  669.81   39.49
  -3   3  -2  126.26    9.97
  -3   3  -2  133.36    7.11
   3  -3   3  145.59   11.27
   3  -3   3  190.17   22.30
  -3   3  -3  183.67   10.84
  -3   3  -3  160.15   18.12
   3  -3   4 2365.07  194.42
   3  -3   4 2393.33  179.97
  -3   3  -4 2072.20  176.55
  -3   3  -4 2424.74  178.32
   3  -3   5  100.73   11.97
  -3   3  -5   88.00   10.44
   3  -3   6 4138.21  384.77
   3  -3   6 3895.90  351.37
  -3   3  -6 4146.89  405.40
   3  -3   7  475.16   38.10
   3  -3   7  388.99   25.76
  -3   3  -7  507.53   43.41
   3  -3   8  306.25   19.58
   3  -3   8  287.38   27.00
  -3   3  -8  316.90   31.15
   3  -3   9    2.52    3.62
   3  -3   9   -0.54    3.61
  -3   3  -9    2.25    3.88
   3  -3  10   11.05    4.13
   3  -3  10   11.64    4.08
  -3   3 -10   11.46    4.22
   3  -3  11   87.59   13.16
   3  -3  11   94.57   11.25
  -3   3 -11  103.97   11.83
   3  -3  12   77.78    7.85
   3  -3  12   74.53   10.70
  -3   3 -12   91.34   17.50
   3  -3  13    0.42    1.88
   3  -3  13    2.66    2.67
  -3   3 -13   -0.95    4.36
   3  -3  14   84.79    8.79
   3  -3  14   81.49   19.46
  -3   3 -14   85.06   17.61
   3  -3  15   27.80    5.83
   3  -3  15   31.01   13.61
  -3   3 -15   33.69   12.58
   3  -3  16  145.47   14.01
   3  -3  16  122.18   25.09
  -3   3 -16  153.23   29.32
   3  -3  17   89.69   14.36
   3  -3  17  115.40   12.13
  -3   3 -17  117.13   24.13
   3  -3  18   29.95    6.85
   3  -3  18   25.17   13.96
  -3   3 -18   31.20   14.59
   3  -3  19    1.49    4.98
   3  -3  19   -0.09    3.68
  -3   3 -19   -2.16    4.66
   3  -2 -19    1.42   10.07
  -3   2  19    5.68    7.87
  -3   2  19    5.51    9.42
   3  -2 -18  109.71   19.37
  -3   2  18   84.29   18.42
  -3   2  18  156.55   26.06
   3  -2 -17  226.64   28.71
  -3   2  17  190.23   40.44
  -3   2  17  272.09   37.44
   3  -2 -16  124.85   29.86
  -3   2  16  105.06   19.39
  -3   2  16  146.17   25.47
   3  -2 -15   -0.35    4.95
  -3   2  15    0.94    2.93
  -3   2  15   -0.98    2.38
   3  -2 -14   42.92   11.30
  -3   2  14   46.51    9.86
   3  -2 -13  272.13   28.58
  -3   2  13  284.97   24.70
   3  -2 -12  203.52   23.48
  -3   2  12  219.72   31.93
   3  -2 -11   -0.43    2.81
  -3   2  11    0.31    4.58
   3  -2 -10   20.90    7.09
  -3   2  10   24.46   11.13
   3  -2  -9  395.48   44.27
  -3   2   9  438.94   42.68
   3  -2  -8  772.20   69.73
  -3   2   8  746.01   49.84
   3  -2  -7   43.85    8.32
  -3   2   7   45.53    8.15
   3  -2  -6  166.02   16.13
  -3   2   6  179.28   24.43
   3  -2  -5 1605.19  116.96
  -3   2   5 1446.77  102.88
   3  -2  -4 3463.20  301.95
  -3   2   4 3744.34  317.71
   3  -2  -3 5258.25  553.16
  -3   2   3 6082.84  618.22
   3  -2  -2  455.77   28.87
  -3   2   2  509.09   31.14
   3  -2  -1  999.82   76.34
  -3   2   1  964.59   60.09
  -3   2   0  447.03   27.19
  -3   2  -2 1964.47  127.16
  -3   2  -2 2496.49  185.46
   3  -2   3  726.75   37.40
   3  -2   3  864.49   48.29
  -3   2  -3  785.46   51.61
  -3   2  -3  738.26   37.05
   3  -2   4  458.10   33.00
   3  -2   4  644.31   41.61
  -3   2  -4  400.03   33.87
  -3   2  -4  634.95   35.63
   3  -2   5 2294.01  182.74
   3  -2   5 1907.37  140.30
  -3   2  -5 2568.85  199.85
  -3   2  -5 2445.03  183.57
   3  -2   6 1125.55   75.07
   3  -2   6 1238.92   83.45
  -3   2  -6 1463.25   92.86
  -3   2  -6 1340.74  101.67
   3  -2   7  694.04   49.03
   3  -2   7  680.78   44.03
  -3   2  -7  771.26   58.17
   3  -2   8  384.12   33.69
  -3   2  -8  397.34   34.95
   3  -2   9 1409.97  107.50
   3  -2   9 1713.48  129.56
  -3   2  -9 1726.93  136.74
   3  -2  10  220.30   25.89
   3  -2  10  272.93   22.90
  -3   2 -10  247.00   18.26
   3  -2  11   96.81   13.86
   3  -2  11   83.73   15.70
  -3   2 -11   92.07   16.08
   3  -2  12    3.13    4.91
   3  -2  12    2.08    2.51
  -3   2 -12    1.10    4.83
   3  -2  13  133.75   22.36
   3  -2  13  129.02   10.77
  -3   2 -13  140.01   20.54
   3  -2  14   17.68   11.10
   3  -2  14   22.68    7.75
  -3   2 -14   32.25   10.47
   3  -2  15  134.50   16.84
   3  -2  15  137.18   11.95
  -3   2 -15  188.57   27.06
   3  -2  16    6.63    5.46
   3  -2  16   11.25    3.81
  -3   2 -16   10.79    9.00
   3  -2  17   -2.75    5.79
   3  -2  17   -0.65    2.58
  -3   2 -17   -4.27    5.49
   3  -2  18   62.28   21.41
   3  -2  18   73.77    9.72
  -3   2 -18   72.98   19.20
   3  -2  19   64.93   14.84
   3  -2  19   98.35   16.98
  -3   2 -19   84.51   20.62
   3  -2  20   35.30   10.89
   3  -2  20   19.55    9.26
  -3   2 -20   24.07    9.44
   3  -1 -19   33.57   12.96
  -3   1  19   31.96   12.60
  -3   1  19   71.34   14.37
   3  -1 -18   25.54   10.39
  -3   1  18   20.08   16.53
  -3   1  18   26.21   13.34
   3  -1 -17    5.21    8.95
  -3   1  17    3.88    5.53
  -3   1  17    1.58    7.06
   3  -1 -16   35.86    9.76
  -3   1  16   -3.03    9.55
  -3   1  16   41.54    8.01
   3  -1 -15   21.59    9.75
  -3   1  15   37.85    9.17
   3  -1 -14   17.68   14.28
  -3   1  14   23.11   12.65
   3  -1 -13   34.36   16.57
  -3   1  13   38.62   15.45
   3  -1 -12  217.78   35.80
  -3   1  12  222.83   21.57
   3  -1 -11  540.38   45.65
  -3   1  11  584.12   42.25
   3  -1 -10 1344.70  108.73
  -3   1  10 1466.02  108.28
   3  -1  -9   87.98   12.64
  -3   1   9  126.04   21.95
   3  -1  -8  204.72   29.67
  -3   1   8  226.15   18.83
   3  -1  -7 2230.27  198.93
  -3   1   7 2192.82  167.59
   3  -1  -6   15.04    5.54
  -3   1   6   15.49    4.65
   3  -1  -5 1342.38   99.22
  -3   1   5 1579.52  128.94
   3  -1  -4 1219.53   84.64
  -3   1   4 1313.95   85.53
   3  -1  -3 2194.97  165.02
  -3   1   3 2600.09  189.18
   3  -1  -2  184.34   13.52
  -3   1   2  210.47   14.43
   3  -1  -1  478.42   38.15
  -3   1   1  429.22   24.98
   3  -1   0 1648.70  111.59
  -3   1   0 1678.94  125.65
  -3   1  -1   17.94    6.74
  -3   1  -2  480.26   29.62
   3  -1   3  222.60   16.90
  -3   1  -3  202.80   14.17
  -3   1  -3  227.01   16.05
   3  -1   4 4162.01  364.30
   3  -1   4 4106.83  347.27
  -3   1  -4 3818.96  325.27
  -3   1  -4 3621.80  308.53
   3  -1   5  248.75   18.08
   3  -1   5  280.55   17.61
  -3   1  -5  282.84   21.64
  -3   1  -5  259.37   19.29
   3  -1   6 1934.92  140.70
   3  -1   6 2589.12  209.13
  -3   1  -6 2207.27  176.06
  -3   1  -6 3033.81  230.82
   3  -1   7 2396.88  178.95
   3  -1   7 2165.83  175.61
  -3   1  -7 2375.43  197.14
  -3   1  -7 3458.89  275.75
   3  -1   8  605.94   48.28
  -3   1  -8  471.46   38.14
   3  -1   9  694.87   40.41
   3  -1   9  720.88   49.21
  -3   1  -9  726.38   45.13
   3  -1  10   15.29    9.08
   3  -1  10   31.40    7.18
  -3   1 -10   33.42    8.32
   3  -1  11  172.02   17.06
   3  -1  11  240.05   15.27
  -3   1 -11  201.49   16.43
   3  -1  12  187.79   19.26
   3  -1  12  130.58   14.44
  -3   1 -12  134.61   12.66
   3  -1  13  439.84   37.04
   3  -1  13  590.96   47.96
  -3   1 -13  460.53   34.24
   3  -1  14  141.44   17.26
   3  -1  14  163.52   18.17
  -3   1 -14  181.23   17.17
   3  -1  15    3.31    4.30
   3  -1  15    2.13    3.94
  -3   1 -15    4.76    3.62
   3  -1  16  232.59   37.79
   3  -1  16  249.66   19.03
  -3   1 -16  273.77   24.04
   3  -1  17  203.22   37.95
   3  -1  17  240.78   18.47
  -3   1 -17  242.65   32.62
   3  -1  18   46.49   11.96
   3  -1  18   58.04   13.29
  -3   1 -18   66.16   18.05
   3  -1  19   -1.61    4.36
   3  -1  19   -0.70    4.57
  -3   1 -19   -5.66    6.43
   3  -1  20   12.93   12.97
   3  -1  20   13.74    5.13
  -3   1 -20   14.48    6.84
   3   0 -18   55.46   15.00
  -3   0  18   47.40   15.02
  -3   0  18   88.38   26.49
   3   0 -17   83.63   23.47
  -3   0  17   99.52   12.33
  -3   0  17    9.94   14.12
   3   0 -16   40.17   11.35
  -3   0  16   43.68   10.61
   3   0 -15    6.52   11.16
  -3   0  15   12.91    9.82
   3   0 -14   11.14   11.76
  -3   0  14   12.00    6.34
   3   0 -13    8.26    6.67
  -3   0  13   11.46    5.92
   3   0 -12  110.78   17.30
  -3   0  12  135.72   25.59
   3   0 -11   -3.97    5.86
  -3   0  11    0.27    3.13
   3   0 -10  159.54   28.62
  -3   0  10  162.41   16.39
   3   0  -9  410.70   46.49
  -3   0   9  413.23   29.71
   3   0  -8 1619.93  149.75
  -3   0   8 1823.32  153.74
   3   0  -7   77.80   17.90
  -3   0   7   99.07   16.79
   3   0  -6   -5.72    4.55
  -3   0   6    4.52    4.60
   3   0  -5  562.98   42.98
  -3   0   5  656.24   59.23
   3   0  -4 5536.92  580.27
  -3   0   4 5768.17  582.34
   3   0  -3  170.81   19.89
  -3   0   3  166.36   12.98
   3   0  -2  436.40   33.96
  -3   0   2  432.61   24.81
   3   0  -1  368.99   28.79
  -3   0   1  383.99   21.88
   3   0   0  907.52   52.42
  -3   0   0  822.36   46.78
   3   0   1   18.39    5.42
  -3   0  -1   10.86    2.73
  -3   0  -2  213.85   14.65
  -3   0  -2  194.49   18.19
   3   0   3  684.85   39.08
  -3   0  -3  797.26   43.12
  -3   0  -3  721.47   38.68
   3   0   4   16.69    3.55
   3   0   4   13.96    3.20
  -3   0  -4   15.63    3.16
  -3   0  -4   16.65    3.31
   3   0   5 2930.28  216.14
   3   0   5 3183.38  271.88
  -3   0  -5 3371.14  260.79
  -3   0  -5 3133.55  240.24
   3   0   6 1794.02  117.25
   3   0   6 2067.01  167.25
  -3   0  -6 2150.11  165.73
  -3   0  -6 1826.94  120.72
   3   0   7 1188.47   78.76
   3   0   7 1215.64   99.35
  -3   0  -7 1079.06   75.46
  -3   0  -7 1237.13   95.39
   3   0   8    6.00    3.59
   3   0   8    0.71    5.50
  -3   0  -8    4.40    2.24
  -3   0  -8    6.43    2.98
   3   0   9  210.44   17.98
   3   0   9  172.09   23.51
  -3   0  -9  190.64   17.73
   3   0  10   25.78    3.90
   3   0  10   31.51    6.02
  -3   0 -10   30.75    6.88
   3   0  11  157.65   15.50
   3   0  11  180.78   16.83
  -3   0 -11  163.03   12.04
   3   0  12   69.14   10.87
   3   0  12   52.38    9.50
  -3   0 -12   66.91    8.49
   3   0  13   35.26    9.17
   3   0  13   26.74   13.31
  -3   0 -13   33.54    6.42
   3   0  14  248.04   38.64
   3   0  14  279.07   24.72
  -3   0 -14  297.36   31.88
   3   0  15  119.21   17.21
   3   0  15  139.23   15.99
  -3   0 -15  153.26   21.58
   3   0  16  196.91   20.51
   3   0  16  152.84   21.02
  -3   0 -16  180.94   25.60
   3   0  17    1.48    4.04
   3   0  17    1.97    2.29
  -3   0 -17    1.40    3.40
   3   0  18   84.85   16.51
   3   0  18  108.25   16.45
  -3   0 -18  113.26   14.26
   3   0  19   98.35   16.49
   3   0  19   78.73   25.28
  -3   0 -19   91.21   20.68
   3   0  20   81.66   10.01
   3   0  20   58.83   26.04
  -3   0 -20   82.18   20.72
   3   1 -18   55.20   15.27
  -3  -1  18  101.28   30.50
  -3  -1  18   57.36   15.67
   3   1 -17   23.04   20.16
  -3  -1  17   43.97   11.38
   3   1 -16   25.69   10.58
  -3  -1  16   32.76   15.62
   3   1 -15   56.40   22.89
  -3  -1  15   67.90   12.53
   3   1 -14    6.38    5.89
  -3  -1  14    7.71    5.17
   3   1 -13  144.16   19.57
  -3  -1  13  168.95   28.26
   3   1 -12   36.06   17.79
  -3  -1  12   45.92   10.08
   3   1 -11  384.85   36.38
  -3  -1  11  472.17   51.71
   3   1 -10  598.72   49.36
  -3  -1  10  645.61   47.53
   3   1  -9  251.13   35.38
  -3  -1   9  278.05   22.15
   3   1  -8    4.96    6.54
  -3  -1   8    2.71    6.05
   3   1  -7  147.06   15.33
  -3  -1   7  173.13   14.75
   3   1  -6 1015.39   72.23
  -3  -1   6 1037.77   67.72
   3   1  -5 1006.24   70.89
  -3  -1   5 1052.27   81.63
   3   1  -4    9.14   10.57
  -3  -1   4   44.00    9.52
   3   1  -3    2.15    2.37
  -3  -1   3    3.11    2.60
   3   1  -2  680.18   46.87
  -3  -1   2  572.01   33.33
   3   1  -1 1676.35  122.77
  -3  -1   1 1673.36  119.80
   3   1   0 5055.45  471.22
  -3  -1   0 5288.59  470.96
   3   1   1  971.29   58.47
  -3  -1  -1 1062.79   62.51
   3   1   2  158.35   10.55
  -3  -1  -2  180.95   10.77
  -3  -1  -3 1061.30   53.44
  -3  -1  -3  933.87   56.57
  -3  -1  -3 1102.28   56.12
   3   1   4  800.11   48.05
  -3  -1  -4  855.44   49.19
  -3  -1  -4  823.88   41.46
   3   1   5  136.27    8.75
   3   1   5  181.26   13.35
  -3  -1  -5  129.78   10.54
  -3  -1  -5  170.90    9.84
   3   1   6  244.49   13.04
   3   1   6  256.87   18.73
  -3  -1  -6  247.33   22.90
  -3  -1  -6  266.02   14.69
   3   1   7  222.89   31.93
  -3  -1  -7  264.62   17.59
  -3  -1  -7  231.16   18.67
   3   1   8 2452.77  218.18
   3   1   8 2505.37  186.18
  -3  -1  -8 2476.97  205.43
  -3  -1  -8 2251.19  169.12
   3   1   9  303.54   20.62
   3   1   9  251.66   21.15
  -3  -1  -9  291.44   20.83
  -3  -1  -9  303.18   22.80
   3   1  10  154.48   16.07
   3   1  10  180.75   11.18
  -3  -1 -10  192.86   17.81
   3   1  11   76.20   11.39
   3   1  11   83.55    6.56
  -3  -1 -11   93.32   12.65
   3   1  12   94.46   21.14
   3   1  12  122.63   13.44
  -3  -1 -12  124.14   15.14
   3   1  13   22.11    4.38
   3   1  13   15.08   11.27
  -3  -1 -13   22.34    4.90
   3   1  14    2.24    2.74
   3   1  14    2.82    6.82
  -3  -1 -14    6.81    5.43
   3   1  15  100.05   25.96
   3   1  15  121.71   14.87
  -3  -1 -15  143.68   21.61
   3   1  16  161.53   33.09
   3   1  16  200.18   20.05
  -3  -1 -16  198.34   18.14
   3   1  17  285.77   46.00
   3   1  17  290.19   20.34
  -3  -1 -17  349.80   37.34
   3   1  18   81.01    8.55
   3   1  18   72.36   24.73
  -3  -1 -18   96.28   18.45
   3   1  19   -2.22    3.24
   3   1  19    2.54    3.71
  -3  -1 -19   -1.24    2.58
   3   1  20   -3.31    3.65
   3   1  20    0.52    1.87
  -3  -1 -20   -1.51    4.44
   3   1  21   78.51   14.74
   3   1  21   46.93   25.69
  -3  -1 -21   74.98   20.64
   3   2 -18   43.93   11.78
  -3  -2  18   67.91   21.41
  -3  -2  18    0.27   11.17
   3   2 -17   69.14   30.37
  -3  -2  17  115.79   20.54
   3   2 -16    3.52    5.56
  -3  -2  16    4.49    9.40
   3   2 -15   -2.76    7.02
  -3  -2  15   -1.23    3.97
   3   2 -14   20.58    9.55
  -3  -2  14   40.06   14.48
   3   2 -13  317.63   49.52
  -3  -2  13  347.15   31.68
   3   2 -12   -1.39    3.77
  -3  -2  12   -0.52    5.55
   3   2 -11  660.67   58.71
  -3  -2  11  700.50   54.63
   3   2 -10  110.64   27.20
  -3  -2  10  110.34   22.44
   3   2  -9  222.64   22.73
  -3  -2   9  231.32   20.48
   3   2  -8  869.24   84.29
  -3  -2   8  922.42   80.26
   3   2  -7  193.27   25.98
  -3  -2   7  218.35   18.55
   3   2  -6  251.17   20.32
  -3  -2   6  295.75   21.27
   3   2  -5   68.08    8.84
  -3  -2   5   74.09   14.73
   3   2  -4   32.27    6.61
  -3  -2   4   41.49    6.59
   3   2  -3 1256.03   96.15
  -3  -2   3 1418.75  104.54
   3   2  -2  173.12   12.05
  -3  -2   2  188.68   12.32
   3   2  -1  130.93    8.66
  -3  -2   1  131.80    8.57
   3   2   0 3002.81  223.23
  -3  -2   0 2882.95  220.97
   3   2   1   38.06    5.05
  -3  -2  -1   34.49    4.25
   3   2   2 2138.42  134.83
  -3  -2  -2 2142.54  136.32
  -3  -2  -3  883.80   53.00
  -3  -2  -3  899.79   41.55
   3   2   4 1226.49   93.60
  -3  -2  -4 1345.13   98.79
   3   2   5  207.00   20.61
   3   2   5  203.26    6.95
  -3  -2  -5  196.04    7.52
  -3  -2  -5  242.10   22.63
   3   2   6  198.19   24.14
   3   2   6  197.86   10.91
  -3  -2  -6  176.42    8.99
  -3  -2  -6  178.80   13.45
   3   2   7   89.36    6.67
   3   2   7   89.75   11.03
  -3  -2  -7  100.38   15.57
  -3  -2  -7  102.87    8.11
   3   2   8 2018.03  138.16
   3   2   8 1973.41  155.26
  -3  -2  -8 2103.28  148.11
  -3  -2  -8 1854.78  138.92
   3   2   9 1465.05   96.01
   3   2   9 1345.84  101.82
  -3  -2  -9 1379.70   86.30
  -3  -2  -9 1401.79   96.98
   3   2  10   49.26    4.45
   3   2  10   35.58    7.83
  -3  -2 -10   59.76    8.03
  -3  -2 -10   43.01   12.73
   3   2  11  161.57    9.36
   3   2  11  147.55   15.75
  -3  -2 -11  184.47   16.27
   3   2  12  129.23   23.11
   3   2  12  135.65    9.07
  -3  -2 -12  134.12   10.46
   3   2  13   47.21   10.31
   3   2  13   58.27    9.80
  -3  -2 -13   59.89   11.09
   3   2  14   51.06   11.51
   3   2  14   67.68   10.90
  -3  -2 -14   67.18    8.00
   3   2  15   37.24   10.08
   3   2  15   43.67    5.98
  -3  -2 -15   47.28   11.12
   3   2  16   47.58   11.87
   3   2  16   53.10    9.02
  -3  -2 -16   55.25    7.93
   3   2  17   -2.05    4.93
   3   2  17   -3.74    3.84
  -3  -2 -17   -3.47    5.72
   3   2  18   43.93   13.00
   3   2  18   55.16    6.86
  -3  -2 -18   63.78    9.41
   3   2  19   33.08    8.69
   3   2  19   25.51   17.41
  -3  -2 -19   31.73   12.25
   3   2  20   26.95    5.35
   3   2  20   25.58   17.37
  -3  -2 -20   29.79   12.03
   3   2  21   38.66   10.09
   3   2  21   22.79   11.53
  -3  -2 -21   35.69   14.02
   3   3 -17    6.28   11.47
  -3  -3  17    5.72   14.02
   3   3 -16  105.90   21.71
  -3  -3  16  167.60   22.03
   3   3 -15  162.01   37.04
  -3  -3  15  195.46   37.56
   3   3 -14   72.09   16.82
  -3  -3  14  104.42   16.12
   3   3 -13    3.68    9.72
  -3  -3  13    7.62    9.30
   3   3 -12   76.04   16.13
  -3  -3  12   91.14   14.16
   3   3 -11   63.46   23.11
  -3  -3  11   67.80   20.75
   3   3 -10  792.00   69.69
  -3  -3  10 1014.87   95.81
   3   3  -9  246.40   38.14
  -3  -3   9  266.79   25.52
   3   3  -8   11.45    5.46
  -3  -3   8   12.21    8.79
   3   3  -7  168.81   16.87
  -3  -3   7  206.14   24.72
   3   3  -6  635.87   61.08
  -3  -3   6  680.62   46.30
   3   3  -5  258.35   21.80
  -3  -3   5  272.34   20.43
   3   3  -4  238.88   28.53
  -3  -3   4  221.34   16.16
   3   3  -3  969.13   65.23
  -3  -3   3  860.09   55.51
   3   3  -2    2.63    2.76
  -3  -3   2    2.18    2.49
   3   3  -1 1673.36  124.81
  -3  -3   1 1778.07  128.17
   3   3   0 2035.05  148.68
  -3  -3   0 2125.22  142.47
   3   3   1  295.08   17.43
  -3  -3  -1  302.06   17.25
   3   3   2  518.96   25.35
  -3  -3  -2  534.29   25.97
  -3  -3  -3 1886.50  130.04
  -3  -3  -3 1863.85  111.74
  -3  -3  -4  528.27   41.99
   3   3   5    7.23    3.61
  -3  -3  -5   10.04    5.61
   3   3   6  536.44   37.50
   3   3   6  594.02   26.43
  -3  -3  -6  551.84   25.69
  -3  -3  -6  520.70   33.30
   3   3   7  181.57    8.73
   3   3   7  201.66   26.07
  -3  -3  -7  205.33   10.32
  -3  -3  -7  205.06   15.18
   3   3   8   53.36    4.67
   3   3   8   58.47    8.83
  -3  -3  -8   66.78    5.84
  -3  -3  -8   63.32    7.65
   3   3   9    5.37    4.29
   3   3   9    6.10    2.50
  -3  -3  -9    8.28    3.03
  -3  -3  -9    8.79    3.74
   3   3  10   42.89    5.39
   3   3  10   40.75   12.77
  -3  -3 -10   27.18   11.46
  -3  -3 -10   41.18    6.19
   3   3  11  168.37   13.24
   3   3  11  145.65   16.86
  -3  -3 -11  169.48   14.50
  -3  -3 -11  175.49   24.31
   3   3  12  271.78   19.17
   3   3  12  262.41   35.38
  -3  -3 -12  320.41   24.40
   3   3  13  565.61   39.31
   3   3  13  471.42   42.48
  -3  -3 -13  581.13   43.84
   3   3  14  337.46   20.51
   3   3  14  282.31   30.19
  -3  -3 -14  369.96   31.74
   3   3  15   98.04   12.53
   3   3  15   61.90   13.71
  -3  -3 -15   82.40    8.98
   3   3  16   36.90    4.55
   3   3  16   26.12   16.35
  -3  -3 -16   45.14   10.49
   3   3  17   32.00    7.36
   3   3  17   22.90    9.23
  -3  -3 -17   27.98   10.24
   3   3  18   57.82    6.30
   3   3  18   47.65   12.75
  -3  -3 -18   57.79    9.10
   3   3  19    8.76    5.45
   3   3  19   10.89    7.01
  -3  -3 -19    7.98    7.74
   3   3  20   21.34    4.56
   3   3  20   14.18    9.45
  -3  -3 -20   18.89    6.48
   3   3  21   42.02    9.72
   3   3  21   18.81   20.03
  -3  -3 -21   38.51   13.90
   3   4 -17   57.35   16.30
  -3  -4  17   89.12   28.73
   3   4 -16   45.89   25.84
  -3  -4  16   66.41   15.92
   3   4 -15   -3.68    5.67
  -3  -4  15   -2.23    8.98
   3   4 -14   75.78   17.19
  -3  -4  14  102.01   26.83
   3   4 -13  142.77   35.40
  -3  -4  13  168.52   21.67
   3   4 -12  143.97   20.91
  -3  -4  12  210.40   33.80
   3   4 -11    4.72   11.22
  -3  -4  11   14.01    6.72
   3   4 -10    0.36    3.51
  -3  -4  10    1.55    3.66
   3   4  -9  565.67   67.13
  -3  -4   9  605.83   48.50
   3   4  -8  822.47   66.01
  -3  -4   8  954.39   86.10
   3   4  -7   21.92   11.38
  -3  -4   7   20.12   10.02
   3   4  -6    6.00    4.16
  -3  -4   6    5.56    3.81
   3   4  -5    0.08    2.04
  -3  -4   5   -1.13    2.09
   3   4  -4  857.19   72.26
  -3  -4   4  999.63   78.06
   3   4  -3  826.03   56.22
  -3  -4   3 1007.65   77.38
   3   4  -2   50.13   11.72
  -3  -4   2   50.55    6.91
   3   4  -1  236.63   23.69
  -3  -4   1  268.44   17.67
   3   4   0  272.36   16.81
  -3  -4   0  273.88   16.06
   3   4   1 4174.85  358.09
  -3  -4  -1 4381.68  370.17
   3   4   2  754.74   43.13
  -3  -4  -2  662.33   38.04
   3   4   3 1139.94   64.62
  -3  -4  -3 1143.35   63.26
  -3  -4  -3 1461.33  105.33
   3   4   4 1454.72   85.67
  -3  -4  -4 2585.68  180.72
   3   4   5 1384.14   77.18
   3   4   5 1348.00   97.55
  -3  -4  -5 1585.24  120.50
   3   4   6  132.23   20.48
   3   4   6  124.02    6.62
  -3  -4  -6  129.92   11.65
   3   4   7 1237.47   70.19
   3   4   7 1341.13   97.05
  -3  -4  -7 1333.50   90.71
   3   4   8   12.91    8.26
   3   4   8   11.12    2.12
  -3  -4  -8   12.99    3.79
  -3  -4  -8   13.55    2.59
   3   4   9  227.74   31.01
   3   4   9  261.76   14.53
  -3  -4  -9  253.73   20.04
  -3  -4  -9  290.40   17.59
   3   4  10  437.49   25.45
   3   4  10  389.90   45.47
  -3  -4 -10  449.72   43.69
  -3  -4 -10  517.92   30.77
   3   4  11  119.52   10.15
   3   4  11  108.43   14.14
  -3  -4 -11  126.16   11.26
  -3  -4 -11  107.65   11.73
   3   4  12   12.41    2.56
   3   4  12    5.43   11.51
  -3  -4 -12   31.79    6.19
  -3  -4 -12   37.01    6.72
   3   4  13  214.49   17.71
   3   4  13  197.24   26.52
  -3  -4 -13  257.15   16.97
   3   4  14   17.39    5.33
   3   4  14   12.14   12.92
  -3  -4 -14   17.54    7.09
   3   4  15  462.46   28.68
   3   4  15  453.83   62.96
  -3  -4 -15  553.03   44.76
   3   4  16   11.14    4.95
   3   4  16    5.37    9.93
  -3  -4 -16    6.71    3.72
   3   4  17   -1.12    2.76
   3   4  17    1.24    6.32
  -3  -4 -17   -1.87    2.41
   3   4  18   60.76    6.61
   3   4  18   43.80   21.09
  -3  -4 -18   69.89   14.58
   3   4  19  137.37   16.60
  -3  -4 -19  162.56   23.24
   3   4  20   67.03    7.44
   3   4  20   49.64   26.16
  -3  -4 -20   68.34   15.78
   3   4  21    4.47    4.45
   3   4  21    3.02    6.43
  -3  -4 -21    3.79    3.85
   3   5 -16   12.67   17.48
  -3  -5  16   23.83   11.04
   3   5 -15   57.53   17.59
  -3  -5  15   89.68   16.58
   3   5 -14   52.32   24.82
  -3  -5  14  100.37   25.79
   3   5 -13   -0.76    3.80
  -3  -5  13   -1.01    3.80
   3   5 -12   28.17   10.92
  -3  -5  12   52.36   10.84
   3   5 -11  433.28   60.94
  -3  -5  11  498.74   45.33
   3   5 -10  260.28   30.22
  -3  -5  10  335.69   47.62
   3   5  -9  209.34   43.18
  -3  -5   9  300.09   44.69
   3   5  -8    7.25    5.92
  -3  -5   8    6.94    9.53
   3   5  -7  344.81   29.71
  -3  -5   7  448.04   33.83
   3   5  -6  456.54   48.30
  -3  -5   6  587.26   54.37
   3   5  -5  124.79   12.48
  -3  -5   5  167.06   23.00
   3   5  -4   -1.58    2.69
  -3  -5   4   -2.14    2.81
   3   5  -3   68.00   13.13
  -3  -5   3   58.99    7.81
   3   5  -2   -0.22    4.92
  -3  -5   2    5.24    2.79
   3   5  -1 1445.36  114.85
  -3  -5   1 1436.57   96.55
   3   5   0  849.49   67.73
  -3  -5   0  977.46   72.37
   3   5   1  487.53   35.15
  -3  -5  -1  530.97   35.96
   3   5   2  297.43   16.81
  -3  -5  -2  357.27   24.02
   3   5   3 6120.86  598.72
  -3  -5  -3 6197.03  654.15
  -3  -5  -3 6268.25  613.19
   3   5   4 3650.08  292.75
  -3  -5  -4 3481.45  292.82
   3   5   5  146.32   10.17
   3   5   5  113.01    6.58
  -3  -5  -5  124.38   10.87
   3   5   6  285.32   15.26
   3   5   6  310.36   23.68
   3   5   6  299.45   15.94
  -3  -5  -6  421.23   33.75
   3   5   7  461.42   21.51
   3   5   7  344.61   35.26
   3   5   7  304.45   14.88
  -3  -5  -7  364.86   33.24
   3   5   8  148.86    7.93
   3   5   8  155.59   14.73
  -3  -5  -8  153.54   19.22
   3   5   9   25.70    7.01
   3   5   9   31.20    5.47
  -3  -5  -9   34.78    4.51
  -3  -5  -9   27.85    5.83
   3   5  10   23.87    6.38
   3   5  10   22.95    3.64
  -3  -5 -10   25.67    9.81
  -3  -5 -10   26.97    4.89
   3   5  11   28.04    5.04
   3   5  11   27.77    7.76
  -3  -5 -11   35.94    6.08
  -3  -5 -11   25.20    6.07
   3   5  12  352.94   51.90
   3   5  12  441.78   29.40
  -3  -5 -12  494.66   35.08
  -3  -5 -12  372.26   44.66
   3   5  13  521.16   50.65
   3   5  13  568.59   38.14
  -3  -5 -13  700.02   50.27
   3   5  14   94.39   10.15
   3   5  14   88.44   25.53
  -3  -5 -14   97.41    8.74
   3   5  15   42.10   19.38
   3   5  15   47.42    7.84
  -3  -5 -15   51.02   10.25
   3   5  16  248.87   20.99
   3   5  16  198.95   27.39
  -3  -5 -16  267.18   26.01
   3   5  17   22.66    3.56
   3   5  17   32.41    9.33
  -3  -5 -17   32.70    8.91
   3   5  18   45.56    7.95
   3   5  18   36.73   11.85
  -3  -5 -18   38.87   11.58
   3   5  19    5.36    4.16
   3   5  19    6.65    6.26
  -3  -5 -19    3.95    5.90
   3   5  20   18.02    6.66
   3   5  20   17.54    9.74
  -3  -5 -20   15.05    9.05
   3   5  21  101.83   10.91
   3   5  21   81.13   32.11
  -3  -5 -21   90.27   12.66
   3   6 -16   33.03   14.29
  -3  -6  16   43.89   23.54
   3   6 -15    8.24   12.94
  -3  -6  15    9.67    8.43
   3   6 -14   94.98   18.45
  -3  -6  14  111.37   18.53
   3   6 -13  203.25   27.94
  -3  -6  13  297.13   44.03
   3   6 -12  111.43   31.26
  -3  -6  12  163.03   35.02
   3   6 -11  242.24   30.25
  -3  -6  11  330.09   32.93
   3   6 -10  136.17   34.80
  -3  -6  10  168.92   21.36
   3   6  -9  302.33   51.53
  -3  -6   9  362.13   34.95
   3   6  -8  942.37   84.50
  -3  -6   8 1288.07  101.74
   3   6  -7  429.61   54.18
  -3  -6   7  576.63   47.46
   3   6  -6  121.70   23.71
  -3  -6   6  162.38   17.04
   3   6  -5  200.27   18.46
  -3  -6   5  244.77   28.93
   3   6  -4  832.60   62.59
  -3  -6   4  999.95   69.69
   3   6  -3  363.19   36.73
  -3  -6   3  417.90   37.56
   3   6  -2   16.76    8.01
  -3  -6   2   20.15    4.56
   3   6  -1   69.95   11.55
  -3  -6   1   61.41    6.96
   3   6   0   27.16    7.78
  -3  -6   0   33.24    7.13
   3   6   1  116.40   10.59
  -3  -6  -1  430.25   23.11
   3   6   2 3471.95  306.83
  -3  -6  -2 3427.70  276.86
   3   6   3    8.64    5.33
  -3  -6  -3   25.51    5.33
  -3  -6  -3   52.11    8.54
   3   6   4  786.42   47.20
  -3  -6  -4  737.62   45.87
   3   6   5   61.51    6.23
  -3  -6  -5  182.84   14.92
   3   6   6  553.75   31.59
   3   6   6  670.90   36.79
  -3  -6  -6  712.00   44.95
   3   6   7  518.14   37.62
   3   6   7  504.11   26.34
   3   6   7  517.36   31.01
  -3  -6  -7  510.35   33.23
   3   6   8   85.80   12.36
   3   6   8   37.28    4.75
  -3  -6  -8   41.27    6.47
   3   6   9  487.22   27.70
   3   6   9  473.26   36.90
  -3  -6  -9  527.65   46.10
   3   6  10   83.51   11.35
   3   6  10   66.49    6.78
  -3  -6 -10   62.15    8.71
   3   6  11  444.00   40.37
   3   6  11  585.28   36.01
  -3  -6 -11  609.39   38.62
  -3  -6 -11  471.65   50.91
   3   6  12  148.13   28.30
  -3  -6 -12  159.50   25.29
  -3  -6 -12  147.46   16.56
   3   6  13  115.17   11.81
   3   6  13  180.94   20.77
  -3  -6 -13  166.62   18.29
  -3  -6 -13  145.90   15.68
   3   6  14  140.50   13.15
   3   6  14  109.72   30.02
  -3  -6 -14  155.97   17.09
   3   6  15  152.67   14.39
   3   6  15  116.23   32.39
  -3  -6 -15  161.39   18.27
   3   6  16  427.91   31.38
   3   6  16  351.07   41.60
  -3  -6 -16  512.33   41.59
   3   6  17   59.66    9.20
   3   6  17   52.19   13.49
  -3  -6 -17   57.65    7.98
   3   6  18    0.15    2.22
   3   6  18    1.26    3.85
  -3  -6 -18    1.08    2.20
   3   6  19   48.57    8.78
   3   6  19   43.94   14.38
  -3  -6 -19   65.03    8.89
   3   6  20  136.59   16.59
   3   6  20   92.39   22.63
  -3  -6 -20  130.71   14.80
   3   6  21   13.12    4.17
   3   6  21   10.20    9.43
  -3  -6 -21   14.10    5.56
   3   7 -15   68.07   17.93
  -3  -7  15  119.68   32.60
   3   7 -14  129.82   25.32
  -3  -7  14  229.13   29.08
   3   7 -13   54.73   26.49
  -3  -7  13   91.96   18.14
   3   7 -12   -1.76    4.30
  -3  -7  12    8.97    7.32
   3   7 -11  106.65   33.84
  -3  -7  11  149.15   33.70
   3   7 -10  235.56   45.88
  -3  -7  10  304.32   46.35
   3   7  -9   66.70   13.36
  -3  -7   9   99.64   23.18
   3   7  -8   25.10   14.14
  -3  -7   8   42.09   15.83
   3   7  -7  238.71   37.04
  -3  -7   7  344.60   43.41
   3   7  -6  413.75   36.74
  -3  -7   6  518.22   39.87
   3   7  -5  234.17   23.07
  -3  -7   5  281.97   23.74
   3   7  -4    8.05    7.36
  -3  -7   4    5.44    6.97
   3   7  -3    2.16    6.04
  -3  -7   3    7.67    5.84
   3   7  -2  249.24   27.01
  -3  -7   2  278.51   19.38
   3   7  -1  417.75   37.73
  -3  -7   1  457.75   27.89
   3   7   0   -0.74    3.08
  -3  -7   0   -0.46    2.93
   3   7   1   19.46    3.98
  -3  -7  -1   13.02    5.74
   3   7   2   28.89    6.09
  -3  -7  -2    4.50    5.06
   3   7   3 1829.88  134.86
  -3  -7  -3 2052.00  167.60
  -3  -7  -3 2185.75  166.43
   3   7   4  163.93   10.59
  -3  -7  -4  231.24   14.43
   3   7   5    3.38    2.33
  -3  -7  -5    1.37    4.31
   3   7   6  125.46   11.83
  -3  -7  -6  146.31   18.19
   3   7   7   20.76    3.74
   3   7   7   23.90    4.53
  -3  -7  -7   27.52    7.86
   3   7   8  533.92   41.81
   3   7   8  550.48   34.15
   3   7   8  602.06   35.19
  -3  -7  -8  586.05   50.50
   3   7   9  106.75    9.61
   3   7   9   88.54   18.98
   3   7   9  105.55    9.23
  -3  -7  -9   94.57   10.53
   3   7  10  164.00   26.40
   3   7  10  197.13   14.38
  -3  -7 -10  192.83   24.99
   3   7  11  107.81   23.65
  -3  -7 -11  121.64   14.13
   3   7  12  515.34   34.54
   3   7  12  455.04   42.90
  -3  -7 -12  452.47   35.94
   3   7  13  188.84   23.39
   3   7  13  206.55   15.43
  -3  -7 -13  223.09   33.07
  -3  -7 -13  226.11   14.50
   3   7  14  444.51   45.98
   3   7  14  502.25   35.22
  -3  -7 -14  544.08   44.05
   3   7  15   52.89    5.30
   3   7  15   59.53   20.36
  -3  -7 -15   64.48    7.76
   3   7  16   34.76    6.79
   3   7  16   24.78    9.63
  -3  -7 -16   33.41    8.98
   3   7  17   39.77    7.73
   3   7  17   32.29   10.95
  -3  -7 -17   44.84   10.28
   3   7  18   58.44    7.71
   3   7  18   53.33   13.68
  -3  -7 -18   68.22   12.60
   3   7  19    9.37   12.11
   3   7  19    8.90    4.66
  -3  -7 -19    9.54    6.54
   3   7  20   11.55   13.28
   3   7  20    9.20    5.29
  -3  -7 -20   12.03    7.35
   3   8 -14    1.70    4.88
  -3  -8  14    0.88    5.66
   3   8 -13   61.20   16.91
  -3  -8  13   81.90   18.69
   3   8 -12   80.42   31.16
  -3  -8  12  100.37   18.64
   3   8 -11  112.07   22.30
  -3  -8  11  155.88   21.30
   3   8 -10   69.99   15.23
  -3  -8  10  103.17   16.24
   3   8  -9   -2.45    5.94
  -3  -8   9    3.11    3.89
   3   8  -8    7.42    5.54
  -3  -8   8   13.43    6.19
   3   8  -7    7.78    5.22
  -3  -8   7    6.29    5.16
   3   8  -6   32.82    8.87
  -3  -8   6   36.77   14.57
   3   8  -5   -1.67    4.99
  -3  -8   5    1.54    2.69
   3   8  -4  421.27   49.38
  -3  -8   4  462.17   45.85
   3   8  -3  372.70   30.01
  -3  -8   3  387.10   27.31
   3   8  -2   20.96    5.45
  -3  -8   2   22.96    5.76
   3   8  -1   85.74    9.79
  -3  -8   1   87.74    9.32
   3   8   0  102.87   10.18
  -3  -8   0  112.11    9.36
   3   8   1  280.85   28.57
  -3  -8  -1  284.49   25.56
   3   8   2  570.68   37.94
  -3  -8  -2  639.57   45.44
   3   8   3   32.97    7.89
  -3  -8  -3   37.68    5.54
  -3  -8  -3   40.18    4.82
   3   8   4   -0.40    1.40
  -3  -8  -4   -1.42    1.73
   3   8   5  488.38   35.13
  -3  -8  -5  602.04   48.38
   3   8   6  469.78   34.23
   3   8   6  562.22   37.26
  -3  -8  -6  525.99   45.19
   3   8   7  100.97    6.65
   3   8   7  124.12   10.48
  -3  -8  -7  121.94   17.11
   3   8   8  128.33   10.90
   3   8   8  133.86    7.78
  -3  -8  -8  133.97   12.14
   3   8   9   33.59    6.61
   3   8   9   57.85    9.32
   3   8   9   30.47    6.61
  -3  -8  -9   70.38    8.05
   3   8  10  338.94   22.68
   3   8  10  239.65   24.64
   3   8  10  318.14   17.79
  -3  -8 -10  206.88   27.17
   3   8  11  453.93   28.79
   3   8  11  326.10   29.94
  -3  -8 -11  318.72   34.12
   3   8  12   31.11    8.18
   3   8  12   28.32    3.01
  -3  -8 -12   23.69    5.60
   3   8  13   -3.55    6.03
   3   8  13    1.12    1.28
   3   8  14   44.38   13.18
   3   8  14   57.59    7.68
  -3  -8 -14   56.20   10.10
   3   8  15  587.05   73.90
   3   8  15  634.73   42.69
   3   8  16   -1.53    4.23
   3   8  16    4.91    3.03
   3   8  17   34.56   10.71
   3   8  17   39.60    4.92
  -3  -8 -17   47.02   10.03
   3   8  18    3.35    4.36
   3   8  18   -0.22    1.04
  -3  -8 -18    0.22    1.50
   3   8  19   53.45   24.36
   3   8  19   69.51    9.95
  -3  -8 -19   89.84   15.14
   3   8  20   50.95   25.96
   3   8  20   83.52   11.55
  -3  -8 -20   80.90   16.33
   3   9 -13   11.58    9.11
  -3  -9  13   14.87    9.84
   3   9 -12    0.57    5.92
  -3  -9  12    4.30    5.48
   3   9 -11   42.67   21.18
  -3  -9  11   56.81   13.84
   3   9 -10   38.00   11.68
  -3  -9  10   50.43   12.25
   3   9  -9   47.11   12.31
  -3  -9   9   85.36   13.52
   3   9  -8   32.88   17.52
  -3  -9   8   56.70   18.01
   3   9  -7    0.69    4.38
  -3  -9   7   -0.98    4.26
   3   9  -6   65.39   12.50
  -3  -9   6   79.38   11.52
   3   9  -5   11.94    6.01
  -3  -9   5    9.01    9.16
   3   9  -4  430.16   39.44
  -3  -9   4  476.15   37.10
   3   9  -3    2.70    6.20
  -3  -9   3    4.72    6.18
   3   9  -2   95.94   19.67
  -3  -9   2  111.03   18.16
   3   9  -1  427.16   45.38
  -3  -9   1  506.08   46.41
   3   9   0   12.20    8.67
  -3  -9   0   22.25    7.78
   3   9   1   38.79   10.48
  -3  -9  -1   36.70    5.59
   3   9   2  222.62   17.75
  -3  -9  -2  277.88   25.45
   3   9   3  435.19   40.79
  -3  -9  -3  520.74   42.46
  -3  -9  -3  532.43   33.96
   3   9   4  546.61   44.60
  -3  -9  -4  597.00   46.51
   3   9   5    3.75    4.01
  -3  -9  -5    9.68    5.10
   3   9   6  153.82   10.50
  -3  -9  -6  190.54   20.92
   3   9   7  103.73   11.77
   3   9   7  115.72   11.76
  -3  -9  -7  130.54   18.32
   3   9   8  243.63   20.28
   3   9   8  318.30   18.12
  -3  -9  -8  280.40   21.87
   3   9   9   90.56    9.71
   3   9   9   62.97    8.32
  -3  -9  -9   55.44   10.80
   3   9  10   -0.52    4.70
   3   9  10   -0.85    2.27
   3   9  10    1.17    1.99
  -3  -9 -10    2.30    1.92
   3   9  11   54.21   16.35
   3   9  11   62.70    7.60
   3   9  11   66.27    8.86
  -3  -9 -11   51.70   12.13
   3   9  12   89.52    9.40
   3   9  12   61.24   19.35
   3   9  12   99.33    8.27
  -3  -9 -12   60.12   14.72
   3   9  13  162.95   29.12
   3   9  13  187.80   10.48
  -3  -9 -13  168.85   15.94
   3   9  14  116.97   17.59
   3   9  14  145.81   13.13
  -3  -9 -14  128.50   14.29
   3   9  15   45.09    6.78
   3   9  15   30.84   16.77
   3   9  16   42.86    6.94
   3   9  16   41.51   11.04
   3   9  17   55.95    8.65
   3   9  17   38.12   12.30
   3   9  18   27.69    6.36
   3   9  18   25.92   16.67
   3   9  19   13.56   14.35
   3   9  19   14.91    3.30
   3   9  20    9.99   12.12
   3  10 -12  102.37   23.37
  -3 -10  12  173.17   39.08
   3  10 -11   13.87    8.74
  -3 -10  11   17.72   16.04
   3  10 -10    3.00    6.85
  -3 -10  10   -0.19    7.52
   3  10  -9   57.53   20.05
  -3 -10   9   65.51   22.34
   3  10  -8   34.58   10.15
  -3 -10   8   40.72   18.24
   3  10  -7   33.87   10.27
  -3 -10   7   37.73   10.40
  -3 -10   6   32.62    9.16
   3  10  -5   11.51    6.52
  -3 -10   5   12.31    9.80
   3  10  -4  103.44   16.22
  -3 -10   4  129.00   14.91
   3  10  -3  457.03   40.14
  -3 -10   3  498.01   38.67
   3  10  -2  396.36   34.28
  -3 -10   2  420.20   43.95
   3  10  -1   31.90   12.85
  -3 -10   1   44.34   11.39
   3  10   0  187.53   18.45
  -3 -10   0  191.03   23.17
   3  10   1  317.95   27.66
  -3 -10  -1  373.43   27.26
   3  10   2   81.26   10.74
  -3 -10  -2  110.17    9.49
  -3 -10  -2  122.06   18.72
   3  10   3    3.58    3.27
  -3 -10  -3    8.86    2.99
  -3 -10  -3    4.95    6.67
   3  10   4   39.70    9.93
  -3 -10  -4   47.28    6.47
   3  10   5   75.23   12.66
  -3 -10  -5   93.99    9.19
   3  10   6  107.31   14.47
  -3 -10  -6  156.38   19.09
   3  10   7  387.75   31.33
   3  10   7  314.28   28.51
  -3 -10  -7  378.66   37.17
   3  10   8    1.09    2.73
   3  10   8    0.71    2.63
  -3 -10  -8    1.90    1.86
   3  10   9    9.28    4.08
   3  10   9    9.15    3.96
  -3 -10  -9   11.70    5.00
   3  10  10    8.73    4.02
   3  10  10   10.62    3.99
  -3 -10 -10   11.03    3.39
   3  10  11    8.27    3.59
   3  10  11    6.71    7.48
   3  10  11    7.37    2.33
  -3 -10 -11   10.43    5.52
   3  10  12    3.03    4.85
   3  10  12    9.79    3.40
   3  10  12    8.57    4.20
  -3 -10 -12    4.16    5.52
   3  10  13    6.26    3.31
   3  10  13    4.09    4.54
   3  10  13    6.03    4.00
  -3 -10 -13    4.36    5.64
   3  10  14   10.45    3.97
   3  10  14    8.06    9.22
   3  10  14   12.84    3.42
  -3 -10 -14    6.66    4.60
   3  10  15   30.96    9.09
   3  10  15   43.06    4.76
   3  10  16    0.36    1.88
   3  10  16   -0.52    4.64
   3  10  17    6.90    6.16
   3  10  17    8.68    4.00
   3  10  18    6.58    9.33
   3  10  18    5.23    3.66
   3  10  19    2.46    8.16
   3  11 -11   64.69   17.05
  -3 -11  11  125.59   34.79
   3  11 -10   62.75   14.97
  -3 -11  10   96.51   29.30
   3  11  -9   19.28   16.85
  -3 -11   9   50.72   19.17
   3  11  -8    3.32    4.14
  -3 -11   8   -0.38    4.09
   3  11  -7   57.80   13.00
  -3 -11   7   61.55   12.76
   3  11  -6  112.13   29.13
  -3 -11   6  156.79   29.31
   3  11  -5  185.16   37.39
  -3 -11   5  223.55   22.72
   3  11  -4   71.41   13.61
  -3 -11   4   83.13   19.23
   3  11  -3   48.91   10.20
  -3 -11   3   58.47    9.31
   3  11  -2   30.11    8.56
  -3 -11   2   43.25    7.71
   3  11  -1  167.50   19.30
  -3 -11   1  198.83   17.10
   3  11   0   73.79   11.47
  -3 -11   0   82.87    9.96
   3  11   1   69.11   16.73
  -3 -11  -1   76.40    9.76
   3  11   2   19.86    9.48
  -3 -11  -2   27.05    8.37
  -3 -11  -2   20.32    9.80
   3  11   3  335.34   29.70
  -3 -11  -3  558.77   39.73
  -3 -11  -3  439.95   36.42
   3  11   4  121.43   12.62
  -3 -11  -4  178.52   18.83
   3  11   5    5.99    4.23
  -3 -11  -5    0.30    4.40
   3  11   6    2.30    3.77
  -3 -11  -6    2.37    2.07
   3  11   7  249.05   24.67
   3  11   7  309.84   27.23
  -3 -11  -7  266.26   25.03
   3  11   8  185.26   17.84
   3  11   8  163.53   13.18
  -3 -11  -8  159.73   12.53
   3  11   9  308.05   27.35
   3  11   9  381.75   29.72
  -3 -11  -9  271.79   26.52
   3  11  10   64.01    9.86
   3  11  10   86.64   10.13
  -3 -11 -10   68.83    7.73
   3  11  11   24.16    5.99
   3  11  11   27.33    5.95
  -3 -11 -11   21.34    8.07
   3  11  12   37.12    6.32
   3  11  12   29.94    7.56
   3  11  12   25.26    6.53
  -3 -11 -12   33.81    9.34
   3  11  13   30.27    6.03
   3  11  13   21.31   12.82
   3  11  13   25.52    6.82
  -3 -11 -13   20.37    9.09
   3  11  14   81.61   23.66
   3  11  14  105.57   12.70
   3  11  14   99.91   13.59
  -3 -11 -14  104.54   18.84
   3  11  15   41.22    6.65
   3  11  15   36.18    7.79
   3  11  15   32.73    8.51
  -3 -11 -15    1.55    7.00
   3  11  16   71.49   23.66
   3  11  16   97.27   12.24
   3  11  16   92.92   15.18
   3  11  17  128.76   20.67
   3  11  17  164.41   11.02
   3  11  18   38.12   10.64
   3  12 -10    1.55    4.47
   3  12  -9    6.21   12.99
  -3 -12   9   12.72    8.17
   3  12  -8   39.38   21.77
  -3 -12   8   61.20   13.10
   3  12  -7   68.05   14.87
  -3 -12   7   73.86   22.63
   3  12  -6   21.68   14.70
  -3 -12   6   23.44   13.75
   3  12  -5   -1.70    4.70
  -3 -12   5    0.73    2.54
   3  12  -4   79.20   14.83
  -3 -12   4  119.31   22.68
   3  12  -3   38.84    9.83
  -3 -12   3   62.47   15.53
   3  12  -2   48.91   10.31
  -3 -12   2   55.69    9.22
   3  12  -1    4.42    6.72
  -3 -12   1    3.89    3.62
   3  12   0  181.56   31.16
  -3 -12   0  231.11   20.74
   3  12   1  122.81   23.89
  -3 -12  -1  120.75    9.24
  -3 -12  -1  161.01   15.74
   3  12   2   83.22   18.69
  -3 -12  -2  101.81   12.15
  -3 -12  -2  114.95   19.36
   3  12   3   -1.69    4.53
  -3 -12  -3    3.07    2.77
   3  12   4   20.63    8.49
  -3 -12  -4   21.45    3.94
   3  12   5   31.42    9.59
  -3 -12  -5   30.88    7.32
   3  12   6  240.61   27.72
  -3 -12  -6  284.72   25.29
   3  12   7   77.46    7.87
   3  12   7   60.14   11.92
  -3 -12  -7   65.07    6.81
   3  12   8    4.71    2.66
   3  12   8    5.38    4.64
  -3 -12  -8    7.45    4.32
   3  12   9   38.75    9.40
   3  12   9   50.59    9.44
  -3 -12  -9   38.93    5.34
   3  12  10  207.24   21.87
   3  12  10  253.49   22.24
  -3 -12 -10  212.91   17.03
   3  12  11  107.32   14.19
   3  12  11  153.15   15.32
  -3 -12 -11  122.80   17.13
   3  12  12   24.60    7.03
   3  12  12   35.58    4.38
  -3 -12 -12   22.32    8.88
   3  12  13   23.49    6.35
   3  12  13   17.92    5.95
  -3 -12 -13   25.15    8.93
   3  12  14   10.53    4.55
   3  12  14    4.43    5.20
   3  12  14    7.80    4.55
  -3 -12 -14   13.46    7.41
   3  12  15  149.15   16.11
   3  12  15  105.11   27.72
   3  12  15  117.95   15.93
   3  12  16   49.06    7.64
   3  12  16   41.74   10.84
   3  12  16   35.41    9.78
   3  12  17   15.57   12.34
   3  12  18    5.81    5.79
   3  13  -8   11.66   15.28
  -3 -13   8   23.70    9.94
   3  13  -7    4.84    6.33
  -3 -13   7    9.29   10.75
   3  13  -6   51.08   24.41
  -3 -13   6   81.15   14.56
   3  13  -5   90.62   28.39
  -3 -13   5  122.02   17.51
   3  13  -4   83.81   16.40
  -3 -13   4  110.56   15.27
   3  13  -3    2.15    3.93
  -3 -13   3    3.43    6.34
   3  13  -2   16.47    7.32
  -3 -13   2   28.64    7.32
   3  13  -1  154.28   32.53
  -3 -13   1  231.96   23.26
   3  13   0  105.97   25.88
  -3 -13   0  173.81   18.53
   3  13   1    0.26    7.54
  -3 -13  -1    6.44    2.68
  -3 -13  -1    7.29    4.47
   3  13   2   26.71    8.17
  -3 -13  -2   39.48    7.80
  -3 -13  -2   48.00    9.00
   3  13   3  284.33   27.62
  -3 -13  -3  350.66   21.36
   3  13   4  126.73   15.05
  -3 -13  -4  147.83   15.39
   3  13   5  116.22   13.15
  -3 -13  -5  135.65   14.65
   3  13   6    8.41    3.77
  -3 -13  -6    7.68    2.83
   3  13   7    3.54    2.45
   3  13   7    1.68    2.13
  -3 -13  -7    1.88    3.29
   3  13   8   74.31    7.19
   3  13   8   59.89    7.89
  -3 -13  -8   69.18   10.66
   3  13   9   69.93    8.28
   3  13   9  101.72   13.77
  -3 -13  -9   78.04    7.45
   3  13  10   43.75    6.66
   3  13  10   61.03   10.90
  -3 -13 -10   45.65   10.21
   3  13  11   18.64    4.30
   3  13  11   26.32    6.57
  -3 -13 -11   17.73    7.44
   3  13  12    8.94    3.03
   3  13  12   14.07    5.30
  -3 -13 -12    9.20    6.17
   3  13  13   38.40    5.51
   3  13  13   57.90    9.16
  -3 -13 -13   49.58    7.35
   3  13  14   62.06    7.47
   3  13  14   79.75   10.33
  -3 -13 -14   88.30   10.81
   3  13  15    2.77    2.86
   3  13  15    0.49    3.05
   3  13  16    7.37    5.40
   3  13  17   20.48   13.05
   3  14  -6    9.32   13.52
  -3 -14   6   14.63    8.32
   3  14  -5    5.07    9.00
  -3 -14   5    2.86    8.30
   3  14  -4   47.00   13.47
  -3 -14   4   70.66   12.95
   3  14  -3   95.11   16.37
  -3 -14   3  148.36   27.42
   3  14  -2   53.82   20.41
  -3 -14   2   82.96   13.88
   3  14  -1    2.84    8.34
  -3 -14   1    9.53    5.62
   3  14   0   38.75   10.49
  -3 -14   0   61.53   10.23
  -3 -14   0   71.34   11.87
   3  14   1   79.85   14.72
  -3 -14  -1  143.54   17.68
  -3 -14  -1  104.66    9.00
   3  14   2  148.83   19.76
  -3 -14  -2  193.93   17.87
   3  14   3   78.07   20.69
  -3 -14  -3  108.93    9.35
   3  14   4   12.04    8.63
  -3 -14  -4   12.80    5.46
   3  14   5   51.39   15.14
  -3 -14  -5   61.23    6.78
   3  14   6  143.73   23.43
  -3 -14  -6  186.30   19.50
   3  14   7  110.96   12.95
   3  14   7  125.32   11.37
  -3 -14  -7  130.71   10.40
   3  14   8   13.18    5.66
   3  14   8    8.37    3.87
  -3 -14  -8    9.39    5.14
   3  14   9   25.54    7.82
   3  14   9   26.55    5.41
  -3 -14  -9   33.58    8.04
   3  14  10  166.16   12.92
   3  14  10  123.70   12.90
  -3 -14 -10  158.34   18.87
   3  14  11  128.59   11.18
   3  14  11  109.88   17.60
  -3 -14 -11  126.87   12.03
   3  14  12   34.69    9.40
   3  14  12   44.94    8.78
  -3 -14 -12   41.78    6.43
   3  14  13    3.50    4.70
   3  14  13    5.45    4.34
  -3 -14 -13    7.96    3.36
   3  14  14    4.09    4.87
   3  14  14    9.92    4.62
  -3 -14 -14   10.00    4.15
   3  15  -4   21.93   11.02
  -3 -15   4   47.34   12.10
   3  15  -3   -3.06    5.42
  -3 -15   3    2.38    5.95
   3  15  -2   14.62   13.03
  -3 -15   2   27.37    9.43
   3  15  -1   43.45   11.50
  -3 -15   1   60.48   10.18
  -3 -15   1   78.05   13.64
   3  15   0   24.18    8.38
  -3 -15   0   47.72   17.34
  -3 -15   0   32.09    7.56
   3  15   1    6.86    8.07
  -3 -15  -1    6.53    2.43
  -3 -15  -1    3.57    5.66
   3  15   2   30.91   14.90
  -3 -15  -2   48.63    9.08
   3  15   3   43.40   10.67
  -3 -15  -3   59.32    6.09
   3  15   4   55.57   11.20
  -3 -15  -4   85.26   11.01
   3  15   5   56.10   17.41
  -3 -15  -5   89.28   12.13
   3  15   6   14.34    8.45
  -3 -15  -6   16.03    5.67
   3  15   7   11.60    8.11
   3  15   7   14.97    4.39
  -3 -15  -7   15.94    5.53
   3  15   8   58.38    7.36
   3  15   8   45.45    8.31
  -3 -15  -8   51.26    5.89
   3  15   9   74.18   13.14
   3  15   9   63.61    9.23
  -3 -15  -9   80.50    8.05
   3  15  10    4.63    5.43
   3  15  10    5.25    5.24
  -3 -15 -10    7.17    4.74
   3  15  11    0.88    3.00
   3  15  11   -2.88    2.91
  -3 -15 -11    0.30    2.94
   3  15  12   14.00    7.25
   3  15  12   21.66    7.00
  -3 -15 -12   20.77    7.30
   3  15  13   32.51    7.94
   3  15  13   24.57    5.56
  -3 -15 -13   35.57    9.21
  -3 -15 -14   12.55    4.59
   3  16  -1    1.03    7.17
  -3 -16   1    2.96    3.95
  -3 -16   1    3.13    5.58
   3  16   0    4.66    9.50
  -3 -16   0    8.61    3.18
  -3 -16   0   12.02    7.25
   3  16   1   40.45   10.51
  -3 -16  -1   53.17   10.54
   3  16   2   54.69   12.34
  -3 -16  -2   80.52   11.93
   3  16   3   -0.91    6.55
  -3 -16  -3    3.33    2.27
   3  16   4    1.03    5.33
  -3 -16  -4    1.70    3.38
   3  16   5    3.74    3.83
  -3 -16  -5    4.51    3.98
   3  16   6   52.56   10.50
  -3 -16  -6   72.49    7.55
   3  16   7   28.96    9.66
   3  16   7   26.89   11.17
  -3 -16  -7   31.15    7.88
   3  16   8   -2.02    4.46
   3  16   8    3.09    2.38
  -3 -16  -8    0.53    3.39
   3  16   9    0.44    2.79
   3  16   9    5.30    4.29
  -3 -16  -9    2.10    3.32
   3  16  10   36.53   10.74
   3  16  10   36.68   10.81
  -3 -16 -10   35.20    8.70
   3  16  11   20.48    7.86
   3  16  11    9.26    8.56
  -3 -16 -11   24.17    4.36
  -4  16   6   44.06   24.03
  -4  16   6  107.86   22.00
  -4  16   5   21.34   10.51
  -4  16   5   57.72   14.70
  -4  16   4   27.17   13.43
  -4  16   4   18.17    9.07
  -4  16   3   -0.28    5.15
  -4  16   3    0.30    3.44
  -4  16   2   68.01   21.19
  -4  16   1   53.86   15.22
  -4  16   1   15.56   20.22
  -4  16   0   10.43    7.47
  -4  16  -1   -3.32    5.57
  -4  15  10   11.97   13.42
  -4  15  10    3.92   11.08
  -4  15   9   43.27   13.04
  -4  15   9   79.06   25.89
  -4  15   8   19.76    8.36
  -4  15   8   12.39    7.74
  -4  15   7   51.20   12.02
  -4  15   7   27.59   18.73
  -4  15   6    2.06    3.84
  -4  15   6   -0.19    3.61
  -4  15   5   13.14    7.30
  -4  15   5   14.94    7.50
  -4  15   4   50.15   17.55
  -4  15   4   22.59    9.39
  -4  15   3   84.07   25.58
  -4  15   3   45.63   21.26
  -4  15   2   14.32   15.85
  -4  15   2   37.38   19.03
  -4  15   1    9.75   14.44
  -4  15   1   21.84   10.01
  -4  15   0    3.44    9.24
  -4  15  -1   83.98   26.73
  -4  15  -2   66.11   15.99
  -4  15  -3    3.37    5.77
  -4  15  -4    1.81    5.00
  -4  15  -5   24.79   11.10
  -4  14  12    4.75    5.53
  -4  14  12   -0.15    5.48
  -4  14  11   25.83    8.53
  -4  14  11   21.97   18.35
  -4  14  10   89.46   17.07
  -4  14  10   93.23   14.69
  -4  14   9    9.30    9.13
  -4  14   9    4.71    6.40
  -4  14   8    9.17   13.33
  -4  14   8   17.22   12.77
  -4  14   7  108.60   17.01
  -4  14   7   78.69   16.69
  -4  14   6  156.14   19.98
  -4  14   6  108.21   19.23
  -4  14   5   10.64    6.43
  -4  14   5    9.20    6.21
  -4  14   4   33.38   10.14
  -4  14   4   45.33   18.11
  -4  14   3    5.36    7.19
  -4  14   3   -3.53    5.20
  -4  14   2   64.16   23.85
  -4  14   2   44.72   19.09
  -4  14   1   40.65   18.01
  -4  14  -1    8.96   11.58
  -4  14  -2   33.18   17.36
  -4  14  -3   81.01   26.09
  -4  14  -4   70.93   26.19
  -4  14  -5   14.56   14.95
  -4  14  -6    2.88    9.32
  -4  14  -7   17.06   15.79
  -4  13  13    8.73    7.33
  -4  13  13   20.38    6.93
  -4  13  12    9.01    4.16
  -4  13  12   29.55   10.87
  -4  13  11   53.51   14.47
  -4  13  11   19.42    7.54
  -4  13  10    1.39    3.40
  -4  13  10    0.89    4.67
  -4  13   9  131.67   18.36
  -4  13   9  144.55   36.11
  -4  13   8   67.92   20.15
  -4  13   8   60.57   14.48
  -4  13   7   24.90   14.78
  -4  13   7   24.12    9.45
  -4  13   6    6.79    5.41
  -4  13   6    7.11    5.75
  -4  13   5   28.90    8.19
  -4  13   5   20.60   14.06
  -4  13   4  111.26   28.30
  -4  13   4   69.09   22.00
  -4  13   3  137.44   31.76
  -4  13   3  246.11   44.36
  -4  13   2  163.28   34.21
  -4  13   2  265.36   43.66
  -4  13   1   38.07   16.61
  -4  13   0    3.37    7.90
  -4  13  -1   -1.56    6.84
  -4  13  -2    2.41    4.38
  -4  13  -3   -0.69    3.48
  -4  13  -4    4.51    5.59
  -4  13  -5   29.22   10.73
  -4  13  -6   43.28   12.61
  -4  13  -7   11.98    8.29
   4 -13   8    3.37    8.33
  -4  13  -8    7.22    6.56
   4 -13   9   -4.43    4.12
  -4  13  -9    2.79    3.36
  -4  12  14   52.27   15.68
  -4  12  14   27.25   12.30
  -4  12  13   10.37    7.63
  -4  12  13    3.24    3.40
  -4  12  12    0.86    3.78
  -4  12  12    3.03    4.00
  -4  12  11   42.36   11.31
  -4  12  11   71.60   11.59
  -4  12  10  124.32   16.83
  -4  12  10  205.64   29.99
  -4  12   9   61.96    9.96
  -4  12   9   82.13   20.57
  -4  12   8  129.97   15.18
  -4  12   8  121.47   19.92
  -4  12   8   80.72   10.29
  -4  12   7  239.58   40.99
  -4  12   7  207.95   41.19
  -4  12   6   20.50   13.36
  -4  12   6   21.95   14.48
  -4  12   5   83.45   14.54
  -4  12   5   67.87   23.80
  -4  12   4  105.71   17.00
  -4  12   4   86.12   24.24
  -4  12   3   15.88   12.99
  -4  12   3    7.20   10.34
  -4  12   2  121.01   27.96
  -4  12   2  178.14   33.50
  -4  12   1   68.88   20.79
  -4  12   0  102.30   16.38
  -4  12  -1    5.89    5.74
  -4  12  -2   41.90   11.29
  -4  12  -3  180.41   22.72
  -4  12  -4   48.95   11.77
  -4  12  -5   29.81   16.62
  -4  12  -6   42.20   19.73
   4 -12   7   55.36   14.85
  -4  12  -7   33.74   21.09
   4 -12   8   99.88   19.56
  -4  12  -8   52.43   25.90
   4 -12   9   94.34   27.75
  -4  12  -9   46.85   26.53
   4 -12  10   -6.23    6.58
  -4  12 -10    2.19    9.83
   4 -12  11   18.28   15.45
  -4  12 -11    9.00    7.90
  -4  11  15    7.37    7.73
  -4  11  15    2.77    6.20
  -4  11  14   37.61    8.80
  -4  11  14   29.51    6.93
  -4  11  13   37.67    8.37
  -4  11  13   22.99    6.06
  -4  11  12   46.37    9.44
  -4  11  12   36.90   10.61
  -4  11  11   42.86   15.43
  -4  11  11   36.77    9.94
  -4  11  10   17.51    6.11
  -4  11  10    8.18    6.01
  -4  11   9   28.39    6.91
  -4  11   9   14.44    6.45
  -4  11   8  334.29   28.92
  -4  11   8  424.92   48.49
  -4  11   7  448.88   30.98
  -4  11   7  490.13   43.39
  -4  11   6   45.43    5.05
  -4  11   6   48.04   13.07
  -4  11   6   48.59   20.19
  -4  11   5    4.55    7.41
  -4  11   5    1.92    4.30
  -4  11   4   21.30    8.29
  -4  11   4   15.30    7.73
  -4  11   3  235.24   41.75
  -4  11   3  164.60   33.07
  -4  11   2   33.02   17.40
  -4  11   2   29.54   14.55
  -4  11   1   36.50   15.33
  -4  11   0  257.26   26.89
  -4  11  -1  543.21   49.90
  -4  11  -2  255.68   27.97
  -4  11  -3    0.40    5.59
  -4  11  -4   25.91   14.67
  -4  11  -5  100.28   16.55
   4 -11   6  554.75   53.88
  -4  11  -6  428.46   46.25
   4 -11   7    6.49    3.02
   4 -11   7    8.99    7.32
  -4  11  -7   10.64    6.23
   4 -11   8   53.48   10.54
   4 -11   8   22.74    4.97
  -4  11  -8   30.71   10.07
   4 -11   9   35.28    6.49
   4 -11   9   81.83   20.74
  -4  11  -9   49.77   19.26
   4 -11  10  163.26   23.78
  -4  11 -10  106.17   35.48
   4 -11  11   19.17    7.20
   4 -11  11   49.56   11.43
  -4  11 -11   31.13   17.39
   4 -11  12   -2.65    3.35
   4 -11  12    4.57    8.98
  -4  11 -12   -1.35    7.82
  -4  10  16   16.37   11.08
  -4  10  16   10.13    5.24
  -4  10  15   29.36    7.71
  -4  10  15   48.57    9.66
  -4  10  14   41.33    8.55
  -4  10  14   68.12   10.78
  -4  10  13    4.34    3.37
  -4  10  13    8.24    7.51
  -4  10  12   44.32   11.80
  -4  10  12   63.20   17.02
  -4  10  11  251.58   23.91
  -4  10  11  181.81   24.59
  -4  10  10  139.93   15.03
  -4  10  10  105.33   10.62
  -4  10   9   51.68   14.52
  -4  10   9   41.65    8.51
  -4  10   8   13.38    5.72
  -4  10   7  162.84   31.83
  -4  10   7  150.41   14.69
  -4  10   6  395.83   30.96
  -4  10   6  496.36   43.38
  -4  10   5    2.20    1.42
  -4  10   5    5.31    4.26
  -4  10   5   -1.03    4.68
  -4  10   4  484.51   57.82
  -4  10   4  374.10   37.48
  -4  10   3    9.67    6.36
  -4  10   3    5.60    5.55
  -4  10   2  582.15   64.24
  -4  10   2  403.28   38.09
  -4  10   0  211.15   22.28
  -4  10  -1   91.30   13.67
  -4  10  -2   18.82   11.79
  -4  10  -3  115.05   26.70
  -4  10  -4   10.10    5.91
   4 -10   5   -1.84    7.56
  -4  10  -5   37.09   10.76
   4 -10   6   22.34    2.93
   4 -10   6   38.56    9.61
  -4  10  -6   25.16   14.42
   4 -10   7    1.95    3.77
   4 -10   7    0.57    1.73
  -4  10  -7    2.37    3.76
   4 -10   8   21.13    4.47
   4 -10   8   23.96   14.61
  -4  10  -8   19.17    8.60
   4 -10   9  186.43   18.94
   4 -10   9  322.40   29.74
  -4  10  -9  214.37   26.65
   4 -10  10   23.77    6.72
   4 -10  10   46.12   17.13
  -4  10 -10   33.58   17.15
   4 -10  11   12.39    3.60
   4 -10  11   22.57    7.61
  -4  10 -11   16.93   13.58
   4 -10  12   34.28    9.94
   4 -10  12   64.74   12.67
  -4  10 -12   39.46   19.39
   4 -10  13   38.03    6.81
   4 -10  13   98.24   24.81
  -4  10 -13   47.52   19.05
   4 -10  14   12.94    4.85
   4 -10  14   45.62   16.59
  -4  10 -14   13.25   14.33
   4  -9 -17   60.08   14.14
  -4   9  17   30.79    9.71
  -4   9  17   90.00   14.94
   4  -9 -16   68.43   15.26
  -4   9  16   36.84   16.26
  -4   9  16   78.58   11.77
   4  -9 -15   19.71   16.29
  -4   9  15   32.05    8.46
  -4   9  15   17.58   10.48
   4  -9 -14   39.82   20.20
  -4   9  14   60.08   10.23
  -4   9  14   41.14   14.11
   4  -9 -13  117.61   18.08
  -4   9  13  132.76   24.20
  -4   9  13   91.44   19.46
  -4   9  12  230.72   32.18
  -4   9  12  156.79   23.86
  -4   9  11   57.60    9.58
  -4   9  11   39.27   11.36
  -4   9  10    5.18    4.19
  -4   9  10    2.12    6.78
  -4   9   9   58.07    6.46
  -4   9   9   76.36   10.63
  -4   9   8  251.87   23.14
  -4   9   8  335.10   28.66
  -4   9   7  469.02   52.16
  -4   9   7  328.72   26.98
  -4   9   6   10.21    6.01
  -4   9   6    6.84    3.26
  -4   9   5    4.31    8.21
  -4   9   5    4.54    2.30
  -4   9   4  110.21    7.69
  -4   9   4  119.21   15.23
  -4   9   3  116.51   26.42
  -4   9   3   83.58   23.03
  -4   9   2   80.01   12.60
  -4   9   2   66.45   12.30
  -4   9   1   56.88   17.22
  -4   9   0   81.63   19.00
  -4   9  -1  295.70   26.18
  -4   9  -2  154.45   27.71
  -4   9  -3   24.04    7.66
  -4   9  -4   -1.62    6.34
   4  -9   5  236.38   12.86
   4  -9   5  310.50   29.33
  -4   9  -5  214.64   24.34
   4  -9   6    1.03    1.42
   4  -9   6    2.78    5.70
  -4   9  -6   -1.01    3.27
   4  -9   7   15.81   12.41
   4  -9   7   14.80    3.96
  -4   9  -7   15.83   11.93
   4  -9   8   45.76    7.75
   4  -9   8   67.37   12.17
  -4   9  -8   56.17   12.40
   4  -9   9   11.49    2.77
   4  -9   9    7.79   10.47
  -4   9  -9    7.07    6.71
   4  -9  10  169.21   20.74
   4  -9  10  274.74   25.49
  -4   9 -10  207.71   25.93
   4  -9  11  147.40   18.77
   4  -9  11  224.19   33.60
  -4   9 -11  173.98   35.26
   4  -9  12   33.42    9.79
   4  -9  12   52.86    9.19
  -4   9 -12   39.58   17.72
   4  -9  13   -3.84    2.74
   4  -9  13    1.74    2.45
  -4   9 -13    3.12    4.75
   4  -9  14   38.29   11.59
   4  -9  14   50.72   16.19
  -4   9 -14   38.08   19.63
   4  -9  15   33.12   13.02
   4  -9  15   81.82   23.01
  -4   9 -15   46.57   20.90
   4  -8 -17    0.07    8.45
  -4   8  17    5.03    3.96
  -4   8  17   -0.10    3.79
   4  -8 -16    1.70    5.87
  -4   8  16   -0.06    2.47
   4  -8 -15   90.61   17.12
  -4   8  15   66.46   17.66
  -4   8  15   72.59   12.08
   4  -8 -14   62.41   13.87
  -4   8  14   73.14   18.00
  -4   8  14   40.58    8.95
   4  -8 -13  159.27   31.35
  -4   8  13  146.05   24.68
  -4   8  13   95.51   13.23
   4  -8 -12    6.35    6.53
  -4   8  12   13.80    8.60
  -4   8  12    8.65    6.83
   4  -8 -11   36.35   16.10
  -4   8  11   39.73    7.77
  -4   8  11   19.01    9.70
   4  -8 -10  110.51   16.25
  -4   8  10   95.59   15.37
  -4   8  10  133.31   24.72
  -4   8   9  114.38   14.80
  -4   8   9   85.35   13.92
  -4   8   8  112.97   14.47
  -4   8   8   82.83   12.80
  -4   8   7  196.76   30.00
  -4   8   7  141.74   15.11
  -4   8   6    0.57    2.82
  -4   8   6   -1.24    2.02
  -4   8   5  363.25   23.12
  -4   8   5  474.97   36.76
  -4   8   4  121.50   10.15
  -4   8   4  137.15   24.58
  -4   8   3    0.01    0.52
  -4   8   3    1.16    2.13
  -4   8   2   61.83   17.83
  -4   8   2   66.42   17.69
  -4   8   1  604.30   45.63
  -4   8   1  593.97   47.60
  -4   8   0  418.33   45.08
  -4   8  -1    2.91    3.32
  -4   8  -2  131.35   21.45
  -4   8  -3   52.76   15.00
  -4   8  -4  183.09   19.61
   4  -8   5   84.17    6.34
   4  -8   5  100.37   14.49
  -4   8  -5   72.51   19.57
   4  -8   6  249.86   23.68
   4  -8   6  212.90   15.22
  -4   8  -6  189.32   22.50
   4  -8   7   67.10    8.28
   4  -8   7   97.08   13.27
  -4   8  -7   77.76   13.12
   4  -8   8  185.08   17.84
   4  -8   8  252.97   34.97
  -4   8  -8  215.72   36.93
   4  -8   9  254.81   24.92
   4  -8   9  325.45   29.32
  -4   8  -9  289.52   30.47
   4  -8  10   24.90    7.81
   4  -8  10   21.39    7.15
  -4   8 -10   33.84    9.06
   4  -8  11    9.46    6.47
   4  -8  11   21.57    5.66
  -4   8 -11   13.21   12.20
   4  -8  12   75.60    9.07
   4  -8  12   91.67   18.81
  -4   8 -12   84.51   22.06
   4  -8  13   69.22    9.67
   4  -8  13  107.25   12.42
  -4   8 -13   92.60   22.29
   4  -8  14   39.19   11.91
   4  -8  14   56.17    9.27
  -4   8 -14   35.57   11.70
   4  -8  15    4.44    6.05
   4  -8  15    7.43    4.42
  -4   8 -15    4.09    5.84
   4  -8  16    0.99    3.68
   4  -8  16    1.21    5.82
  -4   8 -16   -0.55    3.28
   4  -7 -18    3.34    3.13
  -4   7  18   -2.14    2.63
   4  -7 -17   26.60    9.96
  -4   7  17   16.99   13.42
  -4   7  17   28.48    9.03
   4  -7 -16   91.42   17.37
  -4   7  16   78.05   22.39
  -4   7  16  117.19   15.09
   4  -7 -15   12.44   11.77
  -4   7  15    7.76    5.85
  -4   7  15   16.31    5.88
   4  -7 -14    3.62    8.31
  -4   7  14    2.93    6.06
  -4   7  14    3.09    6.35
   4  -7 -13  191.11   23.77
  -4   7  13  224.52   31.75
  -4   7  13  124.75   24.57
   4  -7 -12  270.62   28.71
  -4   7  12  287.27   34.19
  -4   7  12  209.62   20.41
   4  -7 -11  105.74   26.50
  -4   7  11  112.41   13.77
  -4   7  11   72.86    9.63
   4  -7 -10   97.78   16.52
  -4   7  10  101.68   14.16
  -4   7  10   64.62   14.31
   4  -7  -9  122.09   16.69
  -4   7   9   91.96   15.47
  -4   7   9  132.34   25.09
   4  -7  -8  167.70   30.57
  -4   7   8  134.76   17.65
  -4   7   8  175.35   18.16
  -4   7   7  236.43   22.88
  -4   7   7  321.67   36.90
  -4   7   6   24.02    6.52
  -4   7   6   16.77    5.30
  -4   7   5  121.86   11.08
  -4   7   5  166.12   16.81
  -4   7   4  112.78    8.73
  -4   7   4  133.35   21.97
  -4   7   3  245.14   12.56
  -4   7   3  283.70   33.26
  -4   7   2  180.64   17.77
  -4   7   2  139.57    5.91
  -4   7   1   38.34    8.61
  -4   7   1   38.93   13.24
  -4   7   0    5.10    6.86
  -4   7  -1  446.55   33.10
  -4   7  -2   40.02    7.31
  -4   7  -3  161.68   22.73
   4  -7   4    5.79    1.38
  -4   7  -4    3.26    3.85
   4  -7   5  302.51   20.04
   4  -7   5  372.50   40.78
  -4   7  -5  238.58   22.61
   4  -7   6  141.66   23.28
   4  -7   6  126.28   11.25
  -4   7  -6  118.26   22.72
   4  -7   7  128.88   12.50
   4  -7   7  164.28   25.59
  -4   7  -7  131.20   16.49
   4  -7   8  237.28   21.91
   4  -7   8  282.74   24.06
  -4   7  -8  262.95   37.75
   4  -7   9   15.64    6.24
   4  -7   9   19.71    6.18
  -4   7  -9   17.37    7.00
   4  -7  10   59.58   13.79
   4  -7  10   54.69   10.50
  -4   7 -10   52.93   11.70
   4  -7  11  206.86   17.22
   4  -7  11  228.12   19.24
  -4   7 -11  243.82   36.03
   4  -7  12  112.36   12.20
   4  -7  12  137.48   21.32
  -4   7 -12  122.15   17.00
   4  -7  13    3.70    6.00
   4  -7  13    3.35    3.17
  -4   7 -13    5.05    4.31
   4  -7  14   33.21    6.70
   4  -7  14   18.93    6.16
  -4   7 -14   26.74    8.60
   4  -7  15   38.52    7.38
   4  -7  15   20.10    6.84
  -4   7 -15   34.90    9.60
   4  -7  16   48.38    8.78
   4  -7  16   22.74   13.05
  -4   7 -16   42.52   11.08
   4  -7  17   15.43    6.34
   4  -7  17    4.82    7.67
  -4   7 -17   -0.11    5.93
   4  -6 -18   17.64   15.68
  -4   6  18   12.43    7.91
  -4   6  18   24.82    9.16
   4  -6 -17   18.59   14.65
  -4   6  17   16.85    6.64
  -4   6  17   15.30    7.21
   4  -6 -16   31.87   17.73
  -4   6  16   22.09   13.33
  -4   6  16   33.73    9.40
   4  -6 -15  107.61   16.97
  -4   6  15   71.49   12.99
  -4   6  15  108.01   13.93
   4  -6 -14  158.04   20.74
  -4   6  14  119.59   25.05
  -4   6  14  144.86   16.10
   4  -6 -13  137.74   19.81
  -4   6  13  115.14   15.18
  -4   6  13  155.56   23.77
   4  -6 -12    3.08    9.09
  -4   6  12    4.93    6.39
  -4   6  12    8.08    8.53
   4  -6 -11   90.49   14.59
  -4   6  11  108.08   13.98
  -4   6  11   77.67   11.39
   4  -6 -10   97.25   22.64
  -4   6  10   99.91   12.96
  -4   6  10   74.27   10.70
   4  -6  -9   97.42   15.54
  -4   6   9  106.14   22.89
   4  -6  -8  204.80   24.26
  -4   6   8  213.69   21.00
   4  -6  -7  629.60   69.08
  -4   6   7  685.53   65.14
   4  -6  -6   61.21   17.84
  -4   6   6   63.27    9.44
  -4   6   5    7.88    7.60
  -4   6   4   19.97   11.00
  -4   6   3   43.03    8.15
  -4   6   2  399.48   31.54
  -4   6   1   26.53    2.10
  -4   6   1   27.56    7.20
  -4   6   0  535.81   39.37
  -4   6  -1   31.44    6.58
  -4   6  -2   19.67    4.97
  -4   6  -3   76.97    8.97
   4  -6   4    5.23    1.73
   4  -6   4    0.29    3.86
  -4   6  -4    5.21    5.59
   4  -6   5   19.13    3.82
   4  -6   5   27.46    5.94
  -4   6  -5   26.51    9.91
   4  -6   6   91.61   10.12
   4  -6   6   83.50    8.82
  -4   6  -6   69.60   10.27
   4  -6   7   65.87    8.92
   4  -6   7   76.35    9.51
  -4   6  -7   70.89   10.61
   4  -6   8   28.30    6.88
   4  -6   8   28.32    6.41
  -4   6  -8   33.04   11.88
   4  -6   9  252.96   24.54
   4  -6   9  253.48   26.94
  -4   6  -9  261.37   24.07
   4  -6  10   10.58    5.65
   4  -6  10    9.11    3.89
  -4   6 -10   17.28    9.57
   4  -6  11    1.86    4.92
   4  -6  11    3.84    2.65
  -4   6 -11    2.98    3.92
   4  -6  12   59.59    8.47
   4  -6  12   58.53    8.24
  -4   6 -12   63.19   11.03
   4  -6  13  113.01   18.32
   4  -6  13   89.90   11.35
  -4   6 -13  102.15   22.14
   4  -6  14   17.62    8.85
   4  -6  14   17.43    5.57
  -4   6 -14   19.40   11.59
   4  -6  15   -1.40    2.98
   4  -6  15    4.22    2.73
   4  -6  16   10.33    4.30
   4  -6  16    6.20    7.55
  -4   6 -16    0.28    9.23
   4  -6  17   25.79    6.17
   4  -6  17    7.40   10.86
  -4   6 -17    0.63   11.94
   4  -5 -18   14.63   15.62
  -4   5  18   18.93    9.47
  -4   5  18    9.19   12.02
   4  -5 -17   37.74   18.78
  -4   5  17   22.97    8.61
  -4   5  17   29.58    7.92
   4  -5 -16  120.88   30.75
  -4   5  16  110.68   14.42
  -4   5  16   80.39   23.65
   4  -5 -15   -1.82    5.37
  -4   5  15    0.66    2.37
  -4   5  15    0.06    2.65
   4  -5 -14    3.51    8.37
  -4   5  14    0.05    6.81
  -4   5  14    3.40    3.76
   4  -5 -13   14.15   12.96
  -4   5  13   13.99    6.56
  -4   5  13   13.85    6.09
   4  -5 -12  127.59   18.34
  -4   5  12  110.26   15.23
   4  -5 -11   83.62   15.96
  -4   5  11  119.07   24.36
   4  -5 -10    1.70    5.09
  -4   5  10   -0.63    4.56
   4  -5  -9   21.13    7.63
  -4   5   9   19.62    6.61
   4  -5  -8  387.18   33.65
  -4   5   8  481.54   48.06
   4  -5  -7  370.45   46.21
  -4   5   7  378.63   29.10
   4  -5  -6 1208.58  120.19
  -4   5   6 1266.41  114.74
   4  -5  -5  565.32   43.60
  -4   5   5  577.86   40.82
   4  -5  -4    9.43    5.11
  -4   5   4   10.90    4.59
  -4   5   3  270.34   22.91
  -4   5   2   32.16    7.15
  -4   5   1   68.44   11.15
  -4   5   0 2323.58  186.78
  -4   5   0 2376.04  156.32
  -4   5  -1  236.42   10.20
  -4   5  -1  208.40   28.09
  -4   5  -2  440.05   18.73
  -4   5  -2  369.96   37.59
  -4   5  -3  480.67   31.96
   4  -5   4  367.49   19.81
  -4   5  -4  314.12   22.85
   4  -5   5  479.36   29.64
   4  -5   5  523.31   34.43
  -4   5  -5  439.49   32.30
   4  -5   6  511.99   44.30
   4  -5   6  451.25   31.59
  -4   5  -6  397.54   29.01
   4  -5   7  199.08   17.55
   4  -5   7  245.63   26.08
  -4   5  -7  199.68   17.68
   4  -5   8   10.33    4.96
   4  -5   8   11.36    6.92
  -4   5  -8   10.59    8.01
   4  -5   9   29.69    7.45
   4  -5   9   19.70    4.60
  -4   5  -9   27.36    6.50
   4  -5  10   88.01    8.98
   4  -5  10   88.82   14.36
  -4   5 -10  114.49   20.63
   4  -5  11  127.88   17.32
   4  -5  11  112.92   11.83
  -4   5 -11  125.63   14.36
   4  -5  12   22.26    5.03
   4  -5  12   26.83    5.64
  -4   5 -12   18.33   11.06
   4  -5  13    4.16    2.82
   4  -5  13    4.02    3.18
  -4   5 -13    0.91    4.00
   4  -5  14   32.27    9.56
   4  -5  14   27.75    6.94
  -4   5 -14   29.14    8.14
   4  -5  15   36.20   10.75
   4  -5  15   33.57    7.65
  -4   5 -15   31.32    8.65
   4  -5  16   73.15   15.37
   4  -5  16   62.87   16.80
  -4   5 -16   64.68   11.90
   4  -5  17   12.76    5.93
   4  -5  17    3.34    6.71
  -4   5 -17   -0.39    4.23
   4  -5  18   -1.70    4.33
   4  -5  18   -2.68    5.18
  -4   5 -18    0.44    3.22
   4  -4 -18   12.36    8.62
  -4   4  18    7.34   12.35
  -4   4  18   23.49    9.76
   4  -4 -17    1.92    6.05
  -4   4  17    5.10    5.30
  -4   4  17    8.37    5.03
   4  -4 -16   23.14    9.96
  -4   4  16   30.97    7.63
  -4   4  16   23.61   15.21
   4  -4 -15  163.16   21.09
  -4   4  15  136.49   19.76
  -4   4  15  169.91   17.73
   4  -4 -14  325.54   35.06
  -4   4  14  455.36   40.31
   4  -4 -13   28.88   10.52
  -4   4  13   39.07    9.92
   4  -4 -12   24.27    8.87
  -4   4  12   27.67    8.26
   4  -4 -11   53.94   17.64
  -4   4  11   43.18    9.57
   4  -4 -10  216.73   25.59
  -4   4  10  225.23   23.00
   4  -4  -9  165.85   20.87
  -4   4   9  197.01   28.81
   4  -4  -8   -0.39    3.02
  -4   4   8    1.38    2.44
   4  -4  -7   26.00   12.32
  -4   4   7   26.83    7.01
   4  -4  -6  774.35   76.95
  -4   4   6  869.62   77.65
   4  -4  -5 2322.22  224.43
  -4   4   5 2494.47  227.03
   4  -4  -4 4356.57  417.49
  -4   4   4 4053.56  376.03
   4  -4  -3    6.70    8.65
  -4   4   3   10.68    4.77
  -4   4   2  198.22   29.20
  -4   4   1  969.54   88.05
  -4   4   0 3032.74  255.39
  -4   4  -1  657.48   33.91
  -4   4  -1  720.89   49.56
  -4   4  -2    0.56    1.12
  -4   4  -2    0.31    3.72
  -4   4  -3  311.31   16.43
  -4   4  -3  272.91   19.37
   4  -4   4 1844.75  124.87
  -4   4  -4 1527.33  126.75
  -4   4  -4 1728.42  114.98
   4  -4   5  562.66   37.41
   4  -4   5  529.52   34.19
  -4   4  -5  493.96   45.09
   4  -4   6    5.48    4.33
   4  -4   6    5.23    3.17
  -4   4  -6    0.47    2.65
   4  -4   7   28.83    4.23
   4  -4   7   27.70    4.80
  -4   4  -7   23.73    5.66
   4  -4   8  913.71   61.31
   4  -4   8  886.48   58.15
  -4   4  -8  917.36   64.00
   4  -4   9  255.67   17.99
   4  -4   9  234.08   18.02
  -4   4  -9  269.31   31.20
   4  -4  10   81.31   12.60
   4  -4  10   91.63   15.70
  -4   4 -10  117.29   18.69
   4  -4  11   -1.66    1.70
   4  -4  11   -0.11    3.54
  -4   4 -11    0.93    2.41
   4  -4  12   38.90    9.40
   4  -4  12   36.78   11.66
  -4   4 -12   40.03    7.64
   4  -4  13  157.60   12.58
   4  -4  13  146.42   15.69
  -4   4 -13  177.66   26.70
   4  -4  14   36.25    9.28
   4  -4  14   30.22    7.35
  -4   4 -14   31.69   13.28
   4  -4  15   14.96   10.38
   4  -4  15   21.20    7.92
  -4   4 -15   19.98   10.73
   4  -4  16    3.45    4.20
   4  -4  16   -0.12    5.18
  -4   4 -16    0.91    3.05
   4  -4  17   20.86    7.01
   4  -4  17   10.05    8.66
  -4   4 -17   -0.61    5.20
   4  -4  18   16.96    6.40
   4  -4  18   21.19    8.02
  -4   4 -18   -1.60    6.96
   4  -4  19    9.53    6.74
   4  -4  19   16.65    8.36
  -4   4 -19   10.01   11.10
   4  -3 -18    1.50    5.19
  -4   3  18    1.82    4.65
  -4   3  18    4.00    5.85
   4  -3 -17  163.86   39.07
  -4   3  17  195.64   21.94
  -4   3  17  131.16   37.14
   4  -3 -16  136.00   32.12
  -4   3  16  104.33   18.63
  -4   3  16  143.24   16.78
   4  -3 -15   12.95   12.43
  -4   3  15   15.80   11.68
   4  -3 -14   31.89   17.45
  -4   3  14   34.03   16.46
   4  -3 -13  330.22   52.83
  -4   3  13  449.93   56.92
   4  -3 -12  518.90   69.23
  -4   3  12  642.83   72.43
   4  -3 -11  399.70   56.60
  -4   3  11  443.32   53.68
   4  -3 -10   54.42   12.37
  -4   3  10   57.20   17.36
   4  -3  -9   29.81    8.43
  -4   3   9   35.14    8.08
   4  -3  -8   95.38   12.91
  -4   3   8  108.44   11.93
   4  -3  -7 1350.52  126.30
  -4   3   7 1569.73  136.99
   4  -3  -6   44.49   11.15
  -4   3   6   71.71   10.58
   4  -3  -5  375.89   31.69
  -4   3   5  439.66   44.86
   4  -3  -4 1910.92  175.70
  -4   3   4 1933.53  149.90
   4  -3  -3 1249.49   92.69
  -4   3   3 1179.94   83.85
   4  -3  -2  902.16   63.96
  -4   3   2  860.89   58.50
  -4   3   1  883.68   75.23
  -4   3   0  826.64   55.73
  -4   3  -1  471.53   41.69
  -4   3  -2  255.28   15.88
  -4   3  -2  224.64   17.19
  -4   3  -3  875.19   50.66
  -4   3  -3  763.03   48.39
   4  -3   4   11.01    3.94
  -4   3  -4    7.37    3.19
  -4   3  -4    7.25    3.53
   4  -3   5  392.67   30.49
   4  -3   5  385.21   24.55
  -4   3  -5  388.50   26.98
   4  -3   6    1.82    1.91
   4  -3   6    3.22    2.08
  -4   3  -6    1.82    2.87
  -4   3  -6    2.27    2.28
   4  -3   7  315.71   28.38
   4  -3   7  295.49   25.86
  -4   3  -7  312.20   30.27
   4  -3   8   70.91   10.92
   4  -3   8   55.54   11.74
  -4   3  -8   70.70   13.11
   4  -3   9  228.88   21.93
   4  -3   9  205.08   24.46
  -4   3  -9  245.43   26.86
   4  -3  10  430.54   35.90
   4  -3  10  404.29   30.09
  -4   3 -10  397.09   28.46
   4  -3  11  242.65   21.55
   4  -3  11  262.52   18.47
  -4   3 -11  251.87   29.05
   4  -3  12  131.01   16.47
   4  -3  12  131.27   22.33
  -4   3 -12  147.48   14.78
   4  -3  13    0.32    1.55
   4  -3  13   -5.54    3.70
  -4   3 -13    1.10    3.74
   4  -3  14    7.63    3.14
   4  -3  14    6.44    7.46
  -4   3 -14    5.98    7.28
   4  -3  15   76.91   13.27
   4  -3  15   68.15   18.34
  -4   3 -15   68.85   16.25
   4  -3  16  224.92   25.22
   4  -3  16  183.88   33.29
  -4   3 -16  213.74   31.18
   4  -3  17   10.41    7.07
   4  -3  17    7.26    9.70
  -4   3 -17   13.50    9.81
   4  -3  18   14.64    7.07
   4  -3  18    5.34    6.01
  -4   3 -18    8.23    9.22
   4  -3  19   15.93    4.98
   4  -3  19   10.71    7.06
  -4   3 -19    4.52   10.51
   4  -2 -18   19.18    9.78
  -4   2  18   29.05   11.67
  -4   2  18   17.04   16.49
   4  -2 -17  100.09   28.90
  -4   2  17  119.77   16.44
  -4   2  17   76.92   18.59
   4  -2 -16    6.46   11.83
  -4   2  16   10.99   11.36
   4  -2 -15  155.13   24.05
  -4   2  15  207.94   34.24
   4  -2 -14  224.49   28.99
  -4   2  14  301.80   40.80
   4  -2 -13  272.00   30.38
  -4   2  13  255.31   24.94
   4  -2 -12    4.86    5.24
  -4   2  12    2.89    4.47
   4  -2 -11    4.66    8.25
  -4   2  11   33.23    8.06
   4  -2 -10  234.28   24.98
  -4   2  10  260.70   23.54
   4  -2  -9  152.18   27.47
  -4   2   9  155.52   15.92
   4  -2  -8  113.88   22.79
  -4   2   8  123.02   13.03
   4  -2  -7   70.50   11.47
  -4   2   7  112.10   20.01
   4  -2  -6  367.29   29.61
  -4   2   6  467.54   43.45
   4  -2  -5 1691.90  148.88
  -4   2   5 1751.11  129.62
   4  -2  -4 1336.24  103.45
  -4   2   4 1459.25  105.04
   4  -2  -3  131.89   14.68
  -4   2   3  130.94   21.84
   4  -2  -2 1175.76   82.49
  -4   2   2 1273.59  101.21
   4  -2  -1 1776.69  131.62
  -4   2   1 1742.00  123.56
  -4   2   0  212.61   23.43
  -4   2  -1  131.99   18.24
  -4   2  -2 1031.54   57.58
  -4   2  -3  181.11   17.92
  -4   2  -3  194.03   14.71
   4  -2   4    6.81    2.57
  -4   2  -4    6.68    2.55
  -4   2  -4    7.58    3.79
   4  -2   5  636.91   40.23
   4  -2   5  795.38   57.85
  -4   2  -5  680.28   46.56
  -4   2  -5  672.94   50.49
   4  -2   6  640.62   40.70
   4  -2   6  706.00   41.58
  -4   2  -6  701.71   49.28
  -4   2  -6  633.45   47.18
   4  -2   7  492.50   35.12
   4  -2   7  503.56   36.77
  -4   2  -7  659.23   46.44
  -4   2  -7  579.72   35.32
   4  -2   8 2233.43  177.54
   4  -2   8 2569.49  218.61
  -4   2  -8 2931.01  235.03
  -4   2  -8 2753.64  238.52
   4  -2   9 1767.20  140.63
   4  -2   9 1827.71  160.85
  -4   2  -9 2005.98  166.25
   4  -2  10  658.72   48.23
   4  -2  10  640.44   58.24
  -4   2 -10  603.06   40.02
   4  -2  11  256.74   17.60
   4  -2  11  249.26   30.97
  -4   2 -11  273.46   28.51
   4  -2  12  253.06   25.67
   4  -2  12  207.38   21.57
  -4   2 -12  229.70   19.65
   4  -2  13  286.62   19.21
   4  -2  13  281.83   26.31
  -4   2 -13  325.70   34.22
   4  -2  14   78.33    7.79
   4  -2  14   73.89   11.99
  -4   2 -14   75.92   14.87
   4  -2  15  101.85    9.70
   4  -2  15   89.62   14.96
  -4   2 -15  108.08   18.84
   4  -2  16    9.68    3.84
   4  -2  16    7.55    5.92
  -4   2 -16   15.16    8.99
   4  -2  17  105.86   10.73
   4  -2  17   86.32   15.82
  -4   2 -17  114.39   22.08
   4  -2  18   83.93   10.00
   4  -2  18   66.27   14.23
  -4   2 -18   76.10   18.90
   4  -2  19    5.45   10.85
   4  -2  19    9.56    4.38
  -4   2 -19   11.80    8.83
   4  -2  20    2.27    7.00
   4  -2  20    2.17    4.71
  -4   2 -20    0.21    5.86
   4  -1 -18    8.21   10.26
  -4   1  18    4.26    6.20
  -4   1  18    2.67    6.65
   4  -1 -17   22.63   18.36
  -4   1  17   33.96   10.89
   4  -1 -16  115.41   20.65
  -4   1  16  140.88   31.06
   4  -1 -15   74.18   15.85
  -4   1  15   83.71   14.69
   4  -1 -14   50.92   21.41
  -4   1  14   57.30   12.01
   4  -1 -13   47.46   20.70
  -4   1  13   57.06   11.26
   4  -1 -12  127.59   28.02
  -4   1  12  117.63   24.02
   4  -1 -11    3.32    8.16
  -4   1  11    4.42    6.74
   4  -1 -10   12.73    9.22
  -4   1  10    5.33    4.64
   4  -1  -9   10.50    9.89
  -4   1   9   11.24    5.52
   4  -1  -8  184.22   28.33
  -4   1   8  183.12   16.33
   4  -1  -7  486.53   36.97
  -4   1   7  500.35   35.71
   4  -1  -6   23.82   11.11
  -4   1   6   23.30   10.33
   4  -1  -5  486.84   37.18
  -4   1   5  569.84   52.22
   4  -1  -4  445.44   31.82
  -4   1   4  480.85   33.09
   4  -1  -3 1148.01   81.95
  -4   1   3 1299.21  103.46
   4  -1  -2  888.07   60.99
  -4   1   2 1011.69   78.20
   4  -1  -1    4.34    4.08
  -4   1   1   25.10    4.27
   4  -1   0  182.34   20.39
  -4   1   0  202.04   19.98
  -4   1  -1  815.96   58.00
  -4   1  -2 1869.95  130.90
  -4   1  -2 1421.23   89.75
  -4   1  -3  504.67   26.37
  -4   1  -3  476.98   24.94
   4  -1   4  316.83   25.55
  -4   1  -4  347.46   19.08
  -4   1  -4  299.90   20.08
   4  -1   5  294.37   17.35
   4  -1   5  238.87   16.61
  -4   1  -5  349.38   23.26
  -4   1  -5  256.72   16.59
   4  -1   6  720.84   59.50
   4  -1   6  828.47   51.70
  -4   1  -6  775.57   51.97
  -4   1  -6  581.50   34.77
   4  -1   7  391.18   26.08
   4  -1   7  363.26   19.67
  -4   1  -7  360.81   20.70
  -4   1  -7  410.97   31.56
   4  -1   8 2372.02  192.28
   4  -1   8 2297.32  189.91
  -4   1  -8 2460.81  205.50
  -4   1  -8 2419.39  200.34
   4  -1   9  432.19   30.95
   4  -1   9  349.00   19.99
  -4   1  -9  481.06   30.33
  -4   1  -9  369.56   22.64
   4  -1  10   19.52    3.65
   4  -1  10   36.38    9.63
  -4   1 -10   36.16    7.73
   4  -1  11  360.43   22.73
   4  -1  11  371.81   30.55
  -4   1 -11  419.53   35.39
   4  -1  12  262.99   36.38
   4  -1  12  319.15   28.08
  -4   1 -12  288.76   28.84
   4  -1  13   10.07    8.75
   4  -1  13    9.63    5.66
  -4   1 -13    8.79    6.09
   4  -1  14    2.97    1.92
   4  -1  14    1.73    3.69
  -4   1 -14    1.32    2.76
   4  -1  15  160.78   20.80
   4  -1  15  162.26   12.75
  -4   1 -15  219.71   19.55
   4  -1  16  240.20   17.17
   4  -1  16  241.59   27.20
  -4   1 -16  283.96   23.77
   4  -1  17   22.21    4.39
   4  -1  17   15.98   13.21
  -4   1 -17   16.86    6.34
   4  -1  18    5.62    2.84
   4  -1  18    5.53    8.62
  -4   1 -18   -2.12    6.63
   4  -1  19   36.78    9.61
   4  -1  19   25.47   16.77
  -4   1 -19   28.19   14.46
   4  -1  20   24.41   10.85
   4  -1  20   43.21   10.69
  -4   1 -20   31.85   15.04
   4   0 -18   77.24   24.20
  -4   0  18   -0.63   14.01
  -4   0  18  108.65   15.82
   4   0 -17   13.50   15.56
  -4   0  17   16.30   14.89
   4   0 -16    1.86    5.18
  -4   0  16    2.92    7.55
   4   0 -15   31.67   18.46
  -4   0  15   33.95   10.09
   4   0 -14   40.31   19.71
  -4   0  14   55.82   18.90
   4   0 -13    1.96    4.64
  -4   0  13    3.67    7.12
   4   0 -12    4.29    4.82
  -4   0  12    2.59    4.44
   4   0 -11   36.60   10.55
  -4   0  11   47.22    9.53
   4   0 -10  533.12   46.39
  -4   0  10  607.63   59.62
   4   0  -9  393.87   34.64
  -4   0   9  439.69   44.25
   4   0  -8  116.18   15.03
  -4   0   8  127.22   13.30
   4   0  -7   18.27    6.09
  -4   0   7   20.02    6.42
   4   0  -6   37.85    7.63
  -4   0   6   45.45    7.66
   4   0  -5  935.72   83.12
  -4   0   5  918.76   62.80
   4   0  -4 2131.48  166.34
  -4   0   4 2172.93  162.34
   4   0  -3   63.42    8.95
  -4   0   3   79.32   15.37
   4   0  -2   82.81   14.33
  -4   0   2   86.70    8.88
   4   0  -1  153.76   11.45
  -4   0   1  164.83   11.68
   4   0   0 5012.13  483.59
  -4   0   0 5273.06  481.07
   4   0   1 1103.16   64.51
  -4   0  -1 1021.39   58.21
  -4   0  -2  399.35   25.49
  -4   0  -3  553.79   32.23
  -4   0  -3  485.81   34.83
  -4   0  -4   43.11    5.23
  -4   0  -4   39.52    4.69
   4   0   5  837.30   54.76
  -4   0  -5  882.47   52.49
  -4   0  -5  944.91   58.32
   4   0   6  350.68   24.90
   4   0   6  375.52   23.65
  -4   0  -6  376.04   32.67
  -4   0  -6  337.11   22.06
   4   0   7  187.19   15.70
   4   0   7  177.34   13.19
  -4   0  -7  203.58   15.20
  -4   0  -7  225.94   22.71
   4   0   8   43.18    7.12
   4   0   8   39.33    6.25
  -4   0  -8   56.04   10.85
  -4   0  -8   47.67    6.72
   4   0   9  555.43   30.15
   4   0   9  570.25   42.24
  -4   0  -9  536.02   30.47
  -4   0  -9  585.19   37.69
   4   0  10    0.24    2.62
   4   0  10    1.65    1.32
  -4   0 -10    2.55    4.37
  -4   0 -10    0.08    2.77
   4   0  11   58.67    5.07
   4   0  11   62.98   15.52
  -4   0 -11   60.22    9.72
   4   0  12    1.07    1.83
   4   0  12   -0.86    1.94
  -4   0 -12   -0.73    2.09
   4   0  13   13.25    7.37
   4   0  13   33.88    7.14
  -4   0 -13   21.47    9.20
   4   0  14   -0.43    2.15
   4   0  14   -0.16    1.25
  -4   0 -14    1.04    2.57
   4   0  15   27.05   14.68
   4   0  15   32.00    4.51
  -4   0 -15   40.31   10.38
   4   0  16    0.75    7.57
  -4   0 -16    3.82    5.42
   4   0  17  125.10   28.97
   4   0  17  123.47   10.67
  -4   0 -17  134.25   21.38
   4   0  18  148.31   17.81
   4   0  18  120.46   20.48
  -4   0 -18  150.37   16.88
   4   0  19   53.90   11.52
   4   0  19   52.74   13.33
  -4   0 -19   60.63   10.37
   4   0  20   -0.86    3.28
   4   0  20   -1.99    3.89
  -4   0 -20    1.18    4.77
   4   1 -17   93.86   33.25
  -4  -1  17  140.34   34.82
   4   1 -16   90.05   19.21
  -4  -1  16  117.89   18.11
   4   1 -15   37.80   19.84
  -4  -1  15   45.97   17.91
   4   1 -14    4.36    6.52
  -4  -1  14   -1.76    5.54
   4   1 -13   46.68   11.92
  -4  -1  13   50.74   11.03
   4   1 -12  172.15   36.77
  -4  -1  12  206.68   35.04
   4   1 -11  127.42   29.26
  -4  -1  11  138.20   18.20
   4   1 -10  232.69   27.16
  -4  -1  10  320.71   28.10
   4   1  -9   16.35    7.54
  -4  -1   9   34.98   12.28
   4   1  -8  149.99   16.53
  -4  -1   8  159.08   15.42
   4   1  -7    1.07    2.89
  -4  -1   7    1.94    2.63
   4   1  -6  254.55   21.82
  -4  -1   6  285.66   30.55
   4   1  -5  342.07   27.68
  -4  -1   5  448.31   40.89
   4   1  -4   -0.96    3.52
  -4  -1   4   -0.01    2.03
   4   1  -3  344.61   24.71
  -4  -1   3  365.49   23.75
   4   1  -2  129.43   11.36
  -4  -1   2  129.19   10.76
   4   1  -1   13.69    6.08
  -4  -1   1   14.09    5.59
   4   1   0  963.67   63.80
  -4  -1   0  884.32   50.27
   4   1   1   26.25    4.91
  -4  -1  -1   14.33    2.78
   4   1   2  932.40   54.98
  -4  -1  -2  889.14   50.47
  -4  -1  -3 2181.46  145.16
  -4  -1  -3 2304.76  166.07
  -4  -1  -4   69.16    4.69
  -4  -1  -4   73.35    7.58
  -4  -1  -4   62.18    4.24
   4   1   5  476.93   32.30
  -4  -1  -5  472.94   25.86
  -4  -1  -5  557.97   42.93
   4   1   6 1167.40   83.23
   4   1   6 1353.92   78.39
  -4  -1  -6 1281.19   75.79
  -4  -1  -6 1263.79   84.76
   4   1   7 2098.54  163.32
   4   1   7 2022.87  134.22
  -4  -1  -7 2023.50  148.03
  -4  -1  -7 1878.50  127.04
   4   1   8   90.19   10.76
   4   1   8   82.95    4.72
  -4  -1  -8   96.13    8.13
  -4  -1  -8  106.15   10.01
   4   1   9  149.68   23.03
   4   1   9  167.69    8.95
  -4  -1  -9  161.16   14.28
  -4  -1  -9  171.06   12.69
   4   1  10  132.50   10.99
   4   1  10  123.79   14.26
  -4  -1 -10  131.97   19.39
  -4  -1 -10  124.23   11.67
   4   1  11   85.93    5.89
   4   1  11   91.39   19.36
  -4  -1 -11  104.83    7.95
  -4  -1 -11  111.46   18.27
   4   1  12  141.34   16.71
   4   1  12  154.41   13.56
  -4  -1 -12  151.81   10.87
   4   1  13    4.90    2.06
   4   1  13    1.11    7.48
  -4  -1 -13    3.65    2.56
   4   1  14   50.62    5.88
   4   1  14   41.68   16.49
  -4  -1 -14   53.86   10.69
   4   1  15  171.28   12.73
   4   1  15  137.88   19.60
  -4  -1 -15  195.89   22.67
   4   1  16  146.94   10.60
   4   1  16  136.87   19.68
  -4  -1 -16  201.43   23.40
   4   1  17    3.25    2.40
   4   1  17    7.41    5.11
  -4  -1 -17    5.18    3.50
   4   1  18    3.57    3.33
   4   1  18    0.15    4.20
  -4  -1 -18   -0.29    4.68
   4   1  19   39.52   20.74
   4   1  19   52.24   10.32
  -4  -1 -19   56.15   14.64
   4   1  20   36.12    5.80
   4   1  20   19.53   18.95
  -4  -1 -20   44.80   13.02
   4   1  21   27.30   20.15
  -4  -1 -21   35.63    8.63
   4   2 -17   26.10   21.38
  -4  -2  17   40.38   22.38
   4   2 -16    9.06    9.05
  -4  -2  16   16.37    8.11
   4   2 -15   43.03   23.78
  -4  -2  15   69.99   22.00
   4   2 -14   12.30    7.31
  -4  -2  14   11.90    6.82
   4   2 -13   18.16    8.80
  -4  -2  13   32.65   13.26
   4   2 -12   21.21   17.07
  -4  -2  12   36.82    9.02
   4   2 -11   19.56    8.46
  -4  -2  11   21.56   13.63
   4   2 -10  102.00   16.57
  -4  -2  10  118.11   16.46
   4   2  -9  499.73   59.80
  -4  -2   9  593.19   62.27
   4   2  -8  119.08   23.72
  -4  -2   8  120.55   14.22
   4   2  -7   40.20    8.41
  -4  -2   7   41.83   12.83
   4   2  -6   36.93    7.82
  -4  -2   6   44.28    7.39
   4   2  -5   67.21    9.81
  -4  -2   5   84.10    9.17
   4   2  -4  102.93   11.28
  -4  -2   4  115.92   16.76
   4   2  -3   47.54   11.65
  -4  -2   3   41.18    5.92
   4   2  -2   74.29    8.68
  -4  -2   2   87.97   13.04
   4   2  -1  625.25   44.63
  -4  -2   1  603.39   34.34
   4   2   0   77.42   10.32
  -4  -2   0   76.47   10.53
   4   2   1  155.75   13.52
  -4  -2  -1  225.36   14.98
   4   2   2  452.09   23.59
  -4  -2  -2  438.18   22.52
   4   2   3  436.06   19.82
  -4  -2  -3  421.76   18.76
  -4  -2  -3  408.45   25.78
  -4  -2  -4 1115.32   55.61
  -4  -2  -4  950.48   61.69
  -4  -2  -4 1149.38   56.96
   4   2   5   96.45    9.72
  -4  -2  -5   71.82    8.99
   4   2   6  271.39   20.31
  -4  -2  -6  293.98   29.80
  -4  -2  -6  229.36    9.84
   4   2   7  208.01   19.41
  -4  -2  -7  216.63   18.00
  -4  -2  -7  210.59   13.11
   4   2   8 1858.31  120.79
   4   2   8 1954.53  155.44
  -4  -2  -8 1862.22  139.28
  -4  -2  -8 2018.68  132.92
   4   2   9  172.93   10.21
   4   2   9  160.92   24.17
  -4  -2  -9  185.46   23.05
  -4  -2  -9  180.37   11.55
   4   2  10  380.67   22.21
   4   2  10  337.36   28.83
  -4  -2 -10  381.00   27.72
  -4  -2 -10  359.09   22.70
   4   2  11   48.57    6.45
   4   2  11   39.01    9.07
  -4  -2 -11   49.93   12.60
  -4  -2 -11   39.46    6.83
   4   2  12  170.81   10.66
   4   2  12  182.19   31.52
  -4  -2 -12  244.47   19.87
  -4  -2 -12  216.12   20.11
   4   2  13   40.31   10.71
   4   2  13   56.72    7.73
  -4  -2 -13   53.98    9.74
   4   2  14   -1.74    2.49
   4   2  14   -1.18    3.35
  -4  -2 -14    0.86    3.08
   4   2  15    3.37    3.53
   4   2  15    2.92    4.73
  -4  -2 -15    3.10    2.59
   4   2  16   42.81    5.81
   4   2  16   28.68   18.49
  -4  -2 -16   40.10   10.78
   4   2  17   95.00   27.81
   4   2  17  103.39    8.53
  -4  -2 -17  100.80   11.04
   4   2  18  118.03   33.24
   4   2  18  141.21   15.91
  -4  -2 -18  157.78   21.87
   4   2  19   42.57    9.17
   4   2  19   48.25   13.16
  -4  -2 -19   48.85   13.30
   4   2  20   -0.01    4.72
   4   2  20    1.32    1.92
  -4  -2 -20    1.59    2.80
   4   2  21    2.36    4.07
   4   2  21    2.13    4.80
  -4  -2 -21   -0.52    4.49
   4   3 -17   75.30   34.58
  -4  -3  17  117.14   22.96
   4   3 -16   85.10   19.85
  -4  -3  16  140.94   34.80
   4   3 -15   39.87   22.90
  -4  -3  15   60.18   13.85
   4   3 -14    7.58   11.42
  -4  -3  14    8.26   10.83
   4   3 -13   38.76   12.77
  -4  -3  13   61.22   11.82
   4   3 -12   15.87   13.77
  -4  -3  12   17.42   12.20
   4   3 -11  223.07   29.30
  -4  -3  11  277.69   29.38
   4   3 -10  807.05   99.92
  -4  -3  10  958.61  103.41
   4   3  -9    2.43   17.88
  -4  -3   9   46.03    9.79
   4   3  -8  411.98   35.63
  -4  -3   8  392.04   31.02
   4   3  -7  688.67   72.85
  -4  -3   7  755.83   69.23
   4   3  -6  138.14   23.88
  -4  -3   6  177.99   17.08
   4   3  -5  122.55   13.03
  -4  -3   5  158.88   20.93
   4   3  -4  945.15   66.97
  -4  -3   4 1153.92   89.85
   4   3  -3  341.23   24.43
  -4  -3   3  396.64   25.46
   4   3  -2  317.37   21.39
  -4  -3   2  349.64   22.16
   4   3  -1  507.55   40.40
  -4  -3   1  569.31   33.72
   4   3   0  143.95   15.11
  -4  -3   0  128.55    9.08
   4   3   1  974.41   61.91
  -4  -3  -1  968.12   60.33
   4   3   2  809.22   45.45
  -4  -3  -2  762.63   42.47
   4   3   3 2050.57  128.26
  -4  -3  -3 2004.96  129.22
  -4  -3  -4  117.96    3.78
  -4  -3  -4  147.35   18.41
  -4  -3  -5  530.87   36.40
   4   3   6  302.23   24.18
  -4  -3  -6  329.77   34.51
   4   3   7  868.47   74.42
  -4  -3  -7  966.99   63.57
   4   3   8  123.02    5.40
   4   3   8  109.47   12.96
  -4  -3  -8  115.95    5.77
  -4  -3  -8  120.74   11.68
   4   3   9  131.64   15.03
   4   3   9  124.22    6.84
  -4  -3  -9  139.00    8.04
  -4  -3  -9  142.65   21.02
   4   3  10   34.84    7.51
   4   3  10   36.08    4.08
  -4  -3 -10   37.54    4.69
  -4  -3 -10   41.37    6.94
   4   3  11  169.11   11.20
   4   3  11  145.27   16.74
  -4  -3 -11  175.47   12.77
  -4  -3 -11  149.95   22.28
   4   3  12  174.55   32.43
   4   3  12  239.56   16.92
  -4  -3 -12  215.52   20.30
  -4  -3 -12  239.83   18.39
   4   3  13   64.24    7.82
   4   3  13   64.10   12.64
  -4  -3 -13   72.79   10.30
  -4  -3 -13   67.64   12.11
   4   3  14   74.33    9.38
   4   3  14   66.38   14.13
  -4  -3 -14   81.07   11.90
   4   3  15  172.43   15.83
   4   3  15  129.72   32.30
  -4  -3 -15  170.41   18.54
   4   3  16  185.75   17.13
   4   3  16  138.51   34.59
  -4  -3 -16  166.67   13.41
   4   3  17   11.05   13.10
   4   3  17   13.22    2.93
  -4  -3 -17   19.48    7.02
   4   3  18    1.24    4.67
   4   3  18    1.90    2.93
  -4  -3 -18    1.93    4.46
   4   3  19   23.42    4.18
   4   3  19   19.70   17.14
  -4  -3 -19   28.22    9.97
   4   3  20   33.46   21.15
   4   3  20   38.46    8.56
  -4  -3 -20   42.42   12.39
   4   3  21   24.00    8.32
   4   3  21   11.59   17.00
  -4  -3 -21   19.44   10.26
   4   4 -16    7.59   11.13
  -4  -4  16    1.11   12.42
   4   4 -15   62.52   16.64
  -4  -4  15   88.38   16.96
   4   4 -14  120.90   34.96
  -4  -4  14  162.05   35.17
   4   4 -13   73.88   16.85
  -4  -4  13   96.79   16.32
   4   4 -12  106.93   30.30
  -4  -4  12  121.15   19.00
   4   4 -11    0.41    4.36
  -4  -4  11    2.76    6.75
   4   4 -10  198.81   41.38
  -4  -4  10  223.25   25.30
   4   4  -9  492.80   47.02
  -4  -4   9  620.85   50.77
   4   4  -8  526.82   47.57
  -4  -4   8  683.21   69.47
   4   4  -7   86.36   21.81
  -4  -4   7  102.40   21.60
   4   4  -6    0.24    2.65
  -4  -4   6    1.49    2.47
   4   4  -5  519.21   51.08
  -4  -4   5  604.76   40.56
   4   4  -4  149.66   15.24
  -4  -4   4  179.29   15.16
   4   4  -3   79.23    9.66
  -4  -4   3   76.36    8.98
   4   4  -2 2003.48  171.25
  -4  -4   2 1977.11  144.56
   4   4  -1 2415.70  206.28
  -4  -4   1 2396.26  197.75
   4   4   0 1148.72   86.61
  -4  -4   0 1032.34   65.00
   4   4   1  863.65   58.65
  -4  -4  -1  817.64   54.44
   4   4   2   13.28    2.30
  -4  -4  -2   11.69    3.66
   4   4   3   20.73    4.21
  -4  -4  -3   13.22    2.67
  -4  -4  -4 2092.76  158.67
  -4  -4  -4 2250.45  143.07
  -4  -4  -5 1468.36  122.98
  -4  -4  -6 1604.01  115.16
   4   4   7  165.68   25.63
  -4  -4  -7  188.99   15.78
   4   4   8  183.50   18.00
  -4  -4  -8  220.93   17.70
   4   4   9 2511.78  173.94
   4   4   9 2493.67  218.20
  -4  -4  -9 2467.17  200.44
  -4  -4  -9 2986.72  209.68
   4   4  10  121.76    7.01
   4   4  10  116.26   15.35
  -4  -4 -10  149.41    9.04
  -4  -4 -10  125.18   19.29
   4   4  11    4.25    8.03
   4   4  11   37.33    4.36
  -4  -4 -11   27.04    6.80
  -4  -4 -11   38.67    5.05
   4   4  12  375.84   52.86
   4   4  12  477.15   29.37
  -4  -4 -12  467.77   29.95
  -4  -4 -12  405.46   33.48
   4   4  13  242.77   30.16
   4   4  13  346.23   23.90
  -4  -4 -13  333.68   43.28
  -4  -4 -13  358.74   26.35
   4   4  14  361.03   54.66
   4   4  14  418.84   28.11
  -4  -4 -14  428.58   25.77
   4   4  15   79.53    9.47
   4   4  15   76.47   24.77
  -4  -4 -15   87.01   12.30
   4   4  16   40.64    7.25
   4   4  16   23.41   11.34
  -4  -4 -16   40.01    5.73
   4   4  17   91.99    7.72
   4   4  17   75.36   17.10
  -4  -4 -17   89.20    9.39
   4   4  18  182.14   16.79
   4   4  18  172.38   26.49
  -4  -4 -18  222.64   23.86
   4   4  19  100.65   11.81
   4   4  19   86.96   19.35
  -4  -4 -19  110.00   17.43
   4   4  20    3.22    3.82
   4   4  20    3.37    6.04
  -4  -4 -20    2.89    5.03
   4   4  21   16.11    4.19
   4   4  21   18.40    9.92
  -4  -4 -21   14.23    8.84
   4   5 -16   76.41   19.84
  -4  -5  16  118.34   34.74
   4   5 -15   30.48   14.77
  -4  -5  15   67.62   15.14
   4   5 -14    7.66   15.80
  -4  -5  14   20.91    9.02
   4   5 -13   29.79   12.05
  -4  -5  13   42.09   19.19
   4   5 -12   45.82   23.12
  -4  -5  12   59.31   14.18
   4   5 -11    2.12    3.17
  -4  -5  11   -1.76    3.57
   4   5 -10  116.19   30.64
  -4  -5  10  158.72   21.78
   4   5  -9  107.73   17.63
  -4  -5   9  166.41   31.17
   4   5  -8  249.75   39.87
  -4  -5   8  322.63   43.29
   4   5  -7  279.89   28.68
  -4  -5   7  364.78   30.43
   4   5  -6  261.92   37.68
  -4  -5   6  321.55   26.49
   4   5  -5    2.56    3.59
  -4  -5   5    2.75    3.40
   4   5  -4  210.90   19.18
  -4  -5   4  244.59   27.48
   4   5  -3   32.11    9.79
  -4  -5   3   37.11   10.56
   4   5  -2  142.26   12.25
  -4  -5   2  171.85   12.96
   4   5  -1  104.28   13.77
  -4  -5   1  129.28   14.58
   4   5   0    1.18    1.55
  -4  -5   0    0.40    2.99
   4   5   1  600.27   41.54
  -4  -5  -1  664.39   36.93
   4   5   2 1461.74  104.14
  -4  -5  -2 1596.93  108.61
   4   5   3  899.83   53.81
  -4  -5  -3  902.29   52.23
   4   5   4   16.45    2.34
  -4  -5  -4   22.93    7.74
  -4  -5  -4   12.02    2.44
   4   5   5   -0.75    0.41
  -4  -5  -5    7.16    1.99
  -4  -5  -6  625.84   54.04
   4   5   7  391.30   31.16
  -4  -5  -7  508.50   45.44
   4   5   8 1262.27  116.79
  -4  -5  -8 1408.30  115.57
   4   5   9  221.87   19.92
   4   5   9  236.55   10.38
  -4  -5  -9  241.95   18.85
   4   5  10   76.72   11.65
   4   5  10   72.95    4.24
  -4  -5 -10   75.30   15.86
   4   5  11  876.30   79.06
   4   5  11  944.57   58.52
  -4  -5 -11 1151.13   68.14
  -4  -5 -11  928.16   71.39
   4   5  12  313.38   50.66
   4   5  12  394.74   23.47
  -4  -5 -12  402.96   48.95
  -4  -5 -12  498.36   30.16
   4   5  13  139.73   11.28
   4   5  13   99.46   16.91
  -4  -5 -13  117.76   15.55
  -4  -5 -13  138.26   13.00
   4   5  14   20.92   15.38
   4   5  14   24.54    4.89
  -4  -5 -14   23.68    8.86
  -4  -5 -14   31.86    7.09
   4   5  15  207.97   30.67
   4   5  15  271.50   20.72
  -4  -5 -15  300.08   24.71
   4   5  16  141.61   21.90
   4   5  16  182.67   15.36
  -4  -5 -16  170.57   12.39
   4   5  17   10.68   13.40
   4   5  17   18.54    5.04
  -4  -5 -17   14.84    6.51
   4   5  18   -0.02    6.86
   4   5  18    1.19    2.64
  -4  -5 -18    1.11    3.37
   4   5  19   38.70   22.07
   4   5  19   49.80    5.86
  -4  -5 -19   52.65    7.52
   4   5  20   50.08   26.90
   4   5  20   77.84   11.18
  -4  -5 -20   68.61    9.14
   4   5  21   49.03   27.46
   4   5  21   72.95    7.57
  -4  -5 -21   62.92   15.06
   4   6 -15   11.77   17.54
  -4  -6  15   25.71   18.30
   4   6 -14   85.67   22.41
  -4  -6  14  150.81   24.16
   4   6 -13   89.89   30.99
  -4  -6  13  136.39   21.92
   4   6 -12    7.47    7.23
  -4  -6  12   16.96   12.69
   4   6 -11   -3.20    8.55
  -4  -6  11   -3.90    9.08
   4   6 -10   43.66   12.39
  -4  -6  10   71.33   12.83
   4   6  -9  197.61   39.36
  -4  -6   9  245.74   27.21
   4   6  -8  178.00   24.44
  -4  -6   8  297.96   28.36
   4   6  -7    2.99    5.13
  -4  -6   7    4.97    4.65
   4   6  -6  345.01   47.49
  -4  -6   6  385.41   32.22
   4   6  -5  600.39   48.33
  -4  -6   5  723.13   50.90
   4   6  -4  354.48   39.34
  -4  -6   4  428.71   42.66
   4   6  -3  119.46   11.47
  -4  -6   3  146.17   12.94
   4   6  -2  148.34   19.89
  -4  -6   2  177.78   20.72
   4   6  -1  362.78   24.66
  -4  -6   1  449.91   27.64
   4   6   0  323.26   20.83
  -4  -6   0  357.64   28.06
   4   6   1  399.07   25.84
  -4  -6  -1  164.37   13.87
   4   6   2 4056.51  386.84
  -4  -6  -2 4555.83  400.71
   4   6   3 2423.60  188.97
  -4  -6  -3 2479.73  184.88
   4   6   4   87.03    7.25
  -4  -6  -4  108.16   16.56
  -4  -6  -4  103.63    7.75
   4   6   5  198.65   10.94
  -4  -6  -5  235.23   17.20
   4   6   6 1316.49   75.45
   4   6   6 1497.42   85.30
  -4  -6  -6 1565.20  108.97
   4   6   7  550.53   24.39
  -4  -6  -7  648.86   42.83
   4   6   8  108.58    4.60
   4   6   8  111.01   19.32
  -4  -6  -8  119.91   11.49
   4   6   9   52.20   15.32
  -4  -6  -9   63.03   12.90
   4   6  10   93.82   13.13
   4   6  10  102.69    4.94
   4   6  10  119.73    7.22
  -4  -6 -10  108.80   11.29
   4   6  11   66.40   19.67
  -4  -6 -11   71.69   17.33
   4   6  12  117.25   25.24
   4   6  12   95.80    7.08
  -4  -6 -12   99.09   13.58
   4   6  13  210.55   27.35
   4   6  13  252.64   15.61
  -4  -6 -13  291.44   19.53
  -4  -6 -13  218.02   22.88
   4   6  14  148.25   34.68
   4   6  14  193.88   14.39
  -4  -6 -14  175.59   32.98
  -4  -6 -14  228.75   17.82
   4   6  15   91.57   17.93
   4   6  15  112.84    9.63
  -4  -6 -15  145.10   12.98
  -4  -6 -15   67.34   15.46
   4   6  16   -2.47    6.95
   4   6  16    2.67    2.42
  -4  -6 -16    1.45    3.25
   4   6  17  128.25   34.13
   4   6  17  171.62   15.17
  -4  -6 -17  165.33   13.04
   4   6  18   69.54   26.71
   4   6  18   95.30   11.65
  -4  -6 -18   94.00   14.43
   4   6  19   87.31   19.67
   4   6  19  109.21    8.42
  -4  -6 -19  131.85   17.09
   4   6  20    5.31    8.07
   4   6  20    9.43    4.69
  -4  -6 -20   11.56    6.51
   4   6  21    0.40    4.10
   4   7 -14    4.53   13.14
  -4  -7  14   17.84   15.75
   4   7 -13   20.03   11.06
  -4  -7  13   38.81   12.51
   4   7 -12   23.08   19.78
  -4  -7  12   47.43   12.83
   4   7 -11  159.60   24.18
  -4  -7  11  213.54   25.68
   4   7 -10   72.74   15.68
  -4  -7  10  109.61   26.02
   4   7  -9    3.59    8.21
  -4  -7   9    3.49    8.34
   4   7  -8    1.68    4.43
  -4  -7   8    3.81    7.11
   4   7  -7   77.69   21.51
  -4  -7   7  108.14   23.03
   4   7  -6  199.68   21.58
  -4  -7   6  278.10   34.22
   4   7  -5   58.15   10.33
  -4  -7   5   74.86   10.38
   4   7  -4    8.29    7.38
  -4  -7   4   10.26    7.39
   4   7  -3  133.89   14.32
  -4  -7   3  176.61   15.57
   4   7  -2  283.72   32.33
  -4  -7   2  320.25   32.85
   4   7  -1  332.92   33.22
  -4  -7   1  363.31   32.39
   4   7   0   32.25    5.65
  -4  -7   0   53.55    8.68
   4   7   1    3.20    2.48
  -4  -7  -1    4.72    2.30
   4   7   2  183.62   20.65
  -4  -7  -2  347.13   18.45
   4   7   3 2355.75  196.94
  -4  -7  -3 2767.82  218.05
   4   7   4  233.36   13.02
  -4  -7  -4  276.43   28.60
  -4  -7  -4  302.18   19.62
   4   7   5    2.54    2.02
  -4  -7  -5    2.58    2.71
   4   7   6   89.95    6.73
   4   7   6   97.17    7.06
  -4  -7  -6  106.06   10.58
   4   7   7  158.30   10.83
   4   7   7  131.97    7.88
  -4  -7  -7  165.75   21.96
   4   7   8   44.54    3.50
   4   7   8   35.86    3.23
  -4  -7  -8   65.75   13.05
   4   7   9   67.19   15.40
   4   7   9   57.46    4.03
   4   7   9   53.37    3.81
  -4  -7  -9   56.14    8.13
   4   7  10   64.17    8.15
   4   7  10    0.85    2.42
   4   7  11  739.56   79.31
   4   7  11  909.61   50.98
   4   7  11  717.95   39.97
  -4  -7 -11  784.30   59.22
   4   7  12  212.97   35.51
   4   7  12  245.27   14.14
  -4  -7 -12  248.30   34.14
   4   7  13   28.67    7.46
   4   7  13   71.45   11.69
  -4  -7 -13   74.28    9.94
   4   7  14  266.72   44.91
  -4  -7 -14  248.04   25.51
   4   7  15  232.35   28.20
   4   7  15  186.34   13.45
  -4  -7 -15  251.22   25.14
  -4  -7 -15  235.63   19.08
   4   7  16  385.11   25.89
   4   7  16  341.31   59.06
  -4  -7 -16  434.31   32.98
   4   7  17   28.18   17.07
   4   7  17   29.46    5.69
  -4  -7 -17   40.90    8.60
   4   7  18   43.46   13.42
   4   7  18   53.19    5.36
  -4  -7 -18   64.87   11.69
   4   7  19   -0.96    4.67
   4   7  19    2.06    3.68
  -4  -7 -19    2.69    3.72
   4   7  20   44.27   13.78
   4   8 -13   45.31   24.53
  -4  -8  13   88.08   30.10
   4   8 -12   -1.89    4.24
  -4  -8  12    0.16    4.58
   4   8 -11   26.00   12.26
  -4  -8  11   53.26   12.78
   4   8 -10   35.97   20.20
  -4  -8  10   47.17   12.59
   4   8  -9   19.03    9.49
  -4  -8   9   25.77    9.04
   4   8  -8    7.71    9.05
  -4  -8   8    6.46    5.71
   4   8  -7   20.54    7.58
  -4  -8   7   21.92    7.46
   4   8  -6   -0.22    2.27
  -4  -8   6    0.01    4.00
   4   8  -5    1.60    7.23
  -4  -8   5   10.34    7.24
   4   8  -4    3.33    3.02
  -4  -8   4   -0.14    2.75
   4   8  -3   17.76    6.06
  -4  -8   3   23.02    8.94
  -4  -8   2   10.00    7.17
   4   8  -1  193.05   25.03
  -4  -8   1  214.71   16.01
   4   8   0  209.71   17.34
  -4  -8   0  264.28   26.52
   4   8   1  702.57   48.33
  -4  -8  -1  785.00   49.27
   4   8   2  176.00   19.53
  -4  -8  -2  213.66   19.21
   4   8   3   16.36    5.76
  -4  -8  -3   22.57    5.01
  -4  -8  -3   18.18    3.31
   4   8   4  845.43   55.15
  -4  -8  -4  959.24   67.49
  -4  -8  -4 1127.16   78.42
   4   8   5  296.66   23.99
  -4  -8  -5  382.55   26.80
   4   8   6  207.27   11.18
  -4  -8  -6  213.27   16.54
   4   8   7   -0.32    1.27
   4   8   7    0.82    1.28
  -4  -8  -7    0.18    3.47
   4   8   8  145.59    9.69
   4   8   8  132.93    9.33
  -4  -8  -8  134.45   19.04
   4   8   9  204.21   12.04
   4   8   9  190.03   11.78
  -4  -8  -9  199.90   16.87
   4   8  10  467.00   24.73
   4   8  10  401.83   22.11
   4   8  10  381.61   47.39
  -4  -8 -10  371.23   37.47
   4   8  11    7.61    8.55
   4   8  11    6.47    3.06
   4   8  11    8.11    2.35
  -4  -8 -11    4.72    3.66
   4   8  12   58.28    6.50
   4   8  12   57.66   11.80
   4   8  12   57.07    6.50
  -4  -8 -12   83.84   11.33
   4   8  13  243.69   26.08
   4   8  13  234.12   15.12
  -4  -8 -13  320.62   39.37
   4   8  14  310.11   49.26
   4   8  14  398.68   25.74
  -4  -8 -14  434.87   51.33
   4   8  15  163.78   11.71
   4   8  15  125.78   20.25
  -4  -8 -15  178.78   31.56
   4   8  16    3.71    7.72
   4   8  16    2.63    2.14
  -4  -8 -16    3.25    4.38
   4   8  17   -0.01    1.70
   4   8  17    5.88    5.97
   4   8  18    6.50    5.81
   4   8  18    3.43    2.87
   4   8  19   28.69   11.75
   4   8  20   11.59    8.97
   4   9 -12   20.03   18.78
  -4  -9  12   31.51   20.79
   4   9 -11   40.97   14.11
  -4  -9  11   74.91   23.80
   4   9 -10   39.99   13.55
  -4  -9  10   49.95   21.61
   4   9  -9   24.60   18.55
  -4  -9   9   37.42   17.47
   4   9  -8   38.61   10.30
  -4  -9   8   44.73   17.76
   4   9  -7   88.74   23.93
  -4  -9   7  138.88   25.44
   4   9  -6   15.76   12.54
  -4  -9   6   28.92    7.41
   4   9  -5   12.95    5.85
  -4  -9   5   10.67    5.29
   4   9  -4   90.23   21.18
  -4  -9   4   96.00   19.15
   4   9  -3  238.50   34.64
  -4  -9   3  256.91   21.60
   4   9  -2  389.24   33.37
  -4  -9   2  438.36   32.06
   4   9  -1  139.69   15.13
  -4  -9   1  148.70   13.10
   4   9   0   77.29   14.68
  -4  -9   0   81.67    9.27
   4   9   1   38.16    9.94
  -4  -9  -1   41.59    9.98
   4   9   2  368.73   35.02
  -4  -9  -2  426.26   26.97
   4   9   3  262.49   27.35
  -4  -9  -3  354.46   34.42
  -4  -9  -3  342.04   21.88
   4   9   4  353.11   32.22
  -4  -9  -4  395.19   28.68
  -4  -9  -4  525.71   39.79
   4   9   5   35.42    6.99
  -4  -9  -5   38.04    7.00
   4   9   6  381.69   26.60
  -4  -9  -6  329.40   22.51
   4   9   7   51.46    7.37
   4   9   7   65.20    5.36
  -4  -9  -7   37.69   11.90
   4   9   8    5.55    2.97
   4   9   8    8.74    3.13
  -4  -9  -8    6.35    3.33
   4   9   9   31.26    4.57
   4   9   9   35.73    4.89
  -4  -9  -9   33.13    5.75
   4   9  10  206.58   13.00
   4   9  10  188.40   12.90
  -4  -9 -10  150.07   22.04
   4   9  11   80.39    7.18
   4   9  11   72.66   12.68
   4   9  11  105.67    8.06
  -4  -9 -11   83.02   15.62
   4   9  12   53.16    5.35
   4   9  12   35.58   10.07
   4   9  12   46.14    5.34
  -4  -9 -12   32.79    7.38
   4   9  13   49.70   18.01
   4   9  13   59.96    7.01
   4   9  13   66.79    7.12
  -4  -9 -13   47.90    8.55
   4   9  14    8.38   10.60
   4   9  14   10.52    3.72
   4   9  14   11.95    3.16
  -4  -9 -14    6.23    7.93
   4   9  15  126.72   19.85
   4   9  15  176.85   12.36
  -4  -9 -15  161.75   26.46
   4   9  16   18.75   13.67
   4   9  16   29.35    4.55
  -4  -9 -16   15.93    7.64
   4   9  17    3.35    5.05
   4   9  17   -0.05    1.57
   4   9  18   10.70    7.17
   4   9  19    7.82    6.86
   4   9  20   21.23   16.33
  -4 -10  11    1.62    8.88
   4  10 -10   31.21   13.66
  -4 -10  10   54.41   20.31
   4  10  -9   69.08   25.14
  -4 -10   9  101.45   25.90
   4  10  -8   67.97   24.16
  -4 -10   8   94.27   15.49
   4  10  -7    2.72    3.08
  -4 -10   7   -1.38    3.19
   4  10  -6   58.27   20.07
  -4 -10   6   76.63   19.40
   4  10  -5  171.11   32.46
  -4 -10   5  211.95   32.97
   4  10  -4  151.14   19.49
  -4 -10   4  180.73   19.58
   4  10  -3  182.85   31.07
  -4 -10   3  204.78   29.08
   4  10  -2   11.22    9.87
  -4 -10   2   16.48    8.65
   4  10  -1  117.95   14.12
  -4 -10   1  130.28   18.52
   4  10   0   25.38    5.97
  -4 -10   0   29.13    8.98
   4  10   1   12.42    4.50
  -4 -10  -1   17.75    7.35
   4  10   2  186.27   23.43
  -4 -10  -2  222.08   24.13
   4  10   3   47.03   11.36
  -4 -10  -3   55.74    6.83
  -4 -10  -3   59.03    7.67
   4  10   4   11.66    6.83
  -4 -10  -4   15.57    6.52
  -4 -10  -4   21.45    4.75
   4  10   5  163.91   12.51
  -4 -10  -5  184.03   20.46
   4  10   6  233.55   16.03
  -4 -10  -6  240.30   17.36
   4  10   7    2.28    3.05
   4  10   7    3.16    1.65
  -4 -10  -7    6.51    4.54
   4  10   8    1.50    2.39
   4  10   8    1.66    2.56
  -4 -10  -8    4.10    4.15
   4  10   9   63.58    7.70
   4  10   9   81.98    8.20
  -4 -10  -9   63.09    8.04
   4  10  10   85.51    8.34
   4  10  10   65.77    7.72
  -4 -10 -10   63.94    7.95
   4  10  11   -2.18    1.50
   4  10  11    1.11    1.31
  -4 -10 -11    0.70    2.87
   4  10  12   59.42    6.57
   4  10  12   40.52    5.66
  -4 -10 -12   43.55    7.39
   4  10  13  103.72    8.89
   4  10  13   84.00   22.48
   4  10  13   72.13    7.86
  -4 -10 -13   87.11   10.89
   4  10  14  103.62   17.74
   4  10  14  132.92   11.78
   4  10  14  139.05   11.24
  -4 -10 -14  122.87   13.85
   4  10  15   53.80   13.39
   4  10  15   85.36    9.26
   4  10  15   69.13    6.91
  -4 -10 -15   71.45   11.01
   4  10  16   21.17    4.37
   4  10  16   19.37   13.57
   4  10  16   22.14    5.41
  -4 -10 -16   19.58    7.33
   4  10  17    9.82   10.26
   4  10  18   11.10    6.81
   4  10  19   23.05   15.10
   4  11 -10   33.23   25.01
  -4 -11  10   61.56   16.58
   4  11  -9   -0.46    4.19
  -4 -11   9    3.08    4.43
   4  11  -8   25.03   16.70
  -4 -11   8   42.11   11.55
   4  11  -7   70.48   24.71
  -4 -11   7  141.74   28.59
   4  11  -6   75.16   14.31
  -4 -11   6  100.19   22.92
   4  11  -5   -1.23    6.42
  -4 -11   5   -2.24    3.70
   4  11  -4    9.94    9.74
  -4 -11   4   10.02    9.13
   4  11  -3   41.35    9.84
  -4 -11   3   44.90    8.58
   4  11  -2  300.96   43.02
  -4 -11   2  362.20   39.32
   4  11  -1   90.91   22.80
  -4 -11   1  137.11   20.60
   4  11   0   25.14    6.17
   4  11   1    2.89    2.71
  -4 -11  -1    1.21    2.48
   4  11   2   49.07    7.68
  -4 -11  -2   49.69    6.24
  -4 -11  -2   67.39   11.89
   4  11   3  141.67   14.72
  -4 -11  -3  172.60   19.67
  -4 -11  -3  208.89   16.47
   4  11   4    9.28    5.51
  -4 -11  -4    9.41    2.79
  -4 -11  -4    0.40    3.81
   4  11   5   26.56    7.73
  -4 -11  -5   27.62    5.21
   4  11   6  108.86   14.95
  -4 -11  -6  138.49   16.50
   4  11   7  165.62   12.67
   4  11   7  208.67   18.75
  -4 -11  -7  181.02   15.31
   4  11   8  426.62   32.32
   4  11   8  359.77   31.26
  -4 -11  -8  406.32   39.18
   4  11   9  156.35   15.16
   4  11   9  175.51   15.41
  -4 -11  -9  152.25   13.40
   4  11  10   26.76    4.77
   4  11  10   20.66    5.19
  -4 -11 -10   31.65    8.64
   4  11  11  144.98   13.96
   4  11  11  161.92   12.87
  -4 -11 -11  153.40   21.37
   4  11  12  112.05    9.85
   4  11  12  101.51   10.57
  -4 -11 -12  110.23   11.48
   4  11  13   95.40    9.73
   4  11  13  114.68   10.06
  -4 -11 -13  113.91   12.31
   4  11  14    0.27    2.11
   4  11  14    1.68    1.98
   4  11  14    3.29    3.58
  -4 -11 -14    2.34    2.75
   4  11  15   84.62   24.77
   4  11  15   96.16    9.87
   4  11  15   79.31    9.24
  -4 -11 -15   95.30   12.15
   4  11  16  192.52   27.55
  -4 -11 -16  255.52   24.75
   4  11  17   18.83   13.81
   4  11  18    6.47    6.16
   4  12  -9   46.51   14.11
  -4 -12   9   76.99   16.64
   4  12  -8   20.02    8.66
  -4 -12   8   27.22   17.33
   4  12  -7    2.63    8.60
  -4 -12   7    7.57    8.92
   4  12  -6   48.38   12.77
  -4 -12   6   68.13   12.30
   4  12  -5  122.89   20.06
  -4 -12   5  168.54   19.45
   4  12  -4  189.69   36.52
  -4 -12   4  247.53   35.01
   4  12  -3  112.11   17.26
  -4 -12   3  150.61   23.70
   4  12  -2    6.67    5.07
  -4 -12   2    7.52    4.42
   4  12  -1   83.37   20.35
  -4 -12   1  109.40   12.43
   4  12   0  127.56   24.16
  -4 -12   0  168.42   15.80
   4  12   1  102.27   13.71
  -4 -12  -1  155.97   14.31
   4  12   2   54.85    9.45
  -4 -12  -2   88.48   12.32
  -4 -12  -2   90.11   15.50
   4  12   3    1.79    4.48
  -4 -12  -3    2.13    2.12
   4  12   4   -0.72    3.34
  -4 -12  -4   -0.53    2.86
   4  12   5  161.22   20.68
  -4 -12  -5  192.53   21.27
   4  12   6   63.76   12.14
  -4 -12  -6   71.19    7.66
   4  12   7   10.72    5.13
   4  12   7    7.99    5.49
  -4 -12  -7   13.84    6.39
   4  12   8  181.31   13.17
  -4 -12  -8  160.10   21.04
   4  12   9  299.67   27.71
   4  12   9  363.03   29.52
  -4 -12  -9  314.31   23.86
   4  12  10  305.21   24.27
   4  12  10  270.74   23.89
  -4 -12 -10  292.47   30.04
   4  12  11    8.37    3.81
   4  12  11   10.11    3.80
  -4 -12 -11    6.27    6.29
   4  12  12    3.57    2.72
   4  12  12    3.60    1.83
  -4 -12 -12    2.82    3.09
   4  12  13   43.62    6.81
   4  12  13   39.59    7.12
  -4 -12 -13   52.09    8.05
   4  12  14  132.56   12.27
   4  12  14   91.24   11.26
  -4 -12 -14  129.35   13.36
  -4 -12 -15  101.70   12.73
   4  12  16    2.28    4.01
  -4 -12 -16    1.50    3.42
   4  12  17    3.71    8.78
   4  13  -7   17.71   16.36
  -4 -13   7   35.03   17.09
   4  13  -6   48.27   12.98
  -4 -13   6   61.77   12.49
   4  13  -5   10.54    6.82
  -4 -13   5   11.65   10.63
  -4 -13   4   -3.03    4.09
   4  13  -3   62.68   12.81
  -4 -13   3   79.67   19.61
   4  13  -2   98.54   16.53
  -4 -13   2  141.71   15.90
   4  13  -1  121.27   25.88
  -4 -13   1  166.88   17.64
   4  13   0   -0.10    6.09
  -4 -13   0    4.83    3.75
   4  13   1   44.62    9.13
  -4 -13  -1   53.59    6.28
  -4 -13  -1   61.54    9.64
   4  13   2  150.78   27.21
  -4 -13  -2  209.39   21.89
  -4 -13  -2  228.22   20.24
   4  13   3   74.75   15.81
  -4 -13  -3   78.48    7.18
  -4 -13  -3   32.93    9.93
   4  13   4   50.55   13.16
  -4 -13  -4   56.77   10.47
   4  13   5   -1.73    3.35
  -4 -13  -5   -0.29    1.65
   4  13   6   24.87    5.49
  -4 -13  -6   40.33    8.56
   4  13   7   84.13    9.57
   4  13   7  109.34   14.50
  -4 -13  -7  106.94   15.11
   4  13   8   86.11   14.05
   4  13   8  101.88   14.66
  -4 -13  -8  101.25    9.60
   4  13   9  135.04   10.71
   4  13   9  107.24   15.66
  -4 -13  -9  126.34   17.50
   4  13  10   95.81   12.08
   4  13  10   79.97   12.17
  -4 -13 -10   92.79   14.14
   4  13  11   95.89   11.38
   4  13  11   78.31   11.53
  -4 -13 -11  100.37   10.91
   4  13  12   24.77    6.08
   4  13  12   26.35    6.25
  -4 -13 -12   29.91    6.06
   4  13  13   34.71    7.68
   4  13  13   45.68    7.28
  -4 -13 -13   48.06    7.69
  -4 -13 -14    1.41    4.39
  -4 -13 -15   42.09   13.49
  -4 -13 -16   45.57    9.80
   4  14  -5   11.80    7.20
  -4 -14   5   10.03   11.18
   4  14  -4   31.05   21.27
  -4 -14   4   70.95   12.49
   4  14  -3   56.73   12.54
  -4 -14   3   76.45   20.12
   4  14  -2    3.18    7.86
  -4 -14   2    5.95    7.56
   4  14  -1    0.47    7.94
  -4 -14   1    7.51    4.74
   4  14   0   32.76    8.64
  -4 -14   0   41.41    6.15
  -4 -14   0   58.60   10.05
   4  14   1   64.09   12.50
  -4 -14  -1   97.87    9.55
  -4 -14  -1  116.84   13.82
   4  14   2    2.91    5.33
  -4 -14  -2    4.84    3.72
  -4 -14  -2   -0.74    3.67
   4  14   3   -1.11    3.65
  -4 -14  -3    1.13    2.57
   4  14   4   31.82    7.55
  -4 -14  -4   49.54    6.41
   4  14   5   66.40   16.16
  -4 -14  -5   96.95   13.81
   4  14   6   62.29   14.83
  -4 -14  -6   90.49    8.91
   4  14   7    3.34    4.18
   4  14   7    7.01    5.04
  -4 -14  -7    6.39    4.84
   4  14   8    2.57    4.17
   4  14   8    4.45    4.67
  -4 -14  -8    6.24    4.44
   4  14   9   50.80    7.39
   4  14   9   62.59   10.67
  -4 -14  -9   66.77    7.47
   4  14  10  224.16   18.38
   4  14  10  162.29   21.79
  -4 -14 -10  208.07   16.97
   4  14  11    2.77    3.56
   4  14  11    3.47    3.66
  -4 -14 -11    3.63    4.79
   4  14  12   -0.39    2.75
   4  14  12    2.11    2.84
  -4 -14 -12    3.76    4.12
  -4 -14 -13   38.01   11.71
  -4 -14 -14   66.63   15.19
  -4 -14 -15   48.14   14.17
   4  15  -3    9.41    7.17
  -4 -15   3   19.58   12.31
   4  15  -2   44.40   20.30
  -4 -15   2   77.90   21.43
   4  15  -1   26.48   10.15
  -4 -15   1   60.15   11.07
   4  15   0   14.48    7.16
  -4 -15   0   24.36    5.06
  -4 -15   0   35.25    8.31
   4  15   1    8.32    9.98
  -4 -15  -1   17.98    4.10
  -4 -15  -1   16.74    7.65
   4  15   2   27.50   14.76
  -4 -15  -2   61.52   10.30
   4  15   3   32.82    8.68
  -4 -15  -3   64.46   10.96
   4  15   4   30.62   14.35
  -4 -15  -4   58.13    6.74
   4  15   5    1.26    5.83
  -4 -15  -5    6.26    4.37
   4  15   6    5.56    3.73
  -4 -15  -6    6.55    5.06
   4  15   7   32.15    8.79
   4  15   7   22.84   10.11
  -4 -15  -7   38.49    5.54
   4  15   8   40.71   10.51
   4  15   8   35.63   10.31
  -4 -15  -8   37.80    5.89
   4  15   9    4.04    4.23
   4  15   9    4.96    4.63
  -4 -15  -9    2.69    4.42
   4  15  10   15.06    4.31
   4  15  10   21.40    6.73
  -4 -15 -10   15.63    7.34
   4  15  11   39.36    5.31
   4  15  11   32.19    9.26
  -4 -15 -11   39.36   10.32
  -4 -15 -12   48.20   11.86
  -4 -15 -13   24.28    9.11
   4  16   0   19.43   14.92
  -4 -16   0   40.64    7.13
  -4 -16   0   43.52   12.07
   4  16   1   28.11   15.50
  -4 -16  -1   57.20   11.98
   4  16   2   14.29    6.83
  -4 -16  -2   30.81    8.95
   4  16   3    0.71    4.43
  -4 -16  -3    0.75    2.90
   4  16   4    0.83    3.96
  -4 -16  -4    6.28    2.69
   4  16   5   46.59    9.30
  -4 -16  -5   57.51    7.30
   4  16   6   30.20   12.76
  -4 -16  -6   42.38    9.85
   4  16   7   -2.08    1.89
   4  16   7    1.24    2.10
  -4 -16  -7    0.51    2.63
   4  16   8    3.46    4.73
   4  16   8    4.13    4.91
  -4 -16  -8    2.02    4.03
   4  16   9   80.14   13.94
   4  16   9   60.82   14.28
  -4 -16  -9   75.22    7.93
   4  16  10   17.21    8.55
   4  16  10   22.83    5.59
  -4 -16 -10   30.76    5.29
  -5  15   8   12.73   10.11
  -5  15   8   12.04    7.64
  -5  15   7   -1.91    7.78
  -5  15   7   -3.83    5.19
  -5  15   6   92.97   21.56
  -5  15   6   42.76   22.97
  -5  15   5   62.16   29.82
  -5  15   5   36.64   19.94
  -5  15   4   64.40   15.50
  -5  15   4  127.52   32.59
  -5  15   3   14.66    8.44
  -5  15   3   26.07   19.63
  -5  15   2    3.56    4.39
  -5  15   2   -2.48    6.35
  -5  15   1    4.91   12.36
  -5  15   1   13.19    9.26
  -5  15   0    6.16   14.35
  -5  15   0   16.46   10.23
  -5  15  -1    6.17   11.02
  -5  15  -2    5.37    9.99
  -5  15  -3   -2.43    9.02
  -5  15  -4   44.58   13.71
  -5  14  10   25.84   18.74
  -5  14  10   15.75   16.00
  -5  14   9   -2.21   10.78
  -5  14   9   -2.88    5.35
  -5  14   8   43.64   10.51
  -5  14   8   28.38   12.24
  -5  14   7  120.04   19.82
  -5  14   7   73.50   29.06
  -5  14   6   77.01   15.60
  -5  14   6   48.67   25.03
  -5  14   5   49.52   14.04
  -5  14   5   37.45   11.75
  -5  14   4   29.24   17.16
  -5  14   4   16.82    8.41
  -5  14   3  118.89   20.03
  -5  14   3  202.50   41.60
  -5  14   2  116.08   20.06
  -5  14   2  279.99   46.45
  -5  14   1   35.00   11.80
  -5  14   1   94.79   25.18
  -5  14   0   -2.00    8.96
  -5  14   0    6.79    6.27
  -5  14  -1    3.08    8.79
  -5  14  -2   24.28   16.07
  -5  14  -3   44.69   21.11
  -5  14  -4   11.47   13.52
  -5  14  -5   10.94   13.58
  -5  14  -6   51.62   24.37
  -5  14  -7   27.68   19.52
  -5  13  12   16.37   10.58
  -5  13  11    0.01    3.23
  -5  13  10   12.63    8.83
  -5  13  10   -0.10    6.62
  -5  13   9   94.91   23.85
  -5  13   9   79.76   19.19
  -5  13   8   56.13   19.35
  -5  13   8   41.61   22.02
  -5  13   7   10.02    6.37
  -5  13   7   -1.62   11.20
  -5  13   6   31.10   11.11
  -5  13   6   21.83   10.10
  -5  13   5  110.95   18.46
  -5  13   5   75.91   16.44
  -5  13   4  103.28   17.97
  -5  13   4   79.45   15.50
  -5  13   3   94.49   27.91
  -5  13   3   59.21   13.38
  -5  13   2    0.07    4.30
  -5  13   2   11.04    9.72
  -5  13   1   30.85   10.09
  -5  13   1   58.60   20.92
  -5  13   0   41.19   10.73
  -5  13  -1    1.52    4.13
  -5  13  -2    5.94    6.13
  -5  13  -3   46.31   11.88
  -5  13  -4   98.96   17.68
  -5  13  -5   60.63   14.86
  -5  13  -6    6.77    6.79
  -5  13  -7   12.36    8.20
  -5  13  -8   20.03   10.26
  -5  13  -9   41.14   13.32
  -5  12  13   12.42    7.65
  -5  12  13    4.03    3.51
  -5  12  12    5.43    6.12
  -5  12  12   20.30   10.28
  -5  12  11  119.79   24.51
  -5  12  11   76.12    9.28
  -5  12  10   81.30   12.00
  -5  12  10   41.77    6.03
  -5  12   9   -0.00    1.74
  -5  12   9    0.41    2.55
  -5  12   8   42.84    6.00
  -5  12   8   58.49   10.58
  -5  12   8   -2.07   12.58
  -5  12   7   16.80   10.28
  -5  12   7    5.88    2.01
  -5  12   7    6.43    6.83
  -5  12   6  103.31   29.07
  -5  12   6   83.41   16.51
  -5  12   5   -0.64    3.90
  -5  12   5   -0.98    3.78
  -5  12   4    9.63    5.92
  -5  12   4    1.83    5.63
  -5  12   3  134.58   19.92
  -5  12   3   89.23   26.29
  -5  12   2  305.05   51.87
  -5  12   2  182.72   36.71
  -5  12   1  179.79   24.22
  -5  12   1  339.41   48.55
  -5  12   0    0.57    3.12
  -5  12  -1   45.80   11.01
  -5  12  -2  102.96   16.92
  -5  12  -3  147.37   21.75
  -5  12  -4   24.30    9.07
  -5  12  -5   40.34   18.42
  -5  12  -6   95.21   28.16
  -5  12  -7  118.83   31.88
  -5  12  -8   51.36   22.47
   5 -12   9    2.38    5.96
  -5  12  -9    2.15    8.38
   5 -12  10   47.93   15.04
  -5  12 -10   24.51   12.55
   5 -12  11   51.90   17.59
  -5  12 -11   42.82   13.78
  -5  11  14   94.13   23.86
  -5  11  14   35.75    8.05
  -5  11  13   48.27   17.35
  -5  11  13   34.27    6.85
  -5  11  12   17.94    7.60
  -5  11  12   17.56    7.34
  -5  11  11   44.89   10.06
  -5  11  11   30.02    9.15
  -5  11  10   17.01    3.92
  -5  11  10   34.14   12.59
  -5  11   9  306.51   39.66
  -5  11   9  209.91   22.99
  -5  11   8  199.53   22.22
  -5  11   8  126.53   10.33
  -5  11   7    0.66    1.62
  -5  11   7    0.04    3.37
  -5  11   6   90.71    6.13
  -5  11   6   56.83   17.44
  -5  11   6  144.66   29.13
  -5  11   5   97.37   27.17
  -5  11   5   78.54   28.42
  -5  11   4  131.08   18.88
  -5  11   4  111.26   29.97
  -5  11   3  123.73   19.24
  -5  11   3  100.81   27.58
  -5  11   2   38.40   11.20
  -5  11   2   16.75   14.65
  -5  11   1   81.15   23.18
  -5  11   1   47.52   18.62
  -5  11   0  152.05   20.23
  -5  11  -1   77.92   14.08
  -5  11  -2   35.62    9.49
  -5  11  -3   24.99   14.93
  -5  11  -4  296.52   45.94
  -5  11  -5  353.31   36.80
  -5  11  -6  119.84   19.39
  -5  11  -7    1.60    4.22
   5 -11   8    3.15    9.42
  -5  11  -8   27.19    8.27
   5 -11   9  157.82   24.41
  -5  11  -9  101.47   32.71
   5 -11  10  109.95   33.38
  -5  11 -10   77.00   27.51
   5 -11  11   18.04   14.88
  -5  11 -11    9.01   13.31
   5 -11  12   17.46   10.16
  -5  11 -12    6.12   12.95
  -5  10  15   13.54    5.28
  -5  10  15   31.73   17.19
  -5  10  14    2.14    2.50
  -5  10  14   -0.47    3.63
  -5  10  13    3.49    3.08
  -5  10  13    6.22    4.63
  -5  10  12   79.36    9.80
  -5  10  12  118.23   15.06
  -5  10  11   31.00    8.92
  -5  10  11   56.94   15.80
  -5  10  10   99.85   13.89
  -5  10  10  127.31   25.62
  -5  10   9   17.82    7.21
  -5  10   9    7.92    4.98
  -5  10   8   23.35    6.46
  -5  10   8   41.17    9.28
  -5  10   7  671.57   74.82
  -5  10   7  501.18   37.30
  -5  10   6   25.86    9.95
  -5  10   6   22.50    4.48
  -5  10   5    0.22    0.94
  -5  10   5    1.65    3.23
  -5  10   4   17.32   11.43
  -5  10   4    6.45    7.06
  -5  10   3   73.28   13.98
  -5  10   3   57.81   12.96
  -5  10   2  121.53   19.05
  -5  10   2   85.16   26.68
  -5  10   1  207.26   24.12
  -5  10   1  161.48   31.72
  -5  10   0    0.56    2.90
  -5  10  -1  110.34   15.19
  -5  10  -2  378.62   49.96
  -5  10  -3  210.58   38.20
  -5  10  -4   60.53   12.60
  -5  10  -5    0.75    3.09
  -5  10  -6    7.37    9.64
   5 -10   7  258.29   14.61
  -5  10  -7  261.19   43.51
   5 -10   8   55.24    6.70
   5 -10   8   99.50   15.79
  -5  10  -8   67.16   13.00
   5 -10   9   61.75    8.51
   5 -10   9  121.77   27.50
  -5  10  -9   79.47   14.68
   5 -10  10    0.52    2.41
   5 -10  10    2.13    3.93
  -5  10 -10    1.66    6.21
   5 -10  11   52.24   16.49
   5 -10  11   28.93    8.34
  -5  10 -11   42.89   18.25
   5 -10  12   57.17   17.03
   5 -10  12   33.52    5.96
  -5  10 -12   36.68   17.80
   5 -10  13    3.37    6.31
   5 -10  13    2.74    4.50
  -5  10 -13    3.98    8.33
   5  -9 -16    2.92    8.79
  -5   9  16   -0.80    5.56
  -5   9  16    3.48    3.56
   5  -9 -15   -0.15    6.70
  -5   9  15   -1.81    3.43
  -5   9  15    0.92    4.42
   5  -9 -14   14.16    8.48
  -5   9  14   18.53    7.19
  -5   9  14   10.06    9.07
   5  -9 -13   79.86   16.25
  -5   9  13   89.99   13.69
  -5   9  13   71.19   16.44
  -5   9  12   65.85   15.37
  -5   9  12   30.65    6.92
  -5   9  11    3.06    6.00
  -5   9  11    1.47    2.35
  -5   9  10   93.09   10.19
  -5   9  10  154.64   17.99
  -5   9   9  277.63   26.55
  -5   9   9  191.50   21.74
  -5   9   8  147.44   31.86
  -5   9   7   98.12   15.73
  -5   9   7   78.83    6.80
  -5   9   6  296.71   22.29
  -5   9   6  419.16   35.62
  -5   9   5   23.81    3.80
  -5   9   5   28.24   15.76
  -5   9   4  191.67   21.85
  -5   9   4  169.52    9.13
  -5   9   3    9.27   10.58
  -5   9   3   12.35    7.18
  -5   9   2   11.69   12.27
  -5   9   2   10.72    6.37
  -5   9   1  126.74   18.30
  -5   9   1  111.68   27.13
  -5   9   0  325.30   30.11
  -5   9  -1  275.19   26.45
  -5   9  -2   37.60   14.82
  -5   9  -3   -0.54    2.79
  -5   9  -4  418.91   53.54
  -5   9  -5  169.09   30.75
  -5   9  -6   57.49   11.33
   5  -9   7   -0.55    1.00
   5  -9   7    0.70    2.64
  -5   9  -7    6.33    3.93
   5  -9   8   48.74    7.38
   5  -9   8   71.56   21.43
  -5   9  -8   56.28   18.89
   5  -9   9   40.11    7.82
   5  -9   9   71.10   11.78
  -5   9  -9   49.83   11.23
   5  -9  10  167.28   28.01
   5  -9  10  127.24   16.09
  -5   9 -10  125.66   18.53
   5  -9  11   35.34    8.42
   5  -9  11   22.08    7.89
  -5   9 -11   24.57   15.76
   5  -9  12   15.23    6.97
   5  -9  12   15.59   11.76
  -5   9 -12   19.19   12.89
   5  -9  13   46.09   11.82
   5  -9  13   71.31   17.61
  -5   9 -13   40.72   19.39
   5  -9  14   26.97    6.86
   5  -9  14   50.86    9.18
  -5   9 -14   26.43   10.13
   5  -9  15   41.57    8.28
  -5   9 -15   45.22   12.72
   5  -8 -16   54.73   16.24
  -5   8  16   27.51   16.50
  -5   8  16   79.08   15.80
   5  -8 -15   61.58   16.12
  -5   8  15   63.52   11.45
  -5   8  15   45.04   16.17
   5  -8 -14   16.78   15.18
  -5   8  14    8.68    5.62
  -5   8  14   24.77    7.22
   5  -8 -13    4.49    9.76
  -5   8  13    9.34    8.33
  -5   8  13    3.50    6.28
   5  -8 -12   51.12   11.84
  -5   8  12   25.82   11.53
  -5   8  12   73.90   18.62
   5  -8 -11  106.07   27.06
  -5   8  11  131.30   26.25
  -5   8  11   76.70   15.24
   5  -8 -10  104.42   16.66
  -5   8  10  118.46   15.39
  -5   8  10   75.81    9.38
  -5   8   9   49.98   10.64
  -5   8   9   37.50    5.61
  -5   8   8   35.09   13.61
  -5   8   8   18.86    3.85
  -5   8   7  128.85   15.27
  -5   8   7   89.09    7.74
  -5   8   6  327.29   44.13
  -5   8   6  249.55   20.44
  -5   8   5   22.99    4.75
  -5   8   5   26.68    8.85
  -5   8   4   89.47   12.81
  -5   8   4   66.52    6.15
  -5   8   3    7.48    2.00
  -5   8   3    9.52    8.67
  -5   8   2   53.44   11.10
  -5   8   2   42.03   11.35
  -5   8   1  337.17   44.63
  -5   8   1  271.65   26.82
  -5   8   0   86.48   21.99
  -5   8   0  112.61   15.20
  -5   8  -1    2.96    3.57
  -5   8  -2   31.34   12.75
  -5   8  -3  502.30   40.83
  -5   8  -4   90.72   21.70
  -5   8  -5   21.55    7.44
   5  -8   6   88.85    7.35
  -5   8  -6   81.10   20.71
   5  -8   7   73.52   12.08
   5  -8   7   43.56    6.47
  -5   8  -7   51.90   10.57
   5  -8   8  148.97   14.53
   5  -8   8  204.87   20.78
  -5   8  -8  157.64   30.41
   5  -8   9    0.61    2.77
   5  -8   9    3.90    5.31
  -5   8  -9    2.91    6.14
   5  -8  10  118.91   13.98
   5  -8  10   93.00    9.65
  -5   8 -10  101.30   15.56
   5  -8  11  173.25   21.43
   5  -8  11  209.82   29.58
  -5   8 -11  167.70   34.61
   5  -8  12  138.30   14.59
   5  -8  12  189.20   18.81
  -5   8 -12  167.41   32.34
   5  -8  13   13.68    7.57
   5  -8  13   17.76    9.95
  -5   8 -13   10.46   11.38
   5  -8  14    1.24    3.46
   5  -8  14   -1.39    4.07
  -5   8 -14   -0.98    2.89
   5  -8  15   -1.03    4.70
   5  -8  15    0.70    5.39
  -5   8 -15    3.88    4.10
   5  -8  16   24.03   10.06
  -5   8 -16   13.38    8.63
   5  -7 -17   40.98   22.32
  -5   7  17   34.97   10.96
  -5   7  17   86.44   17.23
   5  -7 -16   -0.69    8.13
  -5   7  16   -0.95    5.79
  -5   7  16   -2.05    3.92
   5  -7 -15   10.13   10.52
  -5   7  15    5.78    4.89
  -5   7  15    4.02    4.23
   5  -7 -14   49.09   12.48
  -5   7  14   44.58    9.56
  -5   7  14   29.34   13.18
   5  -7 -13  119.60   19.86
  -5   7  13  177.45   31.57
  -5   7  13   96.31   20.98
   5  -7 -12   68.50   21.51
  -5   7  12   43.79    8.43
  -5   7  12   71.42   20.14
   5  -7 -11   10.98    7.61
  -5   7  11    6.35   10.13
  -5   7  11    8.86    6.73
   5  -7 -10    6.59   11.05
  -5   7  10    3.95    5.71
  -5   7  10    7.84    3.66
   5  -7  -9  174.51   22.11
  -5   7   9  196.78   20.13
  -5   7   9  143.46   14.11
   5  -7  -8  156.84   33.48
  -5   7   8  188.45   33.21
  -5   7   7    1.23    2.81
  -5   7   7   27.86    5.67
  -5   7   6   24.00   13.03
  -5   7   5  368.58   31.38
  -5   7   4   12.01   10.63
  -5   7   3  120.23   15.66
  -5   7   2   62.71    4.26
  -5   7   2   60.73   17.58
  -5   7   1  132.96   17.07
  -5   7   1  117.55   16.39
  -5   7   0  700.16   68.08
  -5   7   0  561.42   45.26
  -5   7  -1  341.55   28.77
  -5   7  -2  188.42   25.97
  -5   7  -3    0.29    2.11
  -5   7  -4  127.85   13.92
   5  -7   6  237.48   16.21
  -5   7  -6  199.58   20.49
   5  -7   7   10.84    4.35
   5  -7   7   19.44   10.70
  -5   7  -7    9.66    9.25
   5  -7   8   98.30   11.58
   5  -7   8   99.56   11.65
  -5   7  -8   90.37   13.78
   5  -7   9  207.24   18.86
   5  -7   9  192.84   20.40
  -5   7  -9  190.36   32.77
   5  -7  10  151.28   23.02
   5  -7  10  147.13   18.60
  -5   7 -10  147.11   18.29
   5  -7  11    6.62    6.33
   5  -7  11   12.82    4.80
  -5   7 -11   14.55   10.56
   5  -7  12   14.09    7.14
   5  -7  12   11.69    8.30
  -5   7 -12   11.91   10.66
   5  -7  13   39.37   11.63
   5  -7  13   42.30    7.83
  -5   7 -13   37.03    9.45
   5  -7  14   25.41   11.13
   5  -7  14   38.79    7.70
  -5   7 -14   41.99    9.08
   5  -7  15    7.87    6.73
   5  -7  15    6.66    7.32
  -5   7 -15    7.30    5.71
   5  -7  16    0.39    5.33
   5  -7  16    4.98    5.74
  -5   7 -16    2.15    7.25
   5  -6 -17   27.19   11.54
  -5   6  17   17.16    8.55
  -5   6  17   44.59   11.93
   5  -6 -16   39.26   12.96
  -5   6  16   16.17   15.59
  -5   6  16   52.55   11.24
   5  -6 -15   46.44   13.34
  -5   6  15   38.63   10.01
  -5   6  15   64.80   11.10
   5  -6 -14   77.85   23.46
  -5   6  14   49.22   18.21
  -5   6  14   66.87   13.18
   5  -6 -13    9.92   12.56
  -5   6  13   21.07   11.76
  -5   6  13   12.11    5.89
   5  -6 -12  137.32   20.59
  -5   6  12  198.21   34.01
   5  -6 -11   62.40   13.88
  -5   6  11   97.23   21.74
   5  -6 -10    6.45    6.26
  -5   6  10    8.97    9.20
   5  -6  -9    7.47   10.49
  -5   6   9    7.83    5.70
   5  -6  -8   46.01   12.28
  -5   6   8   42.27    9.94
   5  -6  -7  405.29   39.27
  -5   6   7  462.90   37.94
   5  -6  -6   48.94   18.30
  -5   6   6   54.67   10.25
  -5   6   5  239.71   34.37
  -5   6   4  179.18   18.29
  -5   6   3  335.31   28.82
  -5   6   2  517.79   55.50
  -5   6   1  243.26   23.47
  -5   6   0   63.75    3.54
  -5   6   0   74.98   11.32
  -5   6   0   77.50   11.42
  -5   6  -1  357.97   15.24
  -5   6  -1  313.11   40.22
  -5   6  -2  640.36   30.02
  -5   6  -2  780.59   68.76
  -5   6  -3 1112.57   97.10
  -5   6  -4  160.67   14.66
  -5   6  -5    3.88    3.37
   5  -6   6  142.33   11.70
   5  -6   6  134.31   15.56
  -5   6  -6  132.81   21.68
   5  -6   7  472.63   44.78
   5  -6   7  512.67   30.96
  -5   6  -7  460.06   49.81
   5  -6   8   -1.00    2.35
   5  -6   8   -0.57    3.52
  -5   6  -8    0.20    2.54
   5  -6   9  184.16   20.64
   5  -6   9  195.30   25.41
  -5   6  -9  176.15   29.81
   5  -6  10   32.87    6.30
   5  -6  10   32.74    9.43
  -5   6 -10   34.26    8.12
   5  -6  11  192.48   17.34
   5  -6  11  198.98   24.59
  -5   6 -11  216.82   32.74
   5  -6  12  166.54   23.22
   5  -6  12  158.34   14.30
  -5   6 -12  164.87   18.93
   5  -6  13   19.05    9.33
   5  -6  13   23.86    9.08
  -5   6 -13   24.85    7.37
   5  -6  14    2.45    5.23
   5  -6  14    3.84    2.93
  -5   6 -14    0.19    6.24
   5  -6  15   25.30   12.36
   5  -6  15   38.91    7.26
  -5   6 -15   33.43   14.93
   5  -6  16   25.02   11.33
   5  -6  16   40.55   10.89
  -5   6 -16    0.38   13.84
   5  -6  17    6.43    8.09
   5  -6  17   14.57    7.48
  -5   6 -17   -0.74    9.43
   5  -5 -17   24.41   10.40
  -5   5  17   13.14    7.85
  -5   5  17   28.09   16.99
   5  -5 -16    0.70    4.80
  -5   5  16   -0.36    5.88
  -5   5  16   -2.78    3.56
   5  -5 -15   33.37   12.33
  -5   5  15   29.60    9.52
  -5   5  15   47.19   12.23
   5  -5 -14   90.28   18.40
  -5   5  14  101.74   16.69
   5  -5 -13   31.78   11.65
  -5   5  13   40.70   10.09
   5  -5 -12  115.69   29.68
  -5   5  12   99.53   15.40
   5  -5 -11   65.96   22.73
  -5   5  11   64.83   22.42
   5  -5 -10    6.48    6.01
  -5   5  10    6.74    9.14
   5  -5  -9  116.08   27.81
  -5   5   9  147.65   26.85
   5  -5  -8   45.96   11.21
  -5   5   8   56.89   10.75
   5  -5  -7  112.27   16.97
  -5   5   7  132.17   24.19
   5  -5  -6    7.15    5.72
  -5   5   6    6.97    4.66
   5  -5  -5   28.32    8.28
  -5   5   5   34.48   13.20
   5  -5  -4 1170.47   94.30
  -5   5   4 1454.11  107.73
  -5   5   3  150.75   27.88
  -5   5   2  318.18   40.06
  -5   5   1   24.57    6.65
  -5   5   0 2214.87  186.39
  -5   5  -1 2118.78  142.21
  -5   5  -1 1947.71  163.43
  -5   5  -1 2108.59  169.86
  -5   5  -2  661.80   33.39
  -5   5  -2  560.92   43.16
  -5   5  -3   67.19    5.13
  -5   5  -3   58.07   13.73
  -5   5  -4  400.25   39.94
  -5   5  -4  464.33   25.16
   5  -5   5  954.00   60.12
  -5   5  -5  830.57   72.56
   5  -5   6  208.11   12.25
   5  -5   6  238.19   19.78
  -5   5  -6  220.85   27.40
   5  -5   7   14.62    3.18
   5  -5   7   13.36    4.82
  -5   5  -7   12.51    4.75
   5  -5   8   15.20    5.57
   5  -5   8   12.71    4.02
  -5   5  -8   14.48    5.16
   5  -5   9    4.56    2.68
   5  -5   9    3.31    4.55
  -5   5  -9    3.37    6.31
   5  -5  10  396.56   38.79
   5  -5  10  354.32   33.80
  -5   5 -10  398.43   44.32
   5  -5  11   31.17    6.14
   5  -5  11   26.73    5.30
  -5   5 -11   36.59    7.72
   5  -5  12  109.16   19.31
   5  -5  12  104.72   10.17
  -5   5 -12  110.62   21.66
   5  -5  13  138.05   22.10
   5  -5  13  142.43   12.63
  -5   5 -13  138.13   24.88
   5  -5  14  103.36   16.45
   5  -5  14  104.59   19.72
  -5   5 -14  101.93   14.29
   5  -5  15   79.51   15.19
   5  -5  15   77.93   17.75
  -5   5 -15   69.64   12.22
   5  -5  16    2.12    2.55
   5  -5  16    2.78    5.09
  -5   5 -16   -0.12    3.37
   5  -5  17   18.88    5.07
   5  -5  17   10.93   10.05
  -5   5 -17   -0.08   10.71
   5  -5  18    8.17    4.08
  -5   5 -18    0.22    8.01
   5  -4 -17   35.24   21.81
  -5   4  17   23.61   17.46
  -5   4  17   48.16   22.25
   5  -4 -16  105.45   32.63
  -5   4  16   81.92   16.45
  -5   4  16  120.23   17.00
   5  -4 -15  286.95   56.98
  -5   4  15  312.17   32.58
   5  -4 -14   53.05   24.45
  -5   4  14   58.03   13.97
   5  -4 -13    3.22   11.35
  -5   4  13    6.54    5.77
   5  -4 -12  185.24   27.06
  -5   4  12  208.00   22.74
   5  -4 -11  193.14   26.18
  -5   4  11  207.49   22.48
   5  -4 -10  272.27   48.38
  -5   4  10  297.92   29.68
   5  -4  -9   20.92    9.08
  -5   4   9   25.99    8.09
   5  -4  -8  374.13   50.75
  -5   4   8  400.24   45.84
   5  -4  -7  439.91   38.95
  -5   4   7  493.68   37.68
   5  -4  -6  395.63   32.83
  -5   4   6  423.89   32.20
   5  -4  -5  523.74   43.52
  -5   4   5  644.82   62.56
   5  -4  -4  194.54   21.53
  -5   4   4  215.34   30.65
   5  -4  -3    4.50    6.16
  -5   4   3    1.99    3.48
  -5   4   2 2808.96  240.75
  -5   4   1 1806.91  163.30
  -5   4   0   61.44   16.50
  -5   4  -1   85.79   17.45
  -5   4  -1   85.02    7.61
  -5   4  -2  646.23   35.85
  -5   4  -2  575.55   40.38
  -5   4  -3  582.31   28.09
  -5   4  -3  512.12   35.25
  -5   4  -4  630.74   53.33
  -5   4  -4  722.50   42.13
   5  -4   5  142.09   12.69
  -5   4  -5  126.60   11.38
  -5   4  -5  153.71   11.74
   5  -4   6    2.18    2.81
   5  -4   6    2.67    2.70
  -5   4  -6    3.04    2.55
  -5   4  -6    1.67    2.64
   5  -4   7  504.40   38.47
   5  -4   7  510.73   32.75
  -5   4  -7  400.23   29.10
   5  -4   8  470.24   39.04
   5  -4   8  503.66   33.29
  -5   4  -8  427.98   31.41
   5  -4   9    4.17    3.33
   5  -4   9    1.34    2.10
  -5   4  -9   -1.16    2.39
   5  -4  10   23.86    5.63
   5  -4  10   19.35    4.25
  -5   4 -10   56.57   11.22
   5  -4  11  125.10   19.98
   5  -4  11  105.48    9.37
  -5   4 -11  117.43   21.37
   5  -4  12  383.86   32.69
   5  -4  12  383.00   33.52
  -5   4 -12  371.61   30.77
   5  -4  13   47.22    6.28
   5  -4  13   54.17   14.57
  -5   4 -13   44.60    8.19
   5  -4  14    1.19    1.89
   5  -4  14    0.44    4.42
  -5   4 -14   -0.60    4.66
   5  -4  15   21.59    7.69
   5  -4  15   18.50   10.86
  -5   4 -15   20.83   10.93
   5  -4  16   67.62   13.40
   5  -4  16   50.65   17.06
  -5   4 -16   65.33   10.80
   5  -4  17   64.57   12.75
   5  -4  17   36.74   16.86
  -5   4 -17   52.84    9.48
   5  -4  18   13.31    5.62
  -5   4 -18   -0.82    4.41
   5  -4  19   -2.74    5.64
  -5   4 -19    0.11    3.31
   5  -3 -17   48.24   24.39
  -5   3  17   43.24   13.43
  -5   3  17   74.17   15.52
   5  -3 -16   70.17   28.34
  -5   3  16   80.78   16.09
   5  -3 -15    2.69    6.08
  -5   3  15    5.42    5.16
   5  -3 -14  134.23   22.22
  -5   3  14  165.55   20.71
   5  -3 -13  616.48   63.34
  -5   3  13  959.72   99.37
   5  -3 -12  370.02   61.54
  -5   3  12  462.42   59.84
   5  -3 -11  177.87   37.56
  -5   3  11  212.30   36.55
   5  -3 -10  315.54   47.47
  -5   3  10  358.22   46.24
   5  -3  -9  149.63   19.42
  -5   3   9  207.94   31.31
   5  -3  -8    9.33    7.77
  -5   3   8    3.32    4.60
   5  -3  -7   21.19    7.66
  -5   3   7   20.04    6.56
   5  -3  -6  312.34   28.20
  -5   3   6  375.53   40.33
   5  -3  -5 1276.14  120.94
  -5   3   5 1452.65  106.45
   5  -3  -4  398.72   31.93
  -5   3   4  530.40   50.05
   5  -3  -3  136.17   15.51
  -5   3   3  159.85   15.80
   5  -3  -2  249.38   30.53
  -5   3   2  259.34   20.51
  -5   3   1  415.71   31.99
  -5   3   0 2145.58  168.70
  -5   3  -1  932.94   63.94
  -5   3  -2  169.92   13.50
  -5   3  -2  154.43   22.55
  -5   3  -3  838.03   56.01
  -5   3  -3  944.09   59.52
  -5   3  -4 1483.41   92.30
  -5   3  -4 1260.67   99.39
   5  -3   5  672.83   39.59
  -5   3  -5  703.20   39.27
  -5   3  -5  638.90   49.88
   5  -3   6  297.37   24.35
  -5   3  -6  297.55   19.77
  -5   3  -6  284.70   21.70
   5  -3   7   42.12    9.05
   5  -3   7   41.29    5.58
  -5   3  -7   38.04    9.24
  -5   3  -7   37.02    7.12
   5  -3   8    2.55    2.53
   5  -3   8    3.91    4.16
  -5   3  -8    3.06    2.25
  -5   3  -8    4.43    4.47
   5  -3   9  397.96   29.88
   5  -3   9  397.57   33.34
  -5   3  -9  398.64   38.41
   5  -3  10  331.64   27.43
   5  -3  10  331.93   30.60
  -5   3 -10  357.82   36.93
   5  -3  11  308.00   37.16
   5  -3  11  302.18   29.90
  -5   3 -11  284.89   23.05
   5  -3  12   17.77    3.84
   5  -3  12   24.29    6.34
  -5   3 -12   16.53    8.76
   5  -3  13   63.32   11.15
   5  -3  13   66.59   11.33
  -5   3 -13   75.24    9.95
   5  -3  14  292.79   20.45
   5  -3  14  327.20   43.58
  -5   3 -14  344.96   38.11
   5  -3  15  113.05    9.97
   5  -3  15  128.60   25.47
  -5   3 -15  141.87   22.06
   5  -3  16   27.82    8.17
  -5   3 -16   24.96   10.52
   5  -3  17   18.67    7.58
   5  -3  17   16.21   12.36
  -5   3 -17   15.65    9.94
   5  -3  18   72.56   14.40
   5  -3  18   76.00   23.06
  -5   3 -18   81.31   13.31
   5  -3  19   38.88   19.70
   5  -3  19   49.19   11.92
  -5   3 -19   53.75   17.17
   5  -2 -17    7.15    7.15
  -5   2  17   -1.63    4.36
   5  -2 -16   46.38   14.16
  -5   2  16   63.60   13.93
   5  -2 -15   70.81   16.83
  -5   2  15  115.40   16.78
   5  -2 -14   50.40   13.12
  -5   2  14   62.46   19.32
   5  -2 -13    9.46    7.09
  -5   2  13   10.67   10.62
   5  -2 -12   68.07   14.45
  -5   2  12   74.05   12.85
   5  -2 -11   17.82    8.07
  -5   2  11   19.47    8.15
   5  -2 -10  200.39   23.71
  -5   2  10  236.68   23.32
   5  -2  -9   27.40   14.13
  -5   2   9   30.68    7.94
   5  -2  -8  131.65   25.41
  -5   2   8  124.35   14.31
   5  -2  -7  229.86   22.21
  -5   2   7  242.80   21.67
   5  -2  -6  340.07   30.22
  -5   2   6  454.85   46.45
   5  -2  -5  240.21   32.98
  -5   2   5  280.23   23.78
   5  -2  -4   67.96   17.62
  -5   2   4   61.99   10.33
   5  -2  -3  184.04   28.34
  -5   2   3  211.49   19.42
   5  -2  -2  549.39   38.94
  -5   2   2  681.28   55.78
   5  -2  -1  133.20   15.06
  -5   2   1  132.45   20.43
   5  -2   0  774.31   55.71
  -5   2   0 1062.10   84.18
  -5   2  -1    0.90    2.36
  -5   2  -2  112.66   12.69
  -5   2  -2  129.45   18.75
  -5   2  -3 2525.36  186.10
  -5   2  -3 2280.42  195.25
  -5   2  -3 2543.36  198.80
  -5   2  -4   71.12   11.57
  -5   2  -4   77.83   11.47
  -5   2  -5 1029.87   65.37
  -5   2  -5 1283.73   88.63
   5  -2   6    1.94    3.00
  -5   2  -6    2.22    2.33
  -5   2  -6   17.26    2.87
   5  -2   7 1575.18  121.51
   5  -2   7 1632.88  126.83
  -5   2  -7 1587.24  124.81
  -5   2  -7 1553.65  112.59
   5  -2   8  258.67   28.02
   5  -2   8  260.96   22.21
  -5   2  -8  228.17   15.77
  -5   2  -8  230.61   15.92
   5  -2   9   25.68    9.04
   5  -2   9   19.45    3.78
  -5   2  -9   29.89    8.20
  -5   2  -9   29.15    7.65
   5  -2  10   31.51   10.94
   5  -2  10   27.25    4.51
  -5   2 -10   40.55    9.33
   5  -2  11  472.57   30.05
   5  -2  11  459.06   39.10
  -5   2 -11  448.95   31.23
   5  -2  12  800.53   64.61
   5  -2  12  768.51   82.35
  -5   2 -12  778.28   70.32
   5  -2  13  175.41   12.21
   5  -2  13  215.77   21.51
  -5   2 -13  224.13   17.56
   5  -2  14   92.21   12.43
   5  -2  14   94.04   14.46
  -5   2 -14  106.86   17.55
   5  -2  15    2.06    1.95
   5  -2  15    1.70    3.93
  -5   2 -15    2.47    4.43
   5  -2  16   94.19    8.72
   5  -2  16   97.26   24.06
  -5   2 -16  105.34   18.22
   5  -2  17  227.57   17.08
   5  -2  17  224.14   40.18
  -5   2 -17  255.53   24.53
   5  -2  18   55.31    6.95
   5  -2  18   45.43   12.48
  -5   2 -18   52.93   10.14
   5  -2  19    4.62    3.07
   5  -2  19    7.53    5.83
  -5   2 -19    5.74    7.23
   5  -1 -17    8.74    8.89
  -5   1  17   14.68    8.90
   5  -1 -16   45.59   15.21
  -5   1  16   64.70   14.19
   5  -1 -15    3.16    4.46
  -5   1  15   -4.12    6.97
   5  -1 -14   49.47   23.26
  -5   1  14   67.89   21.96
   5  -1 -13  160.07   36.09
  -5   1  13  172.37   21.27
   5  -1 -12   84.45   25.84
  -5   1  12   91.20   13.43
   5  -1 -11   -0.55    4.62
  -5   1  11    0.24    4.15
   5  -1 -10    2.89    6.69
  -5   1  10    0.15    7.05
   5  -1  -9  177.53   34.83
  -5   1   9  247.08   36.23
   5  -1  -8    3.25    3.55
  -5   1   8   -2.54    5.69
   5  -1  -7    1.68    3.05
  -5   1   7   -0.37    4.58
   5  -1  -6   32.03   13.67
  -5   1   6   50.90   13.57
   5  -1  -5  838.12   76.92
  -5   1   5 1035.80   85.90
   5  -1  -4   28.24    7.02
  -5   1   4   27.41    6.90
   5  -1  -3 3038.27  267.01
  -5   1   3 3654.28  331.11
   5  -1  -2  342.08   39.24
  -5   1   2  389.69   26.95
   5  -1  -1  189.10   24.18
  -5   1   1  192.03   22.84
   5  -1   0 1381.10  115.55
  -5   1   0 1247.58   85.75
   5  -1   1 1145.74   79.63
  -5   1  -1 1289.49   84.38
  -5   1  -2  372.96   31.75
  -5   1  -3   39.85    9.04
  -5   1  -3   34.43    5.19
  -5   1  -4  243.44   23.54
  -5   1  -4  203.55   18.47
  -5   1  -5  992.97   68.83
  -5   1  -5 1143.36   84.03
   5  -1   6  851.09   68.11
  -5   1  -6  764.26   44.38
  -5   1  -6  780.18   48.21
   5  -1   7    2.28    4.00
   5  -1   7    3.94    3.38
  -5   1  -7    1.51    1.96
  -5   1  -7    3.30    2.86
   5  -1   8  237.64   21.62
   5  -1   8  316.22   24.78
  -5   1  -8  283.90   17.35
  -5   1  -8  322.53   21.49
   5  -1   9  729.53   54.94
   5  -1   9  667.95   40.23
  -5   1  -9  915.29   63.22
  -5   1  -9  937.40   71.60
   5  -1  10  578.83   44.77
   5  -1  10  591.84   41.07
  -5   1 -10  664.19   45.98
  -5   1 -10  605.40   45.83
   5  -1  11   32.31   10.55
   5  -1  11   27.87    5.97
  -5   1 -11   12.67    5.53
  -5   1 -11   27.04    6.88
   5  -1  12   18.63    7.98
   5  -1  12   30.04    6.95
  -5   1 -12   29.26    5.44
   5  -1  13   10.06    9.85
   5  -1  13    8.85    5.32
  -5   1 -13   12.24    6.45
   5  -1  14   95.69   11.62
   5  -1  14  112.19   24.67
  -5   1 -14  117.96   15.67
   5  -1  15  236.01   21.89
   5  -1  15  251.80   27.63
  -5   1 -15  243.79   19.41
   5  -1  16   21.61    6.78
   5  -1  16   18.64    8.86
  -5   1 -16   29.75    6.48
   5  -1  17    2.84    2.25
   5  -1  17   -1.78    2.77
  -5   1 -17   -1.55    1.98
   5  -1  18   16.12    6.64
   5  -1  18   22.31    8.10
  -5   1 -18   12.86    5.64
   5  -1  19   47.71   10.25
   5  -1  19   38.69   12.58
  -5   1 -19   45.38    8.64
   5  -1  20    8.63    5.56
   5  -1  20   10.46   11.26
  -5   1 -20    5.54    5.10
   5   0 -17   -0.19    3.94
  -5   0  17    0.69    3.69
   5   0 -16   22.85   11.25
  -5   0  16   32.31   19.12
   5   0 -15  103.65   32.39
  -5   0  15  129.54   31.70
   5   0 -14   87.73   31.60
  -5   0  14  120.61   18.47
   5   0 -13   28.18   18.36
  -5   0  13   36.38   17.01
   5   0 -12    0.44    3.82
  -5   0  12    1.49    5.69
   5   0 -11   58.87   13.15
  -5   0  11   61.30   11.59
   5   0 -10   49.91   11.23
  -5   0  10   42.21    9.78
   5   0  -9    2.34    3.87
  -5   0   9   -0.17    6.01
   5   0  -8  123.17   16.43
  -5   0   8  147.22   23.67
   5   0  -7   39.43   14.92
  -5   0   7   43.24   14.67
   5   0  -6  678.42   66.62
  -5   0   6  786.72   70.44
   5   0  -5  715.14   52.08
  -5   0   5  739.11   50.44
   5   0  -4  221.99   19.41
  -5   0   4  245.70   27.64
   5   0  -3  783.62   67.87
  -5   0   3  928.02   72.97
   5   0  -2  410.91   29.29
  -5   0   2  451.03   29.16
   5   0  -1  804.19   65.68
  -5   0   1  845.52   64.92
   5   0   0 1433.04  115.13
  -5   0   0 1439.97   97.11
   5   0   1   58.42    7.18
  -5   0  -1   74.39   11.09
  -5   0  -2  124.44    8.86
  -5   0  -3  494.03   26.36
  -5   0  -3  443.80   27.91
  -5   0  -4  385.19   24.86
  -5   0  -4  441.84   28.95
  -5   0  -4  407.74   26.40
  -5   0  -5   65.96    4.48
  -5   0  -5   85.63   12.30
   5   0   6  880.82   61.14
  -5   0  -6  847.75   52.79
  -5   0  -6  971.05   61.90
   5   0   7 1908.98  162.31
  -5   0  -7 2161.19  173.52
  -5   0  -7 1792.95  131.38
   5   0   8  168.11   13.02
   5   0   8  127.02   13.77
  -5   0  -8  164.34   12.96
  -5   0  -8  157.83   18.52
   5   0   9  239.53   21.17
   5   0   9  224.67   12.23
  -5   0  -9  247.14   18.21
  -5   0  -9  230.78   17.26
   5   0  10   28.96    5.08
   5   0  10   33.22    6.87
  -5   0 -10   35.25   10.36
  -5   0 -10   34.14    6.63
   5   0  11   32.02    7.79
   5   0  11   32.63    5.83
  -5   0 -11   42.48    6.59
  -5   0 -11   43.05    7.56
   5   0  12    9.46    8.51
   5   0  12    8.56    3.94
  -5   0 -12    9.36    4.70
  -5   0 -12    8.93    2.96
   5   0  13   61.15    9.05
   5   0  13   47.79   11.15
  -5   0 -13   56.65   10.07
   5   0  14  151.08   11.17
   5   0  14  155.79   19.81
  -5   0 -14  176.17   21.19
   5   0  15    5.26    3.69
   5   0  15    0.70    7.52
  -5   0 -15   -0.15    4.53
   5   0  16   91.64   11.80
   5   0  16   87.31   24.89
  -5   0 -16   90.78   16.21
   5   0  17   69.36   11.13
   5   0  17   64.86   22.09
  -5   0 -17   65.79   14.04
   5   0  18   17.21    7.16
   5   0  18   28.96   14.82
  -5   0 -18   21.46    9.01
   5   0  19    0.72    3.39
   5   0  19    2.63    7.56
  -5   0 -19    3.19    5.24
   5   0  20   20.02    7.11
   5   0  20   14.70   16.26
  -5   0 -20   19.94   10.54
   5   1 -17   60.84   32.04
  -5  -1  17  106.42   20.42
   5   1 -16   35.05   14.21
  -5  -1  16   55.02   21.95
   5   1 -15    2.35   10.58
  -5  -1  15    5.10    5.60
   5   1 -14   77.80   28.73
  -5  -1  14  117.40   27.92
   5   1 -13   43.24   12.61
  -5  -1  13   59.25   20.09
   5   1 -12   43.74   12.00
  -5  -1  12   50.10   11.34
   5   1 -11    1.41    2.68
  -5  -1  11   -4.12    4.46
   5   1 -10   35.33   17.16
  -5  -1  10   41.86   10.17
   5   1  -9  310.46   46.61
  -5  -1   9  363.42   31.98
   5   1  -8  357.10   47.36
  -5  -1   8  388.83   44.22
   5   1  -7  341.11   42.23
  -5  -1   7  377.28   39.04
   5   1  -6   84.61   12.52
  -5  -1   6  112.63   12.46
   5   1  -5   -0.70    2.56
  -5  -1   5   -0.89    2.91
   5   1  -4 1206.72  106.54
  -5  -1   4 1405.20  114.12
   5   1  -3  575.06   41.38
  -5  -1   3  643.06   52.85
   5   1  -2 1394.58   97.06
  -5  -1   2 1418.54  107.47
   5   1  -1   34.66    9.91
  -5  -1   1   32.92    6.38
   5   1   0  145.10   11.26
  -5  -1   0  154.98   11.19
   5   1   1  120.39   13.97
  -5  -1  -1   95.20   12.60
   5   1   2 1998.33  136.94
  -5  -1  -2 1970.47  140.94
  -5  -1  -3  128.97   10.46
  -5  -1  -3  128.06   11.36
  -5  -1  -4  182.22   21.39
  -5  -1  -4  185.94   11.46
  -5  -1  -5   12.84    2.68
  -5  -1  -5   15.33    7.97
  -5  -1  -5   14.55    2.98
   5   1   6  189.83   16.20
  -5  -1  -6  204.45   11.22
  -5  -1  -6  220.42   16.93
   5   1   7  134.60   13.50
  -5  -1  -7  139.64    8.84
  -5  -1  -7  143.74   12.56
   5   1   8  241.64   20.19
   5   1   8  304.50   16.39
  -5  -1  -8  276.59   19.79
  -5  -1  -8  253.74   14.64
   5   1   9  890.14   76.68
   5   1   9  728.92   43.24
  -5  -1  -9  726.76   44.29
  -5  -1  -9  774.80   53.23
   5   1  10 1047.60   67.94
   5   1  10 1102.32  105.73
  -5  -1 -10 1188.78  100.35
  -5  -1 -10 1022.05   67.90
   5   1  11    9.50    3.32
   5   1  11    6.27    4.79
  -5  -1 -11    8.07    4.10
  -5  -1 -11    9.70    3.51
   5   1  12   76.71   12.29
   5   1  12   76.87    8.23
  -5  -1 -12   95.00   11.76
  -5  -1 -12   86.57   11.08
   5   1  13    9.30    9.22
   5   1  13    8.44    3.90
  -5  -1 -13    9.24    5.00
  -5  -1 -13   12.47    5.44
   5   1  14  217.37   18.76
[truncated: 299,006 more chars]
