# Supplementary material for: Crystal structure of bis­(2,2′-bi­pyridine)[N′-(quino­lin-2-ylmethylidene)pyridine-2-carbohydrazide]ruthenium(II) bis(tetra­fluorido­borate) di­chloro­methane tris­olvate
Source: Acta Crystallogr E Crystallogr Commun. 2015 Jan 10;71(Pt 2):142–5. doi: 10.1107/S2056989015000122 (PMC4384626; doi:10.1107/S2056989015000122)
Supplement: Supplementary file 2 [file e-71-00142-Isup2.hkl]

#
# h,k,l, Fc-squared, Fo-squared, sigma(Fo-squared), status flag
#
data_I
_shelx_title ' off'
_shelx_refln_list_code          4
_shelx_F_calc_maximum      316.69
_exptl_crystal_F_000      1120.00
_reflns_d_resolution_high  0.7701

loop_
 _space_group_symop_operation_xyz
 'x, y, z'
 '-x, -y, -z'

_cell_length_a    11.0165
_cell_length_b    13.2508
_cell_length_c    16.4285
_cell_angle_alpha  77.812
_cell_angle_beta   76.924
_cell_angle_gamma  88.367

_shelx_F_squared_multiplier     1.000

loop_
 _refln_index_h
 _refln_index_k
 _refln_index_l
 _refln_F_squared_calc
 _refln_F_squared_meas
 _refln_F_squared_sigma
 _refln_observed_status
   2   0   0       6699.84       6889.64       327.49 o
   3   0   0       3082.15       3268.91       161.44 o
   4   0   0      18092.71      19512.65      1293.07 o
   5   0   0       5134.89       5448.58       281.43 o
   6   0   0         20.23         35.46        16.28 o
   7   0   0       1615.31       1950.10       213.08 o
   8   0   0       2188.08       2292.14       149.11 o
   9   0   0         89.10         66.17        24.70 o
  10   0   0         29.00         16.10        11.99 o
  11   0   0        447.33        459.35        55.43 o
  12   0   0        377.44        336.64        44.78 o
  13   0   0         74.55         61.72        22.79 o
 -13   1   0        511.57        478.55       102.29 o
 -12   1   0        107.35         78.48        42.62 o
 -11   1   0        254.16        253.15        38.75 o
 -10   1   0        367.61        363.85        47.85 o
  -9   1   0        983.62        964.87        68.20 o
  -8   1   0          2.82          4.75         6.88 o
  -7   1   0        232.69        266.78        29.51 o
  -6   1   0        675.72       1308.15        79.50 o
  -5   1   0       4284.76       4921.78       261.07 o
  -4   1   0        322.35        731.33        54.11 o
  -3   1   0       6178.60       6301.91       316.34 o
  -2   1   0        499.81        369.59        27.67 o
   2   1   0       5672.57       9243.53       490.07 o
   3   1   0      17472.23      19619.28      1262.95 o
   4   1   0       3802.40       3474.19       150.42 o
   5   1   0        766.29        569.59        30.09 o
   6   1   0        344.54        292.56        24.05 o
   7   1   0       1655.46       1580.06        85.00 o
   8   1   0        336.61        395.35        47.94 o
   9   1   0       1038.62        900.95       150.76 o
  10   1   0        636.01        605.92        63.95 o
  11   1   0          0.17         -0.55         6.25 o
  12   1   0        145.88        144.16        25.96 o
  13   1   0        170.90        127.05        51.03 o
 -13   2   0          7.03         -1.59        11.22 o
 -12   2   0        318.78        295.08        77.12 o
 -11   2   0         90.41         77.80        40.53 o
 -10   2   0         10.03         -4.85        18.54 o
  -9   2   0          0.09         -4.97        10.46 o
  -8   2   0         55.36         78.97        22.71 o
  -7   2   0        636.56        633.05        83.87 o
  -6   2   0       1667.60       1409.27        73.76 o
  -5   2   0       3183.96       3345.19       545.56 o
  -4   2   0        767.45        806.08        88.83 o
  -3   2   0       1524.77       1694.86       103.09 o
  -1   2   0       1951.50       2648.73       164.92 o
   0   2   0       5362.04       5653.95       238.05 o
   1   2   0       1289.97       1148.45        50.59 o
   2   2   0       6666.89       7346.39       359.52 o
   3   2   0       8179.38      11159.88       595.41 o
   4   2   0        156.42        291.77        27.94 o
   5   2   0         24.74         66.58        42.33 o
   6   2   0        997.16        920.41        59.92 o
   7   2   0       5291.24       5316.19       300.95 o
   8   2   0       1052.87       1057.31        68.01 o
   9   2   0        524.44        554.96        79.73 o
  10   2   0         31.45         36.69        19.73 o
  11   2   0          2.92         11.23         9.08 o
  12   2   0         96.37         78.48        23.15 o
  13   2   0          0.07         -3.35        11.12 o
 -13   3   0        174.37        164.96        66.54 o
 -12   3   0        304.22        312.75        86.06 o
 -11   3   0          1.68          3.03        11.07 o
 -10   3   0         30.67         25.48        17.36 o
  -9   3   0          8.21         11.34        22.67 o
  -8   3   0        773.47        715.89        64.49 o
  -7   3   0        641.96        765.10       103.96 o
  -6   3   0       1796.62       1821.53       132.81 o
  -5   3   0       7531.82       8134.70       639.61 o
  -4   3   0       3074.45       3134.10       211.29 o
  -3   3   0        572.36        806.92        95.69 o
  -1   3   0       1170.98        992.45       235.84 o
   0   3   0        284.54        531.30        41.91 o
   1   3   0       4754.81       4011.23       170.25 o
   2   3   0         72.91        281.97        44.91 o
   3   3   0       6018.91       7897.56       390.01 o
   4   3   0        305.73        504.19        29.51 o
   5   3   0       1901.17       3288.74       266.40 o
   6   3   0       2680.69       2784.43       129.17 o
   7   3   0        245.52        215.74        18.82 o
   8   3   0         50.04         50.50        13.33 o
   9   3   0        911.92        858.51        70.92 o
  10   3   0        855.06        895.74        57.17 o
  11   3   0         23.41         17.01        14.24 o
  12   3   0          3.01         -3.01         6.67 o
  13   3   0        164.39        135.82        34.86 o
 -13   4   0          7.74         18.16        35.37 o
 -12   4   0         69.25         60.70        27.79 o
 -11   4   0        538.77        657.35       123.86 o
 -10   4   0        102.44         87.62        47.77 o
  -9   4   0         67.99         26.81        17.63 o
  -8   4   0       1469.36       1547.00       179.60 o
  -7   4   0       3160.69       3654.36       289.66 o
  -6   4   0        487.58        522.98        54.52 o
  -5   4   0        156.84        232.94        62.56 o
  -4   4   0      10036.33      11498.26       968.28 o
  -2   4   0          6.33         84.62        19.60 o
  -1   4   0        165.15        222.53        70.42 o
   0   4   0      17306.94      18220.17      1177.92 o
   1   4   0       5696.87       4673.94       209.75 o
   2   4   0         47.69         68.11        10.37 o
   3   4   0       1196.35       1035.64        44.03 o
   4   4   0       2611.08       4083.99       220.62 o
   5   4   0       2781.29       3352.92       150.86 o
   6   4   0       2411.44       2496.53       114.68 o
   7   4   0       1903.47       2434.84       123.64 o
   8   4   0       1502.04       1627.39       228.34 o
   9   4   0        772.73        673.24        90.35 o
  10   4   0        199.14        195.39        34.42 o
  11   4   0        557.86        598.87        61.04 o
  12   4   0        322.63        343.05        44.91 o
  13   4   0         50.95         45.19        23.06 o
 -13   5   0        272.59        363.14        66.61 o
 -12   5   0        201.92        135.05       108.51 o
 -11   5   0         54.15         68.40        50.96 o
 -10   5   0       1006.02       1019.46       104.87 o
  -9   5   0       1039.87       1076.49       104.34 o
  -8   5   0        857.94       1079.97       108.13 o
  -7   5   0       2555.99       3076.97       318.67 o
  -6   5   0        175.47        123.90        28.89 o
  -5   5   0       6535.93       8397.41       706.67 o
  -4   5   0       7510.56       8927.61       454.50 o
  -3   5   0       2751.78       1955.52       138.01 o
  -2   5   0       1172.61       1013.25        70.75 o
  -1   5   0        653.92        571.39        59.52 o
   0   5   0        222.70        151.17        21.88 o
   1   5   0       4181.51       4327.56       263.12 o
   2   5   0      13419.37      14183.33      1613.84 o
   3   5   0       2583.14       3464.27       242.59 o
   4   5   0          0.28          3.46         5.22 o
   5   5   0       1484.75       1325.52       104.15 o
   6   5   0       1860.85       1878.49        83.83 o
   7   5   0        359.45        459.88        33.74 o
   8   5   0         70.86         90.35        16.76 o
   9   5   0       1766.26       1643.46       115.14 o
  10   5   0       1793.35       1515.14       108.53 o
  11   5   0        322.30        288.64        25.96 o
  12   5   0         13.06         15.25        10.78 o
  13   5   0        968.69        781.62        69.91 o
 -13   6   0         34.63         18.33        16.94 o
 -12   6   0        119.93        194.58        31.63 o
 -11   6   0        703.64        849.36        81.94 o
 -10   6   0        243.85        299.30        35.08 o
  -9   6   0         95.84        105.45        21.89 o
  -8   6   0        956.86       1139.72        65.41 o
  -7   6   0        472.26        549.68        40.36 o
  -6   6   0        655.25        755.94        38.40 o
  -5   6   0        233.01        250.62        20.22 o
  -4   6   0       2507.68       2031.46       149.27 o
  -3   6   0         25.64         19.34        24.76 o
  -2   6   0        289.52        283.67        33.97 o
  -1   6   0         36.04         48.13         8.57 o
   0   6   0      15690.61      16240.31      1083.03 o
   1   6   0       2084.13       1935.60        88.63 o
   2   6   0         60.04         82.60        28.40 o
   3   6   0        101.97        116.64        19.93 o
   4   6   0       1360.57       1274.97        65.17 o
   5   6   0       2647.93       2690.36       149.75 o
   6   6   0         87.84        100.89        15.03 o
   7   6   0        156.40        196.29        38.18 o
   8   6   0        131.13        140.29        20.85 o
   9   6   0         24.01         20.40        13.98 o
  10   6   0         65.82         62.78        28.09 o
  11   6   0        204.07        169.99        19.94 o
  12   6   0        132.74        132.00        22.20 o
 -12   7   0        185.56        206.34        39.26 o
 -11   7   0          6.64          9.46         9.77 o
 -10   7   0        241.85        216.33        46.53 o
  -9   7   0        542.58        572.88       108.98 o
  -8   7   0         90.40        126.91        15.94 o
  -7   7   0        485.81        561.97        29.26 o
  -6   7   0        141.81        151.72        18.12 o
  -5   7   0       2374.09       2315.47       263.01 o
  -4   7   0          0.34         19.34        26.01 o
  -3   7   0          0.80          0.80        11.79 o
  -2   7   0        443.73        484.16        68.55 o
  -1   7   0        324.66        327.29        28.85 o
   0   7   0        985.41       1003.46       139.88 o
   1   7   0         60.04         61.49        13.07 o
   2   7   0       1972.42       1470.31        75.87 o
   3   7   0          2.27         -2.26         8.05 o
   4   7   0         91.65        155.62        40.38 o
   5   7   0          0.63         -2.62         7.57 o
   6   7   0         98.35        129.26        24.91 o
   7   7   0         81.18         92.94        17.06 o
   8   7   0        445.10        428.59        69.69 o
   9   7   0        725.18        642.07        66.94 o
  10   7   0        653.88        687.34        72.60 o
  11   7   0         20.58         41.75        19.51 o
  12   7   0         49.98         50.45        23.94 o
 -12   8   0        165.34        199.19        80.42 o
 -11   8   0        386.31        484.81        78.58 o
 -10   8   0        359.99        408.29        40.13 o
  -9   8   0         97.25        123.43        16.53 o
  -8   8   0        703.02        786.70        73.56 o
  -7   8   0        989.18       1258.21       185.47 o
  -6   8   0        585.16        560.54       149.82 o
  -5   8   0        352.30        400.35        49.53 o
  -4   8   0       1633.28       1586.05       170.92 o
  -3   8   0       1608.68       1414.03       108.05 o
  -2   8   0       1083.00        885.02       103.05 o
  -1   8   0       1315.46       1233.87        54.07 o
   0   8   0        424.09        430.39       101.84 o
   1   8   0        298.68        246.25        25.27 o
   2   8   0        875.47        928.57        53.77 o
   3   8   0        522.18        409.75        26.12 o
   4   8   0       1043.54        867.53       103.45 o
   5   8   0        359.16        293.57        28.51 o
   6   8   0        822.19        696.06        67.96 o
   7   8   0        537.73        608.07       101.87 o
   8   8   0        485.96        476.18        60.30 o
   9   8   0        421.75        353.09        35.98 o
  10   8   0          5.46          0.81        13.40 o
  11   8   0        710.66        710.50       111.86 o
  12   8   0        231.25        249.20        38.69 o
 -11   9   0          8.99          4.50        19.89 o
 -10   9   0        241.09        365.03        96.00 o
  -9   9   0        165.89        178.38        59.87 o
  -8   9   0         52.68        104.69        40.36 o
  -7   9   0        238.89        341.93        53.69 o
  -6   9   0        356.42        439.46       101.82 o
  -5   9   0       1500.83       1233.33       114.16 o
  -4   9   0        338.37        309.49        72.04 o
  -3   9   0        366.04        330.84        43.56 o
  -2   9   0       1407.09       1228.71       136.15 o
  -1   9   0        340.77        309.98        34.62 o
   0   9   0        245.59        227.55        30.52 o
   1   9   0         50.08         54.68        12.81 o
   2   9   0       2737.20       2663.43       144.24 o
   3   9   0         44.22         66.34        21.95 o
   4   9   0        342.50        305.09        29.72 o
   5   9   0        557.44        449.59        54.25 o
   6   9   0       1058.84        890.45        72.47 o
   7   9   0        198.64        170.05        21.96 o
   8   9   0         24.74         12.18        12.62 o
   9   9   0        865.29        712.85        98.69 o
  10   9   0        500.73        436.33        66.92 o
  11   9   0        111.39         80.71        26.43 o
 -11  10   0        256.00        416.98       119.75 o
 -10  10   0        125.31        104.58        48.31 o
  -9  10   0          4.39          6.77        12.78 o
  -8  10   0        149.09        198.66        34.15 o
  -7  10   0        481.87        571.37       174.74 o
  -6  10   0        288.29        243.34        63.33 o
  -5  10   0          0.65          2.12        10.99 o
  -4  10   0        905.90        800.55        84.47 o
  -3  10   0       3319.51       3022.68       244.43 o
  -2  10   0        653.29        625.96       102.56 o
  -1  10   0        965.80       1233.21       179.16 o
   0  10   0        614.20        756.36        69.45 o
   1  10   0        734.12        783.13        72.51 o
   2  10   0         20.28         24.12        17.32 o
   3  10   0        759.90        716.20        54.72 o
   4  10   0        116.66        101.01        18.85 o
   5  10   0       1355.35       1334.36        89.15 o
   6  10   0          2.45          4.21         6.74 o
   7  10   0        195.37        193.42        23.47 o
   8  10   0        198.99        168.36        31.19 o
   9  10   0        227.47        186.31        32.17 o
  10  10   0          4.16          6.02        11.39 o
  11  10   0        122.78         65.73        16.60 o
 -10  11   0         52.92         20.21        24.70 o
  -9  11   0        261.84        346.02        84.40 o
  -8  11   0        371.99        419.06       131.79 o
  -7  11   0          2.36         28.43        23.60 o
  -6  11   0        160.52        266.95       109.87 o
  -5  11   0        719.98        576.48        76.70 o
  -4  11   0       1013.49        975.37       101.95 o
  -3  11   0          5.46          1.93        10.77 o
  -2  11   0        310.64        295.80        76.43 o
  -1  11   0        233.77        279.16        33.42 o
   0  11   0         11.77         24.66         9.76 o
   1  11   0         48.22         78.46        29.25 o
   2  11   0        441.08        473.39        44.30 o
   3  11   0        328.04        300.36        28.51 o
   4  11   0        151.04         95.32        23.39 o
   5  11   0        113.54        110.63        42.16 o
   6  11   0        983.81        750.69        69.88 o
   7  11   0        233.37        235.33        60.32 o
   8  11   0         10.12          3.91         8.95 o
   9  11   0        105.97         76.52        24.58 o
  10  11   0         93.54         42.65        13.12 o
  -9  12   0         37.68         50.28        32.59 o
  -8  12   0         30.51         50.12        25.00 o
  -7  12   0        199.08        302.46        62.08 o
  -6  12   0        267.06        273.27        61.82 o
  -5  12   0          2.53          2.16        11.83 o
  -4  12   0        415.07        387.86        62.10 o
  -3  12   0       1180.74       1263.55       128.19 o
  -2  12   0          3.82         -0.34         9.29 o
  -1  12   0         81.80        110.14        15.37 o
   0  12   0        574.30        579.46        36.64 o
   1  12   0        991.37       1200.16       111.96 o
   2  12   0          8.94          9.85        11.09 o
   3  12   0        686.89        827.72        93.93 o
   4  12   0        646.52        600.64        77.46 o
   5  12   0        648.98        595.83        57.88 o
   6  12   0          8.38          4.82         8.01 o
   7  12   0         72.14         73.01        14.68 o
   8  12   0        140.94        148.34        30.46 o
   9  12   0         19.30         22.47        11.51 o
  -9  13   0        183.81        278.24       141.76 o
  -8  13   0        109.39        145.86        73.86 o
  -7  13   0          4.83         -0.87        13.57 o
  -6  13   0         98.61        228.31        89.46 o
  -5  13   0        173.65        156.17        40.68 o
  -4  13   0         24.05         12.78        29.95 o
  -3  13   0         99.28         81.14        54.03 o
  -2  13   0        498.46        434.95        63.13 o
  -1  13   0        617.19        729.23        37.23 o
   0  13   0         84.58         84.61        15.39 o
   1  13   0         81.47         84.73        16.36 o
   2  13   0        554.93        644.88        48.92 o
   3  13   0        500.79        597.73       128.60 o
   4  13   0         20.18         11.19        12.11 o
   5  13   0        206.45        178.63        27.26 o
   6  13   0        451.40        432.17        70.63 o
   7  13   0        117.14         74.37        26.20 o
   8  13   0          9.36          8.87         7.91 o
  -7  14   0        110.32        246.22       108.22 o
  -6  14   0         46.07         79.08        26.88 o
  -5  14   0          5.25         12.02        19.48 o
  -3  14   0        141.46        222.36        81.51 o
  -2  14   0        188.08        204.85        73.51 o
  -1  14   0         21.43         20.10        11.85 o
   0  14   0        413.65        461.55        51.73 o
   1  14   0        609.93        717.19       118.95 o
   2  14   0          4.43          5.10        12.00 o
   3  14   0        180.85        225.28        31.01 o
   4  14   0        175.94        168.08        25.70 o
   5  14   0        185.11        202.40        51.03 o
   6  14   0          0.20         -3.17         9.11 o
   7  14   0        111.37        101.48        28.81 o
  -6  15   0         37.63         47.92        24.72 o
  -5  15   0         31.06         46.15        31.58 o
  -4  15   0          4.59         13.04        35.03 o
  -3  15   0          6.44         14.63        32.98 o
  -2  15   0        228.01        302.67        92.47 o
  -1  15   0        219.41        289.21        90.92 o
   0  15   0        189.41        209.32        47.24 o
   1  15   0          1.81         -2.48         5.23 o
   2  15   0        282.80        322.32        63.00 o
   3  15   0         99.96        121.22        21.14 o
   4  15   0         69.12         95.22        19.24 o
   5  15   0         33.27         54.28        20.70 o
   6  15   0        351.03        395.16        74.99 o
  -4  16   0         28.60         39.54        28.32 o
  -3  16   0        181.63        231.65        56.00 o
  -2  16   0         70.12         73.82        34.46 o
  -1  16   0          7.69        -10.50        32.04 o
   0  16   0        162.00        161.13        74.96 o
   1  16   0        267.25        264.18        55.13 o
   2  16   0         33.69         34.95        14.14 o
   3  16   0         35.98         33.01        10.56 o
   4  16   0         94.69        144.15        23.87 o
  -3 -16   1          9.31          9.64        11.15 o
  -2 -16   1        124.85        100.89        34.37 o
  -1 -16   1        244.31        278.36        59.98 o
   0 -16   1          6.14         -1.40        21.31 o
   1 -16   1        108.51        117.99        41.10 o
   2 -16   1        227.60        275.48        63.09 o
   3 -16   1        195.61        222.97        56.64 o
   4 -16   1          2.18        -12.59        21.12 o
  -5 -15   1         39.95         33.94        25.71 o
  -4 -15   1        119.20        180.07        63.83 o
  -3 -15   1        165.31        234.36        32.11 o
  -2 -15   1         31.29         49.37        15.40 o
  -1 -15   1        153.99        159.97        46.60 o
   0 -15   1        411.23        425.58        72.26 o
   1 -15   1        195.57        228.73        85.08 o
   2 -15   1          9.29         14.22        33.14 o
   3 -15   1         86.71         95.24        37.88 o
   4 -15   1        230.80        318.40       101.34 o
   5 -15   1         34.14         23.39        41.78 o
   6 -15   1         41.02         52.88        30.38 o
  -7 -14   1          6.24          4.97         9.42 o
  -6 -14   1        194.34        188.39        57.70 o
  -5 -14   1        369.81        402.80        74.20 o
  -4 -14   1         12.40         18.50        15.43 o
  -3 -14   1         29.83         25.92        17.67 o
  -2 -14   1        314.90        359.53        39.97 o
  -1 -14   1        577.03        771.71       101.20 o
   0 -14   1        203.68        231.43        25.29 o
   1 -14   1        327.60        323.99        21.17 o
   2 -14   1        413.29        474.15       114.88 o
   3 -14   1          1.95         62.67        48.91 o
   4 -14   1         20.42         33.97        43.90 o
   5 -14   1          0.56         11.68        33.33 o
   6 -14   1        310.17        404.45       103.77 o
   7 -14   1        129.53        174.19        73.70 o
  -8 -13   1         39.38         39.77        16.01 o
  -7 -13   1         57.03         39.53        17.34 o
  -6 -13   1        142.80        100.05        32.76 o
  -5 -13   1          1.31          6.70         9.23 o
  -4 -13   1        518.63        589.06        86.46 o
  -3 -13   1        678.04        804.71       147.26 o
  -2 -13   1        106.19        122.27        29.69 o
  -1 -13   1          1.68          4.04         4.84 o
   0 -13   1        503.00        652.06        87.78 o
   1 -13   1        601.52        815.20        79.69 o
   2 -13   1         96.72         76.06        29.31 o
   3 -13   1          1.87          4.89        22.86 o
   4 -13   1          0.69         -5.91        25.93 o
   5 -13   1          0.33          5.76        15.66 o
   6 -13   1         10.74         17.40        15.46 o
   7 -13   1        116.08        172.44        89.70 o
   8 -13   1        188.98        247.19       130.58 o
   9 -13   1         55.80         58.80        53.72 o
  -9 -12   1        223.76        184.97        39.75 o
  -8 -12   1        124.20         69.48        24.92 o
  -7 -12   1          4.94         -1.63         9.99 o
  -6 -12   1        195.84        183.84        31.18 o
  -5 -12   1        963.19        981.75        82.14 o
  -4 -12   1        434.56        392.93        49.34 o
  -3 -12   1         23.74         15.45        12.08 o
  -2 -12   1        207.60        229.84        32.80 o
  -1 -12   1        685.38        757.38       117.82 o
   0 -12   1        223.52        279.60        42.53 o
   1 -12   1        155.15        231.03        35.62 o
   2 -12   1          5.15          5.12        12.81 o
   3 -12   1        504.79        592.82        80.45 o
   4 -12   1         41.38         22.33        21.76 o
   5 -12   1        174.51        173.65        41.74 o
   6 -12   1          1.02         13.78        14.00 o
   7 -12   1        184.90        310.71        88.72 o
   8 -12   1          1.87          9.00        17.28 o
   9 -12   1        141.63        171.76        62.46 o
 -10 -11   1         19.22         42.35        21.13 o
  -9 -11   1          0.03          7.24        13.18 o
  -8 -11   1        105.60         92.31        20.38 o
  -7 -11   1        551.11        475.66        44.65 o
  -6 -11   1        906.34        832.74       120.03 o
  -5 -11   1         67.23         41.79        15.82 o
  -4 -11   1        471.47        458.32        87.58 o
  -3 -11   1        734.47        706.56        59.39 o
  -2 -11   1        125.90        108.81        19.47 o
  -1 -11   1          2.24          4.03         9.13 o
   0 -11   1         42.90         54.43        16.94 o
   1 -11   1       1289.82       1534.90       121.92 o
   2 -11   1        208.28        192.30        68.93 o
   3 -11   1        491.80        423.35        61.42 o
   4 -11   1       2098.03       2059.51       189.19 o
   5 -11   1        390.12        295.42        53.38 o
   6 -11   1        129.06        105.27        44.04 o
   7 -11   1        122.97        153.50        39.58 o
   8 -11   1        263.92        357.82       147.03 o
   9 -11   1        122.73        190.36        61.02 o
  10 -11   1         15.26         11.54        24.51 o
 -10 -10   1        127.43        125.34        30.73 o
  -9 -10   1        229.06        214.42        24.46 o
  -8 -10   1        206.05        152.25        32.99 o
  -7 -10   1          3.28         -6.25        11.76 o
  -6 -10   1        278.46        232.54        30.71 o
  -5 -10   1       1825.37       1828.91       158.90 o
  -4 -10   1        505.74        465.47        42.57 o
  -3 -10   1        156.54        148.97        32.32 o
  -2 -10   1       1506.05       1400.76        78.68 o
  -1 -10   1        757.45        827.05        80.94 o
   0 -10   1        545.66        605.87        78.52 o
   1 -10   1        261.56        257.35        22.49 o
   2 -10   1       2251.49       2027.63       175.54 o
   3 -10   1       2806.73       2670.57       293.83 o
   4 -10   1        409.78        346.15        51.83 o
   5 -10   1        457.52        418.34        57.59 o
   6 -10   1        498.51        605.35       132.77 o
   7 -10   1        233.30        347.76       126.82 o
   8 -10   1         19.93         24.74        16.05 o
   9 -10   1         23.92         46.41        19.49 o
  10 -10   1        165.77        253.23       100.47 o
  11 -10   1         61.02         78.04        37.69 o
 -11  -9   1        405.01        389.78        39.50 o
 -10  -9   1        212.34        189.26        43.79 o
  -9  -9   1          2.87          9.34         9.54 o
  -8  -9   1        347.36        314.81        33.98 o
  -7  -9   1        701.53        609.28        54.58 o
  -6  -9   1        147.92        173.48        31.08 o
  -5  -9   1        219.85        227.96        41.67 o
  -4  -9   1        645.03        549.66        37.55 o
  -3  -9   1       1851.83       1778.44       149.61 o
  -2  -9   1        148.46        143.85        19.09 o
  -1  -9   1        394.89        359.85        46.07 o
   0  -9   1       1140.08       1243.58       172.28 o
   1  -9   1       2634.95       2612.20       409.11 o
   2  -9   1         88.37        111.43        26.39 o
   3  -9   1         11.05         -4.44        17.78 o
   4  -9   1       1306.53       1121.11        99.26 o
   5  -9   1       1168.03       1043.35       100.28 o
   6  -9   1          2.06         -2.31         8.93 o
   7  -9   1        104.85        106.41        41.68 o
   8  -9   1        618.15        658.97       167.71 o
   9  -9   1          3.68         11.62        14.74 o
  10  -9   1          4.17         13.23        18.53 o
  11  -9   1        175.77        187.14        59.19 o
 -11  -8   1        200.03        197.17        23.93 o
 -10  -8   1        207.92        192.16        23.48 o
  -9  -8   1       1164.18       1182.09       111.68 o
  -8  -8   1        405.70        354.14        33.48 o
  -7  -8   1         81.14         78.12        18.46 o
  -6  -8   1        274.57        240.88        36.89 o
  -5  -8   1        226.61        231.42        34.88 o
  -4  -8   1        847.15        791.96        51.13 o
  -3  -8   1        397.16        329.09        25.59 o
  -2  -8   1        547.11        482.18        39.60 o
  -1  -8   1        338.05        302.60        30.29 o
   0  -8   1       1063.00        867.49        73.95 o
   1  -8   1        337.11        294.70        47.47 o
   2  -8   1       1529.61       1365.70        74.16 o
   3  -8   1        426.69        353.62        66.61 o
   4  -8   1         19.29         11.03        12.59 o
   5  -8   1          3.80         11.22        13.54 o
   6  -8   1        264.87        268.08        65.82 o
   7  -8   1        723.47        908.28       139.75 o
   8  -8   1         28.17         48.92        22.61 o
   9  -8   1        186.18        199.40        15.37 o
  10  -8   1        288.62        357.02        29.81 o
  11  -8   1        197.30        219.20        45.46 o
  12  -8   1          0.09          8.51        17.01 o
 -12  -7   1          0.65         12.20         9.30 o
 -11  -7   1        167.32        161.61        35.18 o
 -10  -7   1        405.61        404.22        58.08 o
  -9  -7   1         96.96         69.82        17.50 o
  -8  -7   1        390.93        385.13        45.15 o
  -7  -7   1        321.40        317.23        42.24 o
  -6  -7   1         65.20         59.28        21.61 o
  -5  -7   1        442.68        423.19        32.91 o
  -4  -7   1       1291.51       1323.80        87.93 o
  -3  -7   1       1786.92       1685.04        85.03 o
  -2  -7   1        188.77        203.59        23.92 o
  -1  -7   1         41.20         11.89         9.16 o
   0  -7   1       3708.20       3268.59       192.70 o
   1  -7   1        595.66        520.19        65.33 o
   2  -7   1       2662.62       1678.00       939.92 o
   3  -7   1         95.59         69.34        32.08 o
   4  -7   1       1949.24       1693.04       125.49 o
   5  -7   1       1335.14       1294.94       109.08 o
   6  -7   1        841.65        937.79        66.24 o
   7  -7   1         89.58         97.89        13.81 o
   8  -7   1       1367.10       1451.10        95.55 o
   9  -7   1        227.62        226.78        26.07 o
  10  -7   1          0.35          2.12         6.34 o
  11  -7   1        423.05        522.75        60.11 o
  12  -7   1        233.07        227.09        45.55 o
 -12  -6   1        206.78        220.75        26.35 o
 -11  -6   1        138.95        160.58        20.96 o
 -10  -6   1         55.29         43.86        12.31 o
  -9  -6   1        342.13        398.91        31.34 o
  -8  -6   1        981.13        876.05        82.31 o
  -7  -6   1        111.71        119.72        28.01 o
  -6  -6   1        858.04        806.26        90.61 o
  -5  -6   1        577.45        513.83        38.44 o
  -4  -6   1       1685.95       1539.54       165.17 o
  -3  -6   1        218.98        242.30        22.60 o
  -2  -6   1         11.19        125.89        98.63 o
  -1  -6   1       2468.13       2552.61       117.25 o
   0  -6   1       4719.83       4110.02       190.95 o
   1  -6   1       3046.94       2570.59       168.01 o
   2  -6   1          6.37         -4.53         9.05 o
   3  -6   1         15.35         -0.95        11.83 o
   4  -6   1        105.73        119.20        24.95 o
   5  -6   1       1116.80       1338.22        85.04 o
   6  -6   1       3761.07       4070.55       253.31 o
   7  -6   1       1267.98       1590.64        83.75 o
   8  -6   1          7.65          8.58         7.21 o
   9  -6   1         15.77         15.54         6.36 o
  10  -6   1       1015.80       1173.77       134.57 o
  11  -6   1        686.00        763.60        65.91 o
  12  -6   1          0.19          6.07         9.15 o
  13  -6   1        141.98        121.84        50.06 o
 -13  -5   1         24.34         14.67        26.31 o
 -12  -5   1         12.14         12.89        10.86 o
 -11  -5   1         53.24         42.90        14.71 o
 -10  -5   1       1046.48        907.47        81.16 o
  -9  -5   1         51.47         56.11        14.83 o
  -8  -5   1        513.57        555.59        42.62 o
  -7  -5   1       2631.53       2437.92       289.21 o
  -6  -5   1       2464.84       2474.68       147.35 o
  -5  -5   1        191.16        237.11        22.14 o
  -4  -5   1        460.32        445.14        47.39 o
  -3  -5   1       5682.36       5460.43       280.20 o
  -2  -5   1       1735.85       1707.43       530.03 o
  -1  -5   1        703.75        696.30        42.83 o
   0  -5   1       1988.72       1880.13        90.84 o
   1  -5   1        221.47        209.65        21.73 o
   2  -5   1         88.69         37.35        25.42 o
   3  -5   1        976.42        851.66        67.64 o
   4  -5   1        947.96        885.30        53.12 o
   5  -5   1       6709.11       7833.23       343.90 o
   6  -5   1         86.14         95.11        41.07 o
   7  -5   1       1519.52       1892.94       204.43 o
   8  -5   1       2444.05       2435.66       118.29 o
   9  -5   1       1916.72       2089.86       114.88 o
  10  -5   1        345.51        411.28        32.08 o
  11  -5   1        432.94        637.45        65.64 o
  12  -5   1        405.83        437.86        36.48 o
  13  -5   1        139.72         71.53        97.97 o
 -13  -4   1        604.24        521.97       105.78 o
 -12  -4   1        881.83        753.21        91.79 o
 -11  -4   1         54.49         53.59        24.31 o
 -10  -4   1         45.23         58.27        22.73 o
  -9  -4   1        813.22        781.93        71.30 o
  -8  -4   1       1993.08       1887.12       254.52 o
  -7  -4   1          0.35         22.22         8.57 o
  -6  -4   1         20.18         51.62        17.03 o
  -5  -4   1       1781.84       2092.70        94.76 o
  -4  -4   1       8818.21       9120.57       541.22 o
  -3  -4   1       1020.15        978.07        60.30 o
  -2  -4   1       1092.71       1012.72        53.23 o
  -1  -4   1         16.83         53.46        14.37 o
   0  -4   1       5230.89       4844.76       741.25 o
   1  -4   1          1.62         -2.75         5.50 o
   2  -4   1       4156.11       3874.07       241.32 o
   3  -4   1       1612.40       1890.54        73.96 o
   4  -4   1       2364.87       2574.30       120.21 o
   5  -4   1        325.57        322.81        26.45 o
   6  -4   1       1154.88       1180.10       129.13 o
   7  -4   1        838.89        918.73       129.82 o
   8  -4   1        306.99        370.19        51.41 o
   9  -4   1          0.55          5.31        11.83 o
  10  -4   1        110.70        147.29        53.00 o
  11  -4   1        135.12        111.93        28.56 o
  12  -4   1         28.19         23.59        13.78 o
  13  -4   1        144.13        162.27        67.87 o
 -13  -3   1        245.94        202.85        42.89 o
 -12  -3   1         76.41         35.03        13.37 o
 -11  -3   1        577.33        539.47        62.28 o
 -10  -3   1          1.79          2.31         7.97 o
  -9  -3   1        254.42        224.54        25.01 o
  -8  -3   1         76.23         89.38        14.49 o
  -7  -3   1       4578.49       3943.34       211.73 o
  -6  -3   1         69.41        144.61        18.50 o
  -5  -3   1        425.11        598.40        46.16 o
  -4  -3   1       1519.35       2068.76       117.08 o
  -3  -3   1       6316.50       6543.59       339.02 o
  -2  -3   1        169.79        121.76        20.17 o
  -1  -3   1        297.08        385.18        24.50 o
   0  -3   1      24724.84      25725.46      1875.61 o
   1  -3   1        679.23        783.36        42.08 o
   2  -3   1       3149.87       3854.21       239.12 o
   3  -3   1       2630.13       2244.72       223.63 o
   4  -3   1       1535.66       1787.75       158.06 o
   5  -3   1       3316.16       3537.13       242.42 o
   6  -3   1         52.07         73.44        19.72 o
   7  -3   1        118.80        120.91        27.90 o
   8  -3   1       1126.72       1183.78       148.96 o
   9  -3   1         35.47         37.69        17.44 o
  10  -3   1        221.28        215.27        62.14 o
  11  -3   1         26.28         21.00        17.17 o
  12  -3   1        491.60        572.72        49.54 o
  13  -3   1        277.50        259.10        76.66 o
 -13  -2   1         19.76         17.49        12.30 o
 -12  -2   1        585.00        627.04        59.33 o
 -11  -2   1        682.96        706.30        85.19 o
 -10  -2   1        562.42        562.54        50.29 o
  -9  -2   1       1778.12       1765.77       156.55 o
  -8  -2   1       3114.06       2821.80       311.80 o
  -7  -2   1        787.62        697.86        60.13 o
  -6  -2   1        110.56        128.69        24.69 o
  -5  -2   1        887.45        883.67       150.86 o
  -4  -2   1       2657.91       2319.19       103.19 o
  -3  -2   1        347.47        498.08        23.10 o
  -2  -2   1        540.47        690.10        40.30 o
  -1  -2   1        284.53        328.46        26.00 o
   0  -2   1       1413.30       1035.53        51.97 o
   1  -2   1        345.11        314.14        24.01 o
   2  -2   1       4705.89       6077.83       363.99 o
   4  -2   1        159.87        500.42        69.15 o
   5  -2   1         34.44          3.41         8.95 o
   6  -2   1       3186.94       3786.45       264.18 o
   7  -2   1       3041.65       2986.24       205.72 o
   8  -2   1        130.35        124.55        41.67 o
   9  -2   1        139.08        152.07        28.02 o
  10  -2   1        345.72        456.67        84.24 o
  11  -2   1        146.11        162.16        53.50 o
  12  -2   1        124.13        120.57        28.89 o
  13  -2   1        177.16        206.06        40.45 o
 -13  -1   1         69.91         80.22        32.92 o
 -12  -1   1         71.86         68.97        30.97 o
 -11  -1   1         52.11         28.08        16.15 o
 -10  -1   1        497.90        473.02        37.38 o
  -9  -1   1       1974.36       1981.85       121.69 o
  -8  -1   1        176.55        208.67        27.79 o
  -7  -1   1       2758.69       2635.08       303.75 o
  -6  -1   1        401.38        401.27        31.94 o
  -5  -1   1        125.05        126.82        20.34 o
  -4  -1   1         57.47         52.69        15.60 o
  -3  -1   1       3821.63       6349.87       325.08 o
  -2  -1   1       2334.24       3061.44       155.05 o
  -1  -1   1        321.25        583.11        27.83 o
   3  -1   1         51.54         68.02        25.55 o
   4  -1   1       3306.09       3093.61       219.90 o
   5  -1   1       4020.73       4616.75       272.51 o
   6  -1   1       4940.04       4796.96       246.96 o
   7  -1   1         12.94         13.61         9.52 o
   8  -1   1        841.21        764.30        94.03 o
   9  -1   1        797.75        828.53        75.52 o
  10  -1   1        337.66        350.44        43.98 o
  11  -1   1         36.43         64.42        34.01 o
  12  -1   1        272.25        262.55        65.59 o
  13  -1   1        228.63        250.91        70.63 o
  14  -1   1          0.07         -3.56        10.88 o
 -13   0   1         45.68         53.27        39.05 o
 -12   0   1        678.88        632.74        78.86 o
 -11   0   1        189.03        166.81        28.56 o
 -10   0   1          6.43          2.23         8.41 o
  -9   0   1        404.99        439.33        42.15 o
  -8   0   1       3408.79       3618.35       337.03 o
  -7   0   1        105.38        127.51        28.21 o
  -6   0   1        475.90        526.49        38.06 o
  -5   0   1       2841.46       3130.21       175.05 o
  -4   0   1        617.93        604.26        31.00 o
  -3   0   1       1202.92       1435.55        66.05 o
  -2   0   1      12901.56      14071.65       852.95 o
   2   0   1       5171.98       6121.89       351.69 o
   3   0   1         10.01         49.75        14.27 o
   4   0   1       4569.23       4017.54       163.85 o
   5   0   1        181.24        242.56        30.27 o
   6   0   1       4923.14       5047.17       256.20 o
   7   0   1       4652.71       4679.36       232.24 o
   8   0   1         70.39         81.62        17.24 o
   9   0   1          0.94         -1.95        10.96 o
  10   0   1        979.20        916.02       101.59 o
  11   0   1        508.39        443.67        76.40 o
  12   0   1         54.81         57.48        35.60 o
  13   0   1        218.46        173.68        51.49 o
  14   0   1        164.62        165.00        53.95 o
 -13   1   1        220.92        153.10        36.74 o
 -12   1   1          5.14         -0.87        10.01 o
 -11   1   1        218.87        221.82        33.99 o
 -10   1   1         33.74         32.93        13.48 o
  -9   1   1        217.22        178.53        24.07 o
  -8   1   1        158.81        205.97        30.05 o
  -7   1   1       2828.36       2742.78       173.22 o
  -6   1   1       4098.66       4618.32       414.93 o
  -5   1   1        652.96        722.86        62.95 o
  -4   1   1          2.25         67.76        39.35 o
  -3   1   1       1643.72       1687.65        93.27 o
  -2   1   1      24197.38      27799.88      2099.91 o
   2   1   1       6704.10      10220.79       987.08 o
   3   1   1       3517.20       3852.20       173.46 o
   4   1   1         42.64         71.05        22.60 o
   5   1   1        295.69        409.37        47.75 o
   6   1   1        303.33        251.33        28.02 o
   7   1   1        366.92        303.54        32.98 o
   8   1   1       2463.80       2887.04       172.32 o
   9   1   1       1027.95       1103.41        91.01 o
  10   1   1        320.63        269.88        39.07 o
  11   1   1        112.64         91.82        25.75 o
  12   1   1        113.00         85.69        36.40 o
  13   1   1         46.32         55.35        33.89 o
 -13   2   1        182.33        154.35        70.10 o
 -12   2   1        450.79        418.49        95.01 o
 -11   2   1         96.07         91.14        45.95 o
 -10   2   1         42.74         54.10        37.50 o
  -9   2   1        107.11        103.19        32.53 o
  -8   2   1       1738.87       1566.84        87.79 o
  -7   2   1        229.75        193.99        27.26 o
  -6   2   1        348.36        382.21        36.36 o
  -5   2   1        406.05        504.01        45.96 o
  -4   2   1       6386.48       6666.84       341.55 o
  -3   2   1       3009.02       3709.36       179.02 o
  -2   2   1      27988.98      33154.36      2697.95 o
  -1   2   1       2788.01       2560.01       201.66 o
   0   2   1       7404.16       8864.95       355.37 o
   1   2   1        467.17        422.24        21.86 o
   2   2   1      15707.81      20311.38      1454.73 o
   3   2   1         99.71        136.70        12.33 o
   4   2   1        136.98        733.29       131.96 o
   5   2   1        442.64       1205.17       110.42 o
   6   2   1       2271.71       2381.37       104.18 o
   7   2   1        539.05        577.44        30.91 o
   8   2   1        858.61        958.52        55.25 o
   9   2   1        228.90        273.39        54.33 o
  10   2   1        799.72        761.13        79.26 o
  11   2   1          5.81         19.38        16.61 o
  12   2   1         14.38          5.86        12.38 o
  13   2   1        140.38        128.15        41.48 o
 -13   3   1        405.41        451.55        70.79 o
 -12   3   1         24.86         52.40        25.63 o
 -11   3   1        253.54        244.13        47.43 o
 -10   3   1         11.18          9.25        13.76 o
  -9   3   1          0.60         -2.58        17.67 o
  -8   3   1         33.51        -12.09        22.94 o
  -7   3   1       2085.96       2039.34       149.11 o
  -6   3   1       2895.28       3375.96       297.77 o
  -5   3   1       1440.09       1576.11       121.29 o
  -4   3   1       3045.31       3350.36       285.23 o
  -3   3   1       5562.50       7025.27       582.20 o
  -2   3   1        443.08        364.05        36.70 o
  -1   3   1        439.39        445.64        33.63 o
   0   3   1         18.81         94.81        19.21 o
   1   3   1      44752.28      46298.81      4076.61 o
   2   3   1     100290.73     119220.60     15456.12 o
   3   3   1       1262.71       1132.28        46.49 o
   4   3   1       3597.93       3682.16       163.82 o
   5   3   1      10337.13      11634.13       673.83 o
   6   3   1        512.00        420.20        23.83 o
   7   3   1        123.87        165.43        22.86 o
   8   3   1        777.95        756.45        55.87 o
   9   3   1       1732.81       1684.41        93.43 o
  10   3   1          0.29          0.82         7.66 o
  11   3   1          8.13          2.39         5.17 o
  12   3   1          1.48          6.17        11.59 o
  13   3   1        228.32        193.85        36.22 o
 -13   4   1         79.36         79.88        33.59 o
 -12   4   1        391.38        533.52        76.17 o
 -11   4   1        241.25        321.28        85.95 o
 -10   4   1          9.83         -1.18        17.55 o
  -9   4   1          6.52         12.63        15.24 o
  -8   4   1        745.91        724.04        70.90 o
  -7   4   1         12.29         13.69        23.43 o
  -6   4   1        820.30        903.49        83.90 o
  -5   4   1       6110.22       6850.68       619.13 o
  -4   4   1       3237.35       3675.89       333.83 o
  -3   4   1        217.29        208.37        53.53 o
  -2   4   1       1233.62       1323.65        53.34 o
  -1   4   1       4955.29       4552.65       314.80 o
   0   4   1        962.70        864.06        29.95 o
   1   4   1        587.82        401.80        21.47 o
   2   4   1       2436.50       2393.97        96.12 o
   3   4   1      16127.15      16216.99       975.80 o
   4   4   1       2799.90       3183.10       151.28 o
   5   4   1         32.59        136.93        14.23 o
   6   4   1        573.29        669.29        34.91 o
   7   4   1       3780.92       4024.28       196.13 o
   8   4   1        759.59        741.92        85.61 o
   9   4   1         36.05         40.18        11.92 o
  10   4   1         90.87         66.73        15.95 o
  11   4   1        235.60        265.11        35.79 o
  12   4   1        202.46        197.01        27.98 o
  13   4   1         24.50         31.73        20.31 o
 -13   5   1         60.60         64.07        34.05 o
 -12   5   1         74.73         76.78        55.13 o
 -11   5   1         54.65         80.15        54.60 o
 -10   5   1       1124.03       1374.45       139.48 o
  -9   5   1        107.34         76.51        26.92 o
  -8   5   1        120.92        123.37        55.35 o
  -7   5   1        349.24        449.73        61.69 o
  -6   5   1        496.73        642.71       108.32 o
  -5   5   1         81.08         93.15        25.21 o
  -4   5   1        248.96        259.48        42.27 o
  -3   5   1       1277.05       1425.75        54.22 o
  -2   5   1        334.51        294.32        38.22 o
  -1   5   1       4603.08       4890.05       539.19 o
   0   5   1       2551.04       2207.54       249.87 o
   1   5   1       1951.82       2672.87       297.38 o
   2   5   1      21993.01      23413.94      1634.26 o
   3   5   1       1895.83       1932.40        95.30 o
   4   5   1       2512.56       2417.68       121.55 o
   5   5   1       1820.05       1921.91       201.21 o
   6   5   1        408.96        436.56        34.19 o
   7   5   1         12.10         26.06        12.04 o
   8   5   1       1502.86       1510.06       113.29 o
   9   5   1       1081.44       1125.00        81.04 o
  10   5   1        977.15        882.80        83.35 o
  11   5   1         61.40         87.09        16.27 o
  12   5   1        278.25        250.00        27.45 o
  13   5   1          1.07          5.91        10.35 o
 -12   6   1        277.87        242.08        58.31 o
 -11   6   1        299.86        300.81       101.00 o
 -10   6   1          1.29         10.69        17.55 o
  -9   6   1        174.98        142.56        38.67 o
  -8   6   1        743.23        903.86       163.22 o
  -7   6   1       1000.20       1127.14       113.93 o
  -6   6   1        119.00        119.35        50.84 o
  -5   6   1        878.33        922.29        88.98 o
  -4   6   1         92.59        100.90         7.64 o
  -3   6   1       8778.42      10103.03       955.28 o
  -2   6   1        656.06        620.38        57.10 o
  -1   6   1        768.25        541.97        29.98 o
   0   6   1        176.78        212.92        21.53 o
   1   6   1       1059.58        918.65       110.48 o
   2   6   1      11290.42      14028.84       903.57 o
   3   6   1        634.65        961.30       594.96 o
   4   6   1        102.50        989.44       444.92 o
   5   6   1       1186.11       1271.19        72.90 o
   6   6   1        570.69        588.30        58.05 o
   7   6   1        635.82        632.04        65.12 o
   8   6   1         52.06         63.36        18.60 o
   9   6   1        159.81        186.61        28.98 o
  10   6   1        757.82        834.50        64.90 o
  11   6   1        990.42        873.99        72.55 o
  12   6   1        202.63        241.26        49.88 o
  13   6   1        216.92        220.36        50.46 o
 -12   7   1         12.16          5.00        18.05 o
 -11   7   1        273.13        299.85        29.68 o
 -10   7   1        479.93        563.48        52.40 o
  -9   7   1        192.57        255.80        50.35 o
  -8   7   1          7.21         32.34        44.70 o
  -7   7   1        785.66        852.04        99.75 o
  -6   7   1       2523.23       2623.69       151.71 o
  -5   7   1        428.19        475.50        44.82 o
  -4   7   1        128.84        146.04        27.37 o
  -3   7   1       1058.10       1109.70        90.16 o
  -2   7   1       5632.06       5045.26       417.92 o
  -1   7   1         12.26          6.63         4.29 o
   0   7   1        125.36        160.57        15.59 o
   1   7   1        865.81        908.92        68.57 o
   2   7   1       8249.88       7354.38       383.87 o
   3   7   1         70.75         66.49        12.40 o
   4   7   1         13.07         15.12         6.39 o
   5   7   1       1502.68       1257.91       170.42 o
   6   7   1        153.47        115.14        21.38 o
   7   7   1        175.40        169.95        19.40 o
   8   7   1       1007.29        915.88        82.96 o
   9   7   1       1115.96       1080.16       125.12 o
  10   7   1        182.71        152.55        27.04 o
  11   7   1         56.49         73.62        20.63 o
  12   7   1        232.20        231.99        37.45 o
 -12   8   1        314.61        417.86        93.93 o
 -11   8   1        245.99        297.62        54.44 o
 -10   8   1          4.93          3.75         9.44 o
  -9   8   1        181.71        214.03        33.86 o
  -8   8   1       1446.63       1695.35        89.31 o
  -7   8   1         67.18         77.25         7.75 o
  -6   8   1        474.23        474.21        59.92 o
  -5   8   1        948.64       1106.81       124.21 o
  -4   8   1       2451.44       2272.54       124.89 o
  -3   8   1       2869.89       2386.33       177.63 o
  -2   8   1          8.61         31.01        14.33 o
  -1   8   1       1360.45       1201.88       155.71 o
   0   8   1       1908.07       1953.89       195.11 o
   1   8   1         15.55          8.89         6.56 o
   2   8   1        241.19        186.09        16.81 o
   3   8   1       1011.85       1072.52        72.22 o
   4   8   1       3084.50       2825.62       156.26 o
   5   8   1         89.72         85.35        14.70 o
   6   8   1        781.55        662.09        50.01 o
   7   8   1          0.95          1.79         4.99 o
   8   8   1        468.50        469.26        80.53 o
   9   8   1         18.36         17.35        12.30 o
  10   8   1        465.80        413.67        48.15 o
  11   8   1        622.04        526.61        90.06 o
  12   8   1        147.50        157.81        49.38 o
 -11   9   1         44.47         57.03        24.43 o
 -10   9   1        359.42        477.50       101.53 o
  -9   9   1        121.88        159.31        39.13 o
  -8   9   1         49.13         52.15        24.39 o
  -7   9   1        312.30        304.95        48.34 o
  -6   9   1        750.00       1009.87       197.15 o
  -5   9   1        415.03        464.18        57.52 o
  -4   9   1        216.78        215.65        65.29 o
  -3   9   1       1665.39       1453.20       163.18 o
  -2   9   1        587.74        435.93        48.23 o
  -1   9   1        757.39        851.75       121.82 o
   0   9   1          3.36          7.36         5.34 o
   1   9   1       1247.04       1109.37        92.73 o
   2   9   1        775.18        820.50        82.31 o
   3   9   1        154.78        140.98        18.70 o
   4   9   1        183.41        151.43        26.70 o
   5   9   1       2107.12       2175.06       154.84 o
   6   9   1        621.47        604.98       103.96 o
   7   9   1          3.42          5.53         7.11 o
   8   9   1        185.51        168.19        27.06 o
   9   9   1        547.85        559.53        90.41 o
  10   9   1         61.56         55.55        14.31 o
  11   9   1          4.97         12.13         9.21 o
 -11  10   1        167.60        281.93        88.09 o
 -10  10   1         48.48         51.94        29.01 o
  -9  10   1        339.06        478.04       104.07 o
  -8  10   1        227.76        256.98        52.89 o
  -7  10   1          2.45         23.94        27.80 o
  -6  10   1          0.29         -1.51         9.77 o
  -5  10   1        616.81        731.89        86.78 o
  -3  10   1        629.32        566.74       100.77 o
  -2  10   1         64.25         29.99        17.06 o
  -1  10   1        695.26        750.68        65.36 o
   0  10   1          9.10          6.63         7.43 o
   1  10   1          9.78         11.16         7.38 o
   2  10   1         29.26         32.19        19.45 o
   3  10   1       1237.83       1320.60       105.17 o
   4  10   1         57.36         54.76        14.55 o
   5  10   1         19.48         31.34        12.07 o
   6  10   1          0.55          8.50         6.14 o
   7  10   1        393.33        363.46        34.22 o
   8  10   1        305.60        322.91        40.16 o
   9  10   1        109.44        114.62        24.38 o
  10  10   1        332.86        261.95        59.09 o
  11  10   1        261.11        221.94        28.81 o
 -10  11   1        231.45        314.94       118.82 o
  -9  11   1        140.69        235.96        61.34 o
  -8  11   1         78.57         87.33        31.82 o
  -7  11   1         42.62         32.38        25.00 o
  -6  11   1       1220.68       1570.92       409.20 o
  -5  11   1        218.92        241.86        63.75 o
  -4  11   1        144.90        138.39        58.12 o
  -3  11   1        442.38        589.14       111.81 o
  -2  11   1       2116.37       2076.39       173.57 o
  -1  11   1        230.43        255.93        21.69 o
   0  11   1        286.68        368.75        73.02 o
   1  11   1        480.47        520.03        52.17 o
   2  11   1        274.06        298.33        29.33 o
   3  11   1        351.86        283.16        31.96 o
   4  11   1         15.00          7.63         6.94 o
   5  11   1        604.84        531.48        54.25 o
   6  11   1        671.22        522.91        52.50 o
   7  11   1          1.68          6.82        10.91 o
   8  11   1        130.29        116.90        18.77 o
   9  11   1        205.20        208.30        40.49 o
  10  11   1         57.34         32.65        15.98 o
  -9  12   1         70.38         67.17        30.86 o
  -8  12   1        257.03        296.41        85.70 o
  -7  12   1        478.85        696.86       180.58 o
  -6  12   1          4.64          9.41        12.99 o
  -5  12   1        722.52        875.09       302.59 o
  -4  12   1        301.30        261.15        78.82 o
  -3  12   1       1282.13       1296.92       175.01 o
  -2  12   1         20.93         15.47        16.68 o
  -1  12   1        387.26        491.17        26.75 o
   0  12   1        316.23        329.60        52.17 o
   1  12   1         52.74         72.19        18.52 o
   2  12   1        220.57        239.75        22.83 o
   3  12   1        526.07        502.07        44.57 o
   4  12   1        544.80        506.50       101.80 o
   5  12   1         63.32         70.63        20.02 o
   6  12   1        101.82         85.41        16.70 o
   7  12   1        233.00        180.30        23.80 o
   8  12   1        120.09        114.71        25.67 o
   9  12   1         10.19          8.29         7.29 o
  -9  13   1        163.12        212.07        71.03 o
  -8  13   1         55.72         64.32        28.38 o
  -7  13   1         20.08         74.16        34.46 o
  -6  13   1        702.28        917.67       242.44 o
  -5  13   1        142.78        150.76        52.61 o
  -4  13   1        120.44        144.34        62.97 o
  -3  13   1        251.07        243.75        77.61 o
  -2  13   1        261.47        314.84        55.20 o
  -1  13   1        402.96        430.79        33.88 o
   0  13   1          1.83          7.12         6.25 o
   1  13   1       1075.70       1345.30       151.98 o
   2  13   1        402.60        557.21        61.11 o
   3  13   1         28.23         21.14         8.34 o
   4  13   1        237.89        203.87        17.28 o
   5  13   1        737.00        787.22       127.35 o
   6  13   1        208.35        185.17        26.11 o
   7  13   1          9.30          4.96        10.94 o
   8  13   1         77.11         70.12        16.51 o
  -7  14   1         83.92        112.38        43.85 o
  -6  14   1          9.69         12.18        16.98 o
  -5  14   1        159.21        216.64       113.34 o
  -4  14   1        115.28        154.12        68.28 o
  -2  14   1         85.23        104.38        54.71 o
  -1  14   1        257.68        246.02        14.53 o
   0  14   1        217.94        279.86        38.43 o
   1  14   1         44.26         76.63        26.05 o
   2  14   1        106.63        110.33        18.50 o
   3  14   1        370.34        412.39        60.59 o
   4  14   1        270.16        366.99        48.10 o
   5  14   1          3.71          2.34         7.08 o
   6  14   1         87.03         88.95        17.98 o
   7  14   1        138.28        121.73        21.11 o
  -6  15   1         14.32         43.93        27.85 o
  -5  15   1         14.84         36.56        28.10 o
  -4  15   1         56.67         64.04        31.19 o
  -3  15   1         30.89         93.80        60.74 o
  -2  15   1        327.76        394.57       100.05 o
  -1  15   1        180.75        197.61        46.07 o
   0  15   1          3.97          5.00        14.18 o
   1  15   1        306.18        444.66        71.30 o
   2  15   1        218.80        231.21        33.57 o
   3  15   1         21.80         22.19         8.16 o
   4  15   1         42.77         60.88        12.88 o
   5  15   1        256.46        347.71        41.23 o
   6  15   1        199.37        255.84        29.51 o
  -4  16   1         47.80        147.64        72.60 o
  -3  16   1        134.30        127.35        41.33 o
  -2  16   1          1.74         -5.50        26.77 o
  -1  16   1        211.23        242.46        87.92 o
   0  16   1        259.98        283.06        56.83 o
   1  16   1         59.57         48.26        43.22 o
   2  16   1          2.38          0.84         7.03 o
   3  16   1        154.80        180.68        28.22 o
   4  16   1        142.49        180.81        55.15 o
  -2 -16   2         62.04         94.08        49.97 o
  -1 -16   2         24.00         30.48        23.01 o
   0 -16   2         50.12         49.86        49.78 o
   1 -16   2        167.30        205.99        55.96 o
   2 -16   2        101.50        116.62        42.65 o
   3 -16   2         31.69         29.31        28.36 o
  -5 -15   2         81.23         61.15        28.32 o
  -4 -15   2        196.67        236.21        63.51 o
  -3 -15   2         62.01         83.47        28.96 o
  -2 -15   2         17.09         13.33         6.93 o
  -1 -15   2        260.11        392.71        64.05 o
   0 -15   2        394.74        418.04        71.73 o
   1 -15   2          8.38         -1.59        21.76 o
   2 -15   2         51.19         54.33        51.98 o
   3 -15   2        311.99        357.38        69.34 o
   4 -15   2        217.32        250.65        60.62 o
   5 -15   2          5.83         20.36        37.88 o
   6 -15   2         23.07         16.76        37.95 o
  -6 -14   2        141.09        112.98        37.29 o
  -5 -14   2         46.82         53.35        20.89 o
  -4 -14   2          0.12         17.41        20.66 o
  -3 -14   2        205.37        286.42        55.24 o
  -2 -14   2        504.02        597.50       125.49 o
  -1 -14   2        203.96        238.77        37.03 o
   0 -14   2         61.20         82.58        15.17 o
   1 -14   2        558.43        629.29        86.44 o
   2 -14   2         81.73        104.38        63.13 o
   3 -14   2          7.25          5.38        26.20 o
   4 -14   2         81.67        125.80        65.82 o
   5 -14   2         94.13         92.05        60.93 o
   6 -14   2        144.03        187.56        53.76 o
   7 -14   2         14.38         30.70        35.96 o
  -7 -13   2         62.78         41.39        17.38 o
  -6 -13   2         25.38         30.43        20.83 o
  -5 -13   2        387.07        320.66        52.87 o
  -4 -13   2        446.69        473.20        81.84 o
  -3 -13   2         61.71         88.56        23.07 o
  -2 -13   2         22.15         35.29        18.85 o
  -1 -13   2         71.37        109.98        29.95 o
   0 -13   2        517.14        578.63       126.20 o
   1 -13   2         96.75        106.54        28.27 o
   2 -13   2         65.89         55.51        27.98 o
   3 -13   2        111.73        142.82        39.05 o
   4 -13   2          0.35          9.14        16.61 o
   5 -13   2          9.57         22.52        23.24 o
   6 -13   2          4.53          6.29        16.49 o
   7 -13   2        233.59        384.42       134.46 o
   8 -13   2         80.82        113.22        52.13 o
  -8 -12   2         32.18         28.42        15.14 o
  -7 -12   2        109.88        141.62        58.61 o
  -6 -12   2        444.86        408.09        81.36 o
  -5 -12   2        452.27        450.82        52.06 o
  -4 -12   2         27.86         27.01        12.63 o
  -3 -12   2        175.40        200.54        26.06 o
  -2 -12   2        654.76        741.77        67.37 o
  -1 -12   2        118.29        129.52        29.11 o
   0 -12   2         46.05         43.23        28.34 o
   1 -12   2        106.08        155.67        20.21 o
   2 -12   2         51.49         61.61        42.99 o
   3 -12   2         49.25         45.23        24.57 o
   4 -12   2        155.24        158.86        42.80 o
   5 -12   2        403.95        390.36        64.15 o
   6 -12   2        115.28        131.14        37.00 o
   7 -12   2          0.07         11.44        22.50 o
   8 -12   2        197.64        200.06       103.05 o
   9 -12   2        156.69        257.50       113.19 o
  -9 -11   2         88.60         48.76        23.77 o
  -8 -11   2        339.94        308.71        75.66 o
  -7 -11   2        480.90        471.55        68.78 o
  -6 -11   2         75.02         35.62        15.69 o
  -5 -11   2        554.96        497.69        63.78 o
  -4 -11   2       1227.27       1278.10       116.09 o
  -3 -11   2        154.06        146.00        24.91 o
  -2 -11   2        227.02        242.38        27.52 o
  -1 -11   2        589.43        594.94        79.69 o
   0 -11   2        545.66        650.57       123.77 o
   1 -11   2        798.93       1038.21       206.52 o
   2 -11   2          7.01         -0.28         2.13 o
   3 -11   2       1825.99       1837.72       244.85 o
   4 -11   2       1060.67        969.38       106.04 o
   5 -11   2         95.26        135.05        35.98 o
   6 -11   2          0.18        -12.55        27.79 o
   7 -11   2        194.57        250.07       100.04 o
   8 -11   2        329.06        376.83       152.83 o
   9 -11   2         42.31         32.64        18.79 o
  10 -11   2         13.02         25.82        30.18 o
 -10 -10   2        119.24         83.11        22.06 o
  -9 -10   2        183.78        165.02        27.41 o
  -8 -10   2         74.65         75.84        21.57 o
  -7 -10   2        508.96        529.22        62.37 o
  -6 -10   2        354.02        214.41        42.31 o
  -5 -10   2       1041.28        909.81       118.76 o
  -4 -10   2         62.05         53.17        24.66 o
  -3 -10   2       1488.51       1538.19       102.48 o
  -2 -10   2        856.29        765.67        52.22 o
  -1 -10   2        582.01        614.92        67.94 o
   0 -10   2         33.69         37.44        16.74 o
   1 -10   2       1756.02       1971.34       394.36 o
   2 -10   2       2472.14       2700.97       319.74 o
   3 -10   2       1240.83       1088.05       177.63 o
   4 -10   2         90.46         71.35        44.70 o
   5 -10   2       1541.48       1435.49       189.42 o
   6 -10   2         49.11         49.29        40.26 o
   7 -10   2          1.58          9.66        13.58 o
   8 -10   2         20.91         32.60        23.84 o
   9 -10   2        134.30        203.92        76.19 o
  10 -10   2         73.24        145.29        51.47 o
  11 -10   2          6.37         18.77        22.05 o
 -11  -9   2        201.58        174.53        38.43 o
 -10  -9   2         25.96         27.07        19.64 o
  -9  -9   2         36.64         18.60        12.65 o
  -8  -9   2        695.51        671.60        73.33 o
  -7  -9   2        770.54        709.67        71.68 o
  -6  -9   2         50.78         50.68        17.29 o
  -5  -9   2         69.36         55.36        22.20 o
  -4  -9   2       1676.37       1578.10        93.12 o
  -3  -9   2        450.02        396.69        50.59 o
  -2  -9   2          1.67          4.86         6.84 o
  -1  -9   2        368.78        395.55        51.18 o
   0  -9   2       1625.92       1643.85       100.70 o
   1  -9   2        217.92        219.97        36.23 o
   2  -9   2          2.62          7.29        12.20 o
   3  -9   2       1455.86       1292.21       112.11 o
   4  -9   2        625.46        585.58       105.06 o
   5  -9   2        144.56        142.56        56.19 o
   6  -9   2        270.74        242.34        70.10 o
   7  -9   2        143.60        166.66        41.63 o
   8  -9   2         33.79         55.84        27.43 o
   9  -9   2          5.58          5.37        11.42 o
  10  -9   2         65.29        110.58        43.81 o
  11  -9   2        157.84        149.08        63.88 o
 -11  -8   2          0.80          7.51        14.76 o
 -10  -8   2        250.30        209.60        41.60 o
  -9  -8   2         68.72         97.93        21.79 o
  -8  -8   2          7.74         10.36        14.35 o
  -7  -8   2         31.95         30.15        10.97 o
  -6  -8   2         35.42         30.03        13.16 o
  -5  -8   2        170.53        159.54        18.71 o
  -4  -8   2         25.70         37.91        27.18 o
  -3  -8   2         93.22         83.22        15.01 o
  -2  -8   2       2852.68       2691.73       155.13 o
  -1  -8   2       3678.88       3772.59       228.91 o
   0  -8   2       1625.60       1648.76       123.75 o
   1  -8   2         10.96         25.04        12.74 o
   2  -8   2        714.28        671.26       121.06 o
   3  -8   2       1976.24       1607.81       121.02 o
   4  -8   2        623.48        498.00        81.33 o
   5  -8   2        122.04        118.82        48.34 o
   6  -8   2        157.08        119.62        49.55 o
   7  -8   2         23.32         32.85        15.19 o
   8  -8   2        944.80        910.88       197.11 o
   9  -8   2        205.64        215.76        28.00 o
  10  -8   2         62.98         81.51        26.22 o
  11  -8   2          0.33         12.52        21.76 o
  12  -8   2         54.80         53.35        24.30 o
 -12  -7   2        235.99        252.86        40.49 o
 -11  -7   2        438.39        427.47        46.82 o
 -10  -7   2          1.47         -5.56         9.75 o
  -9  -7   2        494.68        399.36        46.63 o
  -8  -7   2        188.33        169.87        35.45 o
  -7  -7   2        305.71        336.16        29.54 o
  -6  -7   2          1.15          2.32         6.14 o
  -5  -7   2        587.72        523.98        47.41 o
  -4  -7   2        983.15       1148.03        87.36 o
  -3  -7   2       1172.31       1020.93        59.70 o
  -2  -7   2         96.25        140.25        21.65 o
  -1  -7   2       2361.64       2282.97       119.50 o
   0  -7   2       5845.76       5969.98       335.52 o
   1  -7   2       1155.03       1068.46       120.81 o
   2  -7   2        255.48        221.17        23.72 o
   3  -7   2       2338.76       1766.74       164.62 o
   4  -7   2        234.03        151.73        27.71 o
   5  -7   2        871.28        714.37        98.46 o
   6  -7   2         18.80         22.14        27.18 o
   7  -7   2       1021.42       1219.98       116.14 o
   8  -7   2        915.12       1066.04        51.89 o
   9  -7   2         19.91         21.26         9.19 o
  10  -7   2        382.27        446.97        52.50 o
  11  -7   2        323.04        383.71        43.05 o
  12  -7   2        103.78        123.68        33.41 o
 -12  -6   2        120.35        113.96        23.95 o
 -11  -6   2          8.07         12.77        10.41 o
 -10  -6   2        182.40        242.76        30.26 o
  -9  -6   2        676.54        738.06        55.70 o
  -8  -6   2         58.85         57.46        22.81 o
  -7  -6   2       1830.93       1814.24       109.87 o
  -6  -6   2       2188.51       1973.03       267.69 o
  -5  -6   2         11.33          4.09         7.39 o
  -4  -6   2        668.77        620.99        55.81 o
  -3  -6   2         68.89         72.81        15.02 o
  -2  -6   2      10878.48      10565.19       716.99 o
  -1  -6   2       2723.06       2564.84       130.96 o
   0  -6   2        469.50        445.90        38.10 o
   1  -6   2          3.68          4.01         7.05 o
   2  -6   2       3972.35       3427.34       337.39 o
   3  -6   2       2764.59       2565.02       217.32 o
   4  -6   2         93.72         74.58        18.84 o
   5  -6   2       2750.19       2528.09       265.83 o
   6  -6   2       2170.42       2313.80        96.86 o
   7  -6   2        110.22        108.76        13.68 o
   8  -6   2         69.87         80.04        15.90 o
   9  -6   2       1255.66       1374.25       123.09 o
  10  -6   2       1230.52       1444.83       167.17 o
  11  -6   2          2.97          8.84        10.29 o
  12  -6   2        100.41        147.09        22.17 o
  13  -6   2        221.38        266.26        39.74 o
 -12  -5   2        316.45        310.17        46.82 o
 -11  -5   2        620.95        626.28        53.03 o
 -10  -5   2         25.31          2.74         8.29 o
  -9  -5   2         13.50         17.41         9.58 o
  -8  -5   2       1007.77       1090.03        60.88 o
  -7  -5   2       2671.06       2892.10       308.54 o
  -6  -5   2        234.89        185.03        32.41 o
  -5  -5   2        621.35        529.91        49.83 o
  -4  -5   2        825.33        597.59        56.09 o
  -3  -5   2          3.89         12.38        10.35 o
  -2  -5   2        208.41        149.84        16.78 o
  -1  -5   2         61.11         29.04        10.75 o
   0  -5   2       3568.05       3213.25       146.59 o
   1  -5   2          0.95          3.95         7.24 o
   2  -5   2        342.76        329.73        38.76 o
   3  -5   2       3333.03       2786.62       228.47 o
   4  -5   2       1451.61       1622.51       132.87 o
   5  -5   2       2301.14       2380.41       191.24 o
   6  -5   2       1276.32       1372.87        94.40 o
   7  -5   2       1960.56       2132.82       201.97 o
   8  -5   2        751.98        906.07        53.82 o
   9  -5   2         85.12         38.93        13.90 o
  10  -5   2         20.64         34.82        12.08 o
  11  -5   2        222.50        203.51        26.54 o
  12  -5   2        351.61        436.17        38.33 o
  13  -5   2          0.00         -3.98        16.97 o
 -13  -4   2        157.71        144.51        28.83 o
 -12  -4   2        164.60        169.03        31.72 o
 -11  -4   2        144.80        137.08        26.09 o
 -10  -4   2         36.44         34.09        12.69 o
  -9  -4   2       1179.70       1042.17        91.87 o
  -8  -4   2        401.10        340.35        35.45 o
  -7  -4   2       1110.34       1305.03        80.42 o
  -6  -4   2        391.88        502.18        47.13 o
  -5  -4   2       2495.51       2518.88       148.46 o
  -4  -4   2       7063.35       7537.89       418.81 o
  -3  -4   2        242.79        191.25        22.57 o
  -2  -4   2       5192.26       5511.01       303.23 o
  -1  -4   2         15.00         16.53         8.52 o
   0  -4   2       2169.02       2076.57       109.42 o
   1  -4   2         92.73        187.10        27.61 o
   2  -4   2       1124.54        967.35        64.53 o
   3  -4   2       2181.41       1281.46       197.38 o
   4  -4   2          6.89          1.90         4.07 o
   5  -4   2       2197.92       2339.57       133.99 o
   6  -4   2       1527.45       1731.77        70.56 o
   7  -4   2       1096.68       1254.46        67.44 o
   8  -4   2         32.61         57.15        15.86 o
   9  -4   2       1626.74       1955.26       132.64 o
  10  -4   2        336.43        346.72        37.14 o
  11  -4   2          0.70         -1.18         7.11 o
  12  -4   2         65.63         73.35        20.84 o
  13  -4   2        437.98        290.27       135.41 o
 -13  -3   2         55.91         49.31        19.88 o
 -12  -3   2       1106.22       1024.49       128.60 o
 -11  -3   2        497.40        513.35        43.06 o
 -10  -3   2        185.81        178.10        36.57 o
  -9  -3   2          9.72         38.97        21.11 o
  -8  -3   2       1077.77        921.98        62.99 o
  -7  -3   2       2269.52       2259.69       235.82 o
  -6  -3   2       4759.68       4511.02       219.53 o
  -5  -3   2        551.09        884.07        45.24 o
  -4  -3   2       1263.58       1265.24        61.17 o
  -3  -3   2         16.01          9.07         7.01 o
  -2  -3   2       5072.70       4629.64       218.96 o
  -1  -3   2       2814.98       2752.15       121.36 o
   0  -3   2       1527.38       1315.65        57.06 o
   1  -3   2       1238.97        837.72        58.66 o
   2  -3   2        470.37        396.95        27.09 o
   3  -3   2        840.08        496.87        21.95 o
   4  -3   2        718.59        918.04        58.08 o
   5  -3   2        716.60        629.80        43.92 o
   6  -3   2       1007.82        964.51        44.52 o
   7  -3   2       2914.51       3214.64       180.43 o
   8  -3   2       1299.81       1562.24        92.30 o
   9  -3   2         40.65         36.37        14.18 o
  10  -3   2        274.24        287.89        40.79 o
  11  -3   2         27.27         33.00        11.48 o
  12  -3   2        524.76        669.36        73.08 o
  13  -3   2         53.05         54.22        25.82 o
 -13  -2   2        360.71        331.35        58.04 o
 -12  -2   2         83.86         58.25        27.28 o
 -11  -2   2        258.64        269.14        30.51 o
 -10  -2   2        534.61        533.51        65.61 o
  -9  -2   2        349.15        424.76        62.29 o
  -8  -2   2        116.77        134.22        27.64 o
  -7  -2   2        525.06        570.10        45.04 o
  -6  -2   2       4839.96       5037.56       274.30 o
  -5  -2   2       6366.10       5688.44       320.80 o
  -4  -2   2         23.55        299.51        27.39 o
  -3  -2   2         54.30        686.48        32.66 o
  -2  -2   2      11513.17      14713.21      1094.74 o
  -1  -2   2      12142.81      11933.58       702.95 o
   0  -2   2      11521.23      11167.68       616.66 o
   1  -2   2       3161.32       3601.30       207.00 o
   2  -2   2       6402.67       6256.15       211.46 o
   3  -2   2       7324.08       8202.42      1008.54 o
   4  -2   2       4129.99       3910.96       218.31 o
   5  -2   2        456.14        449.09        39.84 o
   6  -2   2        374.69        305.36        32.34 o
   7  -2   2        699.13        790.73        65.29 o
   8  -2   2        695.05        718.16        64.61 o
   9  -2   2       2158.68       2609.91       264.41 o
  10  -2   2       1572.73       1609.33       131.07 o
  11  -2   2         20.55         18.43        11.50 o
  12  -2   2         45.78         51.13        17.79 o
  13  -2   2        638.26        661.06       107.49 o
  14  -2   2        246.95        261.19        74.16 o
 -13  -1   2         18.42          3.76        14.10 o
 -12  -1   2         54.74         52.43        22.19 o
 -11  -1   2       2520.31       2304.25       338.19 o
 -10  -1   2        427.03        394.70        44.94 o
  -9  -1   2        351.17        331.37        31.27 o
  -8  -1   2       1203.36       1451.26       118.52 o
  -7  -1   2       2898.19       2713.49       159.92 o
  -6  -1   2        522.53        391.23        42.18 o
  -5  -1   2       5700.03       5328.57       273.10 o
  -4  -1   2        493.17        490.24        29.62 o
  -3  -1   2       1769.55       2322.71       205.06 o
  -2  -1   2        167.97        580.15        38.62 o
  -1  -1   2        186.44       1652.70       173.53 o
   0  -1   2       3646.62       5721.97       280.88 o
   1  -1   2       5176.56       5158.59       320.29 o
   2  -1   2        812.40        772.97        27.89 o
   3  -1   2       2162.51       1820.85       112.30 o
   4  -1   2       5004.82       6038.56       850.63 o
   5  -1   2       1271.19       1414.03       120.38 o
   6  -1   2       6016.06       6051.95       460.54 o
   7  -1   2        308.88        263.73        44.28 o
   8  -1   2        400.89        321.28        56.72 o
   9  -1   2        314.31        261.68        37.72 o
  10  -1   2        286.35        286.74        37.35 o
  11  -1   2        289.24        289.74        61.80 o
  12  -1   2        358.49        359.55        40.05 o
  13  -1   2         96.62        102.63        26.77 o
  14  -1   2         87.29         94.14        46.67 o
 -13   0   2         78.50         49.24        22.06 o
 -12   0   2        226.39        165.06        44.42 o
 -11   0   2        223.91        243.46        52.53 o
 -10   0   2        139.68        155.25        27.64 o
  -9   0   2        700.72        678.83        59.57 o
  -8   0   2        183.54        140.31        35.59 o
  -7   0   2        323.80        457.41        41.95 o
  -6   0   2       2012.77       1886.24       144.21 o
  -5   0   2       1863.28       1637.85        78.35 o
  -4   0   2        356.04        324.75        28.62 o
  -3   0   2       1656.72       1645.22        75.95 o
  -2   0   2      11074.32      13672.72      1348.97 o
  -1   0   2       3134.68       4104.09       170.20 o
   2   0   2      20637.19      23652.85      1303.63 o
   3   0   2        824.26        783.55        43.26 o
   4   0   2       1353.33       1514.09        96.64 o
   5   0   2        455.91        471.80        33.59 o
   6   0   2         83.59        118.40        17.48 o
   7   0   2         74.59        104.95        27.64 o
   8   0   2         60.73         85.57        17.40 o
   9   0   2       1100.54       1124.22        86.60 o
  10   0   2       1108.74       1089.87       125.95 o
  11   0   2         11.67          6.41        16.38 o
  12   0   2         23.84         32.23        28.28 o
  13   0   2        413.73        356.88        69.31 o
  14   0   2         76.92         79.24        22.79 o
 -13   1   2         41.88         27.75        35.64 o
 -12   1   2        165.46        119.02        43.98 o
 -11   1   2        676.91        608.93        79.60 o
 -10   1   2        982.90       1013.95        72.00 o
  -9   1   2       1371.85       1359.07        82.84 o
  -8   1   2       2111.55       1844.38       121.48 o
  -7   1   2       2142.18       2114.50       146.55 o
  -6   1   2       1742.77       1622.30        93.48 o
  -5   1   2       1064.62       1424.61        90.25 o
  -4   1   2       3252.73       3558.85       234.35 o
  -3   1   2        569.77        748.49        49.53 o
  -2   1   2      16488.11      17961.20      1195.91 o
  -1   1   2        553.99        429.94        31.86 o
   1   1   2       3720.00       4845.79       201.40 o
   2   1   2       2300.94       2738.20       106.09 o
   3   1   2        415.89        645.18        42.84 o
   4   1   2       3355.03       3448.01       140.96 o
   5   1   2       7109.06       7525.50       372.37 o
   6   1   2         10.62          4.14         7.09 o
   7   1   2        499.80        541.08        28.46 o
   8   1   2       4005.03       3941.16       203.05 o
   9   1   2        189.60        219.98        25.76 o
  10   1   2         12.89         29.80        25.90 o
  11   1   2        202.26        157.00        40.07 o
  12   1   2        528.31        505.50        75.94 o
  13   1   2          6.13         -0.30        10.99 o
  14   1   2         97.59         45.27        28.40 o
 -13   2   2        331.99        408.07       111.43 o
 -12   2   2        326.97        390.59        99.03 o
 -11   2   2          8.47         11.38        14.23 o
 -10   2   2         54.78         30.43        24.22 o
  -9   2   2         47.86         35.85        25.07 o
  -8   2   2       1671.25       1765.76       119.03 o
  -7   2   2         60.33         76.05        20.41 o
  -6   2   2         56.18         45.83        22.45 o
  -5   2   2       2844.48       2271.31       250.02 o
  -4   2   2       4348.90       4612.96       242.43 o
  -3   2   2       1579.23       1827.02       101.08 o
  -2   2   2      34955.45      40427.64      3453.89 o
  -1   2   2       1811.75       1977.62        96.68 o
   0   2   2       2582.75       2950.50        87.10 o
   1   2   2       1064.05       1164.17        51.97 o
   2   2   2      20344.37      25060.80      1741.25 o
   3   2   2       5603.17       8115.29       363.45 o
   4   2   2       1736.95       1686.86        61.76 o
   5   2   2       5138.65       6187.55       302.22 o
   6   2   2         77.49         73.91         8.30 o
   7   2   2       2387.95       2254.11       100.78 o
   8   2   2        771.56        863.08        56.05 o
   9   2   2       1998.06       2114.42       130.30 o
  10   2   2        898.45        989.28        83.94 o
  11   2   2          0.24         -6.10        10.53 o
  12   2   2          0.69          0.99         7.70 o
  13   2   2         19.64         23.09        12.51 o
  14   2   2        149.90         74.80        26.99 o
 -13   3   2         25.61         18.73        21.65 o
 -12   3   2        215.17        264.90        51.94 o
 -11   3   2        576.55        551.11        71.09 o
 -10   3   2        201.44        246.44        44.06 o
  -9   3   2         98.32         65.25        17.98 o
  -8   3   2        248.91        297.82        52.85 o
  -7   3   2        692.28        662.50        65.00 o
  -6   3   2       3191.20       3133.17       228.18 o
  -5   3   2        990.74        971.83        64.55 o
  -4   3   2       3236.58       3337.05       163.66 o
  -3   3   2          7.81        219.73        35.98 o
  -2   3   2        393.61       1355.60       151.28 o
  -1   3   2       4256.86       4581.14       215.31 o
   0   3   2      20211.97      22635.20      1619.24 o
   1   3   2        126.54        145.08        38.50 o
   2   3   2      29241.73      29802.90      2159.72 o
   3   3   2       1801.64       1996.35        68.78 o
   4   3   2       1379.83       2976.37       117.65 o
   5   3   2       6212.86       7009.23       340.34 o
   6   3   2       4405.31       4620.55       202.71 o
   7   3   2       2840.21       2807.71       136.11 o
   8   3   2       2080.47       2038.60        94.45 o
   9   3   2        233.10        234.82        21.98 o
  10   3   2        143.87        126.75        18.67 o
  11   3   2        307.58        338.96        38.23 o
  12   3   2         86.88        109.09        23.28 o
  13   3   2         39.97         26.58        14.07 o
 -13   4   2        274.78        304.64        61.72 o
 -12   4   2         98.29         78.18        53.57 o
 -11   4   2         96.63         65.02        49.52 o
 -10   4   2        222.81        263.77        78.75 o
  -9   4   2        176.08        277.64        75.64 o
  -8   4   2        224.40        312.71        47.54 o
  -7   4   2          5.27          5.12        11.34 o
  -6   4   2        508.29        442.26        84.13 o
  -5   4   2       9100.45      10649.83       912.77 o
  -4   4   2        432.51        751.53       110.71 o
  -3   4   2       2752.37       2967.32       201.51 o
  -2   4   2        640.27        557.28        26.12 o
  -1   4   2         82.43         27.55         8.23 o
   0   4   2       7881.23       8248.02       328.01 o
   1   4   2       1228.95       1166.98        94.63 o
   2   4   2      34635.21      36108.89      2912.28 o
   3   4   2       2158.75       2675.78       175.18 o
   4   4   2         66.10         48.79         7.38 o
   5   4   2       2179.59       2246.88        95.88 o
   6   4   2        539.78        751.88        40.12 o
   7   4   2        355.47        458.39        46.33 o
   8   4   2          7.37          0.86         6.22 o
   9   4   2        308.28        357.35        36.08 o
  10   4   2        326.23        324.07        35.03 o
  11   4   2         45.14         24.44        10.54 o
  12   4   2          0.95          6.66        10.57 o
  13   4   2         88.70         73.75        23.50 o
 -13   5   2         22.81         12.36        45.61 o
 -12   5   2         41.42         14.26        35.87 o
 -11   5   2        251.96        290.99        92.89 o
 -10   5   2        524.64        629.75        83.26 o
  -9   5   2          1.22          9.40        16.00 o
  -8   5   2        211.89        189.57        40.64 o
  -7   5   2        364.61        323.18        80.53 o
  -6   5   2        789.28       1018.06        93.65 o
  -5   5   2       1017.12       1206.34       151.88 o
  -4   5   2        132.29        121.93        27.11 o
  -3   5   2       2855.50       3540.43       326.55 o
  -2   5   2        821.10        895.20        34.92 o
  -1   5   2        385.72        470.91        29.96 o
   0   5   2        221.29        159.35        24.87 o
   1   5   2       7082.58       6582.40       391.59 o
   2   5   2        954.32       1255.65        63.08 o
   3   5   2       1001.15       1211.70       113.44 o
   4   5   2       5587.71       5798.85       284.99 o
   5   5   2       2116.65       1827.53        94.33 o
   6   5   2        845.96        952.71        61.10 o
   7   5   2        407.81        431.30        24.72 o
   8   5   2       1070.52       1197.04        57.79 o
   9   5   2        624.97        605.87        46.28 o
  10   5   2        101.30        102.09        14.94 o
  11   5   2        508.26        463.42        32.02 o
  12   5   2        194.33        168.15        28.51 o
  13   5   2         12.40         11.92        12.67 o
 -12   6   2        391.53        455.91       125.00 o
 -11   6   2        202.41        273.78        97.40 o
 -10   6   2        181.54        171.48        46.79 o
  -9   6   2        520.00        519.61        71.58 o
  -8   6   2        329.13        258.50        85.50 o
  -7   6   2         18.65         23.32        37.80 o
  -6   6   2       1048.91       1118.72       104.00 o
  -5   6   2       1825.04       1963.14       210.42 o
  -4   6   2       1118.57       1514.58       119.58 o
  -3   6   2         30.84         19.30         4.00 o
  -2   6   2       3379.26       3126.70       325.11 o
  -1   6   2       3254.24       3490.27       145.27 o
   0   6   2       3027.64       2570.02       226.53 o
   1   6   2       1726.35       1511.23        75.71 o
   2   6   2       3728.55       4663.04       873.50 o
   3   6   2      12284.51      13071.53       779.32 o
   4   6   2      15017.97      16347.91      1055.18 o
   5   6   2       4204.09       4253.70       213.69 o
   6   6   2       1579.15       1597.88        72.15 o
   7   6   2        321.62        311.93        28.30 o
   8   6   2        484.25        482.58        43.01 o
   9   6   2        333.08        335.57        38.77 o
  10   6   2       1479.99       1495.51       161.06 o
  11   6   2        482.28        459.67        47.71 o
  12   6   2         26.95         32.61        11.51 o
  13   6   2         90.31         57.82        33.14 o
 -12   7   2         41.59         34.99        30.33 o
 -11   7   2        421.53        527.87       145.74 o
 -10   7   2        485.34        618.90       133.72 o
  -9   7   2         37.91         42.39        27.98 o
  -8   7   2          0.46         -8.53        16.34 o
  -7   7   2        163.12        221.80        81.21 o
  -6   7   2        885.68       1047.37       105.55 o
  -5   7   2        249.40        237.35        15.70 o
  -4   7   2        607.42        548.66        77.86 o
  -3   7   2       1668.19       1704.36       108.43 o
  -2   7   2         61.77         82.08        36.28 o
  -1   7   2        570.90        415.57        21.74 o
   0   7   2       5648.41       5324.65       647.04 o
   1   7   2       3492.65       3403.72       313.21 o
   2   7   2        967.24        846.64        45.97 o
   3   7   2         45.72         69.57        46.24 o
   4   7   2        793.61       1132.05       309.96 o
   5   7   2       3496.02       3648.34       309.85 o
   6   7   2         12.05          5.54         7.27 o
   7   7   2        173.95        152.12        22.15 o
   8   7   2       1218.21       1228.57        63.05 o
   9   7   2        130.84        134.95        14.56 o
  10   7   2         35.87         15.75        11.53 o
  11   7   2        240.03        307.35        38.90 o
  12   7   2        505.07        502.00        68.83 o
 -12   8   2         37.03         30.10        32.76 o
 -11   8   2          8.04          2.24        15.96 o
 -10   8   2        101.23         57.08        16.94 o
  -9   8   2        478.44        670.66       148.09 o
  -8   8   2        349.53        543.99        87.35 o
  -7   8   2          1.63         -7.62        29.76 o
  -6   8   2        836.97        776.17        81.95 o
  -5   8   2        151.49        184.04        30.09 o
  -4   8   2        220.11        243.50        47.61 o
  -3   8   2          7.56         13.85        12.43 o
  -2   8   2       3738.97       3340.39       244.01 o
  -1   8   2       1299.05       1191.82        69.08 o
   0   8   2       1218.78       1427.09       103.33 o
   1   8   2       2278.23       2450.86       180.50 o
   2   8   2        682.72        667.95        35.98 o
   3   8   2       2333.72       2278.22       130.59 o
   4   8   2        764.09        746.74        71.39 o
   5   8   2        217.99        257.27        44.59 o
   6   8   2        568.57        753.72       175.69 o
   7   8   2          8.80          1.09         6.45 o
   8   8   2         65.07         65.65        16.92 o
   9   8   2        407.52        401.02        49.38 o
  10   8   2        787.43        816.30       106.80 o
  11   8   2        179.50        235.25        57.65 o
  12   8   2         17.47         10.92        17.82 o
 -11   9   2        330.62        418.09        87.73 o
 -10   9   2        355.09        419.46        73.40 o
  -9   9   2         35.86         21.49         9.39 o
  -8   9   2        237.41        233.44        24.63 o
  -7   9   2        354.83        428.71        52.07 o
  -6   9   2        414.70        480.76        59.70 o
  -5   9   2         57.45         41.90        21.43 o
  -4   9   2        284.63        279.41        33.37 o
  -3   9   2       1977.15       1914.57       153.97 o
  -2   9   2        512.83        551.57        83.71 o
  -1   9   2        365.88        374.65        32.83 o
   0   9   2        671.05        607.79        91.20 o
   1   9   2         20.53         14.20         6.26 o
   2   9   2         20.79         17.42         7.98 o
   3   9   2        933.71        923.19       104.76 o
   4   9   2       1685.62       1542.15       109.06 o
   5   9   2        288.45        270.68        25.47 o
   6   9   2         57.88         21.90         9.80 o
   7   9   2       1031.20        950.48       195.09 o
   8   9   2        401.44        360.49        49.36 o
   9   9   2        115.31         97.88        22.56 o
  10   9   2          1.81          7.78         9.55 o
  11   9   2        315.18        301.32        36.93 o
 -11  10   2         54.67         59.17        30.36 o
 -10  10   2         80.35         78.15        33.23 o
  -9  10   2        349.70        506.40       126.16 o
  -8  10   2         66.32        100.88        28.84 o
  -7  10   2         44.36         37.28        31.86 o
  -6  10   2        570.29        621.99       111.54 o
  -5  10   2        343.16        424.47        68.95 o
  -4  10   2       1580.00       1757.29       339.08 o
  -3  10   2          3.28          3.98        19.56 o
  -2  10   2       1830.93       1881.85       200.22 o
  -1  10   2       1428.45       1398.64       112.53 o
   0  10   2       3054.03       3507.18       243.37 o
   1  10   2        213.08        218.18        23.70 o
   2  10   2        366.49        352.19        33.87 o
   3  10   2        428.92        390.67        42.83 o
   4  10   2        688.52        778.07        67.88 o
   5  10   2         46.15         35.26        15.89 o
   6  10   2        364.64        259.69        31.58 o
   7  10   2        928.16        680.98        79.22 o
   8  10   2          4.22         -4.04         6.32 o
   9  10   2        343.59        254.24        35.22 o
  10  10   2        448.82        371.63        85.31 o
  11  10   2        113.51         45.46        25.44 o
 -10  11   2        155.96        264.22        69.88 o
  -9  11   2          1.45         -8.08        15.35 o
  -8  11   2        188.10        257.10        88.89 o
  -7  11   2        686.04        791.03       147.52 o
  -6  11   2        341.49        358.30        63.92 o
  -5  11   2         81.41        112.69        41.04 o
  -4  11   2        112.07        118.01        42.32 o
  -3  11   2       2667.86       2714.06       290.57 o
  -2  11   2        508.34        379.21        50.54 o
  -1  11   2        283.23        333.57        32.06 o
   0  11   2         27.93         27.27        10.24 o
   1  11   2       1294.65       1389.10       162.65 o
   2  11   2        292.68        311.19        28.69 o
   3  11   2         84.23         86.26        20.03 o
   4  11   2        189.15        200.01        19.11 o
   5  11   2        604.85        549.71        54.67 o
   6  11   2        135.16        128.21        16.70 o
   7  11   2        311.38        239.33        21.16 o
   8  11   2        190.95        161.40        19.46 o
   9  11   2        212.05        146.86        30.54 o
  10  11   2          2.80          9.86         7.65 o
  -9  12   2        115.31        142.96        50.22 o
  -8  12   2        374.43        498.94       130.35 o
  -7  12   2         64.08         62.60        31.85 o
  -6  12   2         94.36        139.30        31.98 o
  -5  12   2        717.55        903.98       231.90 o
  -4  12   2        451.02        568.46       108.30 o
  -3  12   2         24.81         25.59        31.70 o
  -2  12   2        113.51         87.50        27.49 o
  -1  12   2        624.46        725.04        73.23 o
   0  12   2        116.69        155.27        30.96 o
   1  12   2        259.38        312.98        48.38 o
   2  12   2         19.47         21.48        11.47 o
   3  12   2        302.10        384.77        34.18 o
   4  12   2        262.69        287.12        42.90 o
   5  12   2         32.40         35.42         9.71 o
   6  12   2        232.86        199.02        33.82 o
   7  12   2        281.12        288.56        38.86 o
   8  12   2         26.38         32.73        14.88 o
   9  12   2         19.45         10.57        11.54 o
  10  12   2        240.53        131.71        26.16 o
  -8  13   2         29.56         59.89        36.59 o
  -7  13   2        348.33        490.34       100.04 o
  -6  13   2        332.83        435.64       118.39 o
  -5  13   2         12.84         13.02        20.80 o
  -4  13   2        659.07        812.35       193.51 o
  -3  13   2        190.86        228.05        69.76 o
  -2  13   2          0.56         -5.50        13.31 o
  -1  13   2         44.19         48.82        11.39 o
   0  13   2        363.44        404.55        37.67 o
   1  13   2        553.37        622.27        49.68 o
   2  13   2         18.11         29.22         9.75 o
   3  13   2        108.32        149.54        19.06 o
   4  13   2        659.21        789.30        70.28 o
   5  13   2        413.26        390.41        33.29 o
   6  13   2         45.87         71.22        19.23 o
   7  13   2         63.87         54.27        15.58 o
   8  13   2         70.16         89.23        14.78 o
   9  13   2          1.12         -4.74         9.78 o
  -7  14   2          7.81         21.00        24.66 o
  -6  14   2        153.11        346.15       118.92 o
  -5  14   2        483.96        632.92       310.72 o
  -4  14   2        146.14        202.32        56.51 o
  -3  14   2          1.43         13.84        30.14 o
  -2  14   2        238.75        324.24        91.56 o
  -1  14   2        725.93        739.51        34.18 o
   0  14   2         91.57         96.85        14.14 o
   1  14   2         20.50         23.00        10.21 o
   2  14   2        648.49        718.61       143.90 o
   3  14   2        687.75        669.32        85.50 o
   4  14   2         11.53          8.56         8.89 o
   5  14   2          2.39          9.60         8.51 o
   6  14   2        172.34        192.77        37.00 o
   7  14   2        198.57        200.86        28.93 o
   8  14   2          1.72          3.51         7.70 o
  -6  15   2         42.70         53.34        24.38 o
  -5  15   2          0.16          4.14        13.69 o
  -4  15   2         76.30         94.02        46.17 o
  -2  15   2        168.68        133.00        61.34 o
  -1  15   2          0.72          0.30         9.36 o
   0  15   2        160.68        176.34        66.65 o
   1  15   2        309.51        387.67        67.81 o
   2  15   2         94.78        112.74        29.93 o
   3  15   2        142.53        167.28        33.59 o
   4  15   2        179.97        199.77        64.49 o
   5  15   2        153.06        164.00        72.57 o
   6  15   2         58.56         70.03        30.18 o
  -4  16   2        145.35        257.85        80.34 o
  -3  16   2         17.13         39.94        29.04 o
  -2  16   2        161.19        229.68        83.14 o
  -1  16   2        314.08        366.74       102.22 o
   0  16   2        121.93        158.82        42.54 o
   1  16   2          4.06          7.47        24.87 o
   2  16   2         67.61         95.85        18.74 o
   3  16   2        202.06        267.25        48.97 o
   4  16   2         55.82         83.42        31.32 o
  -1  17   2         19.31         45.53        46.48 o
   0  17   2         72.38         73.25        31.70 o
   1  17   2        115.54        129.59        39.35 o
  -1 -16   3         12.60         -0.91        19.68 o
   0 -16   3         53.67         49.86        31.85 o
   1 -16   3        114.12        111.20        42.31 o
   2 -16   3         13.05         22.86        26.01 o
  -4 -15   3         51.67         49.87        23.49 o
  -3 -15   3          0.12         -1.77        15.19 o
  -2 -15   3         51.68         49.12        24.15 o
  -1 -15   3        238.15        359.37        99.92 o
   0 -15   3          0.70          7.73        14.14 o
   1 -15   3         36.16         23.70        40.95 o
   2 -15   3         64.95         75.49        36.17 o
   3 -15   3        257.58        329.24        70.90 o
   4 -15   3         28.78         12.78        21.88 o
   5 -15   3         17.30         -9.21        34.20 o
  -6 -14   3         48.14         50.08        28.32 o
  -5 -14   3          2.77          1.65         8.57 o
  -4 -14   3        211.53        240.78        40.35 o
  -3 -14   3        406.65        432.74       100.95 o
  -2 -14   3        240.44        297.72        71.18 o
  -1 -14   3         13.57         22.09        18.73 o
   0 -14   3        446.81        615.82       153.89 o
   1 -14   3        308.89        395.44        71.90 o
   2 -14   3          0.10         -2.16        22.63 o
   3 -14   3         83.23         99.03        63.01 o
   4 -14   3        226.59        307.14        98.92 o
   5 -14   3        162.25        169.44        80.04 o
   6 -14   3         97.72         94.86        38.79 o
   7 -14   3          7.63         13.86        18.66 o
  -7 -13   3          1.63          2.97        13.37 o
  -6 -13   3         62.22         64.66        21.34 o
  -5 -13   3         84.96         99.74        35.15 o
  -4 -13   3        265.83        260.30        40.66 o
  -3 -13   3          7.44         10.01        12.66 o
  -2 -13   3        154.64        194.44        47.51 o
  -1 -13   3        168.91        278.93        59.50 o
   0 -13   3        109.26        158.65        39.87 o
   1 -13   3        164.06        209.77        34.49 o
   2 -13   3        302.45        310.32        58.54 o
   3 -13   3         19.56         34.16        24.49 o
   4 -13   3          1.11         -2.62        13.19 o
   5 -13   3        152.43        175.58        45.04 o
   6 -13   3         95.92         91.52        38.44 o
   7 -13   3        128.62         81.51        60.13 o
   8 -13   3         14.51         29.52        25.76 o
  -8 -12   3         22.67         15.07        13.37 o
  -7 -12   3        393.16        375.35        60.17 o
  -6 -12   3        243.65        216.09        53.06 o
  -5 -12   3         39.16         24.78        15.32 o
  -4 -12   3        470.51        485.78        72.98 o
  -3 -12   3        172.24        182.37        44.80 o
  -2 -12   3        417.44        402.39        54.77 o
  -1 -12   3         27.58         28.38        18.25 o
   0 -12   3        529.12        684.70        87.07 o
   1 -12   3         17.21         24.11        15.16 o
   2 -12   3         12.65         10.07         3.45 o
   3 -12   3        162.18        129.10        36.81 o
   4 -12   3        665.04        684.00        86.14 o
   5 -12   3        523.08        558.74        82.46 o
   6 -12   3          1.34         -5.72        26.35 o
   7 -12   3         10.80          4.93        25.17 o
   8 -12   3        123.03        178.55        48.25 o
   9 -12   3        101.64        138.65        76.19 o
  -9 -11   3         90.65         66.68        28.49 o
  -8 -11   3        192.19        156.35        31.07 o
  -7 -11   3        102.15         95.05        32.79 o
  -6 -11   3          5.04          0.99         9.17 o
  -5 -11   3        927.48        837.18        84.95 o
  -4 -11   3        226.99        164.69        24.52 o
  -3 -11   3        250.74        206.80        26.07 o
  -2 -11   3         84.36         58.62        16.64 o
  -1 -11   3       1000.53       1137.92        92.55 o
   0 -11   3        194.41        175.57        35.30 o
   1 -11   3         25.63         31.20        26.48 o
   2 -11   3         52.92         61.43         7.99 o
   3 -11   3        966.70       1031.90       166.63 o
   4 -11   3         33.20          1.52        21.19 o
   5 -11   3        148.83         94.75        56.61 o
   6 -11   3        521.33        458.64       107.71 o
   7 -11   3        246.71        244.51        49.36 o
   8 -11   3          2.66          9.82        17.79 o
   9 -11   3         34.58         72.43        59.66 o
  10 -11   3        105.13        159.33        43.90 o
 -10 -10   3        244.99        240.58        45.50 o
  -9 -10   3         39.76         31.03        13.23 o
  -8 -10   3          3.54         -2.50        10.03 o
  -7 -10   3        555.44        516.58        69.17 o
  -6 -10   3        732.27        806.03        64.71 o
  -5 -10   3        339.61        316.67        53.08 o
  -4 -10   3        840.81        739.91        80.50 o
  -3 -10   3       2138.44       1816.68       105.59 o
  -2 -10   3         47.65         51.87        14.85 o
  -1 -10   3         36.14         35.40        17.62 o
   0 -10   3        292.74        304.09        32.48 o
   1 -10   3       1098.54       1106.75       142.59 o
   2 -10   3       1703.90       1990.88       326.23 o
   3 -10   3         42.16         36.25        21.23 o
   4 -10   3        382.07        436.20       101.23 o
   5 -10   3        926.43        798.39       144.83 o
   6 -10   3         22.88         -0.99        10.31 o
   7 -10   3         27.80         26.31        19.56 o
   8 -10   3         71.90        110.13        39.70 o
   9 -10   3        101.24        114.06        41.91 o
  10 -10   3          3.68          9.26        12.14 o
  11 -10   3         66.49         77.72        41.98 o
 -10  -9   3         23.82         34.99        22.98 o
  -9  -9   3        594.03        592.62       100.36 o
  -8  -9   3        188.90        151.94        27.60 o
  -7  -9   3          8.69        -10.94        15.89 o
  -6  -9   3         50.41         70.04        16.86 o
  -5  -9   3        595.55        622.75        93.68 o
  -4  -9   3       1034.44        955.53        69.49 o
  -3  -9   3         16.98         14.07        16.59 o
  -2  -9   3        644.33        617.52        43.07 o
  -1  -9   3       2104.38       2126.36       131.52 o
   0  -9   3        933.87        929.64        67.81 o
   1  -9   3         52.77         64.98        20.35 o
   2  -9   3       1035.80        996.36       168.79 o
   3  -9   3       1879.82       1504.98       217.04 o
   4  -9   3        105.35         91.14        29.04 o
   5  -9   3          5.37         -2.05        10.58 o
   6  -9   3        822.78        708.04        78.90 o
   7  -9   3        289.77        264.49        45.80 o
   8  -9   3         60.13         53.99        24.49 o
   9  -9   3         78.93         90.77        45.40 o
  10  -9   3        183.14        170.71        54.97 o
  11  -9   3         79.45        119.72        41.65 o
 -11  -8   3        120.01        120.02        43.16 o
 -10  -8   3        208.18        152.27        46.14 o
  -9  -8   3        151.04        149.38        43.26 o
  -8  -8   3         83.16         62.73        19.85 o
  -7  -8   3       1079.31        935.30       162.54 o
  -6  -8   3        381.59        371.09        53.33 o
  -5  -8   3          2.73         -7.17        13.10 o
  -4  -8   3         60.40         75.39        19.02 o
  -3  -8   3       1471.35       1443.42        76.58 o
  -2  -8   3       2416.31       2464.45       233.59 o
  -1  -8   3         44.49         62.09        14.99 o
   0  -8   3       5573.60       5969.54       352.71 o
   1  -8   3       2739.56       2692.60       151.40 o
   2  -8   3        189.28        235.61        31.32 o
   3  -8   3          4.62         11.97        12.94 o
   4  -8   3        257.00        200.03        56.87 o
   5  -8   3       2241.26       1904.41       154.80 o
   6  -8   3         15.71         -2.81        10.73 o
   7  -8   3          1.97         -8.80        22.79 o
   8  -8   3          0.52         18.90        22.11 o
   9  -8   3        429.14        423.13        56.48 o
  10  -8   3         43.00         27.79        29.57 o
  11  -8   3        109.67        104.13        27.87 o
  12  -8   3        133.84        150.42        51.87 o
 -11  -7   3        175.66        179.37        31.48 o
 -10  -7   3         80.18         65.06        28.68 o
  -9  -7   3        354.96        303.81        38.44 o
  -8  -7   3         67.57         48.74        24.15 o
  -7  -7   3         29.08         39.55        13.24 o
  -6  -7   3         21.43         31.14        13.94 o
  -5  -7   3        915.95       1022.04        85.53 o
  -4  -7   3        683.41        593.04        80.98 o
  -3  -7   3          1.57         18.81        15.92 o
  -2  -7   3       1225.31       1119.74       129.27 o
  -1  -7   3        500.75        568.22        38.13 o
   0  -7   3       3528.66       3588.33       192.51 o
   1  -7   3         67.59         77.90        18.29 o
   2  -7   3       4399.46       4658.26       856.89 o
   3  -7   3        841.29        857.93       155.79 o
   4  -7   3        586.62        612.99        86.18 o
   5  -7   3          4.38          1.10         8.00 o
   6  -7   3       2268.11       1810.84       141.15 o
   7  -7   3        429.64        499.65        41.80 o
   8  -7   3         49.75         87.41        11.29 o
   9  -7   3        307.36        309.07        25.90 o
  10  -7   3        329.99        377.07        44.00 o
  11  -7   3         61.36         65.40        13.67 o
  12  -7   3          2.64          4.50        13.13 o
 -12  -6   3         14.22          2.31         7.97 o
 -11  -6   3        194.20        181.98        31.45 o
 -10  -6   3        110.41        136.69        25.53 o
  -9  -6   3        331.59        327.66        36.51 o
  -8  -6   3        282.35        283.66        46.61 o
  -7  -6   3        317.63        223.43        32.70 o
  -6  -6   3        540.52        549.59        77.95 o
  -5  -6   3        568.74        617.23        78.78 o
  -4  -6   3        570.22        502.55        50.63 o
  -3  -6   3       1647.28       1485.66       103.71 o
  -2  -6   3       4375.70       4393.00       268.73 o
  -1  -6   3         89.74         88.65        26.40 o
   0  -6   3       7753.06       7213.44       408.49 o
   1  -6   3       2012.89       1906.77       102.82 o
   2  -6   3        219.03        184.60        10.07 o
   3  -6   3        800.91        770.47        87.50 o
   4  -6   3        364.78        291.82        34.01 o
   5  -6   3       4596.91       4218.17       368.14 o
   6  -6   3         82.70         70.52         9.05 o
   7  -6   3          8.52         14.70         7.29 o
   8  -6   3        736.50        743.55        81.65 o
   9  -6   3        608.42        752.74        60.80 o
  10  -6   3          4.14          0.06         4.78 o
  11  -6   3          1.13          4.61         7.65 o
  12  -6   3        180.57        245.51        34.71 o
  13  -6   3         53.17         44.24        23.60 o
 -12  -5   3         99.39         69.04        30.70 o
 -11  -5   3         27.18         12.70        10.21 o
 -10  -5   3          2.41          8.69        10.47 o
  -9  -5   3        259.33        292.83        33.61 o
  -8  -5   3        607.70        541.71        45.94 o
  -7  -5   3        211.30        214.07        37.46 o
  -6  -5   3         15.07         11.98        16.34 o
  -5  -5   3       1564.53       1398.07        97.48 o
  -4  -5   3        156.23        131.19        27.22 o
  -3  -5   3        279.76        233.55        25.45 o
  -2  -5   3         58.50         60.22        14.83 o
  -1  -5   3        233.78        196.04        20.20 o
   0  -5   3       6405.19       7211.51       402.56 o
   1  -5   3        525.14        495.06        38.87 o
   2  -5   3        611.42        532.57        26.33 o
   3  -5   3        365.68        341.79        26.79 o
   4  -5   3       1901.70       1822.40       121.17 o
   5  -5   3        291.16        251.02        18.22 o
   6  -5   3       1649.52       1668.02       232.89 o
   7  -5   3       1319.28       1683.55       118.63 o
   8  -5   3         55.10         93.05        18.75 o
   9  -5   3        862.87        929.44        61.01 o
  10  -5   3        527.67        535.21        67.66 o
  11  -5   3        221.55        250.02        28.48 o
  12  -5   3        122.99        174.40        26.01 o
  13  -5   3        100.45         89.45        25.41 o
 -12  -4   3          0.08          4.80        15.57 o
 -11  -4   3        295.49        240.38        43.62 o
 -10  -4   3        738.47        784.19        95.22 o
  -9  -4   3        276.31        222.76        31.55 o
  -8  -4   3        679.15        728.31        50.64 o
  -7  -4   3       1692.66       1680.49       103.81 o
  -6  -4   3       2038.40       2148.57       191.64 o
  -5  -4   3       1096.00        963.43        60.32 o
  -4  -4   3        310.51        294.65        24.94 o
  -3  -4   3       3837.05       3401.51       344.29 o
  -2  -4   3       6161.02       5167.84       248.58 o
  -1  -4   3       1722.30       1705.53       124.81 o
   0  -4   3         36.70        180.82        65.23 o
   1  -4   3       1293.85       1389.00        97.89 o
   2  -4   3       7913.31       7345.26       294.57 o
   3  -4   3       1045.39       1044.36        76.89 o
   4  -4   3       1038.20       1123.98        72.79 o
   5  -4   3       2544.73       2112.39       133.06 o
   6  -4   3        332.48        331.19        17.17 o
   7  -4   3          4.54          7.85         7.14 o
   8  -4   3       1237.59       1446.67       104.52 o
   9  -4   3       1239.66       1451.65        90.90 o
  10  -4   3         74.15         99.92        16.76 o
  11  -4   3        165.26        171.54        24.44 o
  12  -4   3        196.72        306.84        30.56 o
  13  -4   3        267.03        284.29        60.40 o
 -12  -3   3        276.85        303.90        43.66 o
 -11  -3   3        534.81        517.84        56.86 o
 -10  -3   3         51.09         45.67        17.73 o
  -9  -3   3        163.13        156.36        21.79 o
  -8  -3   3        825.11        710.50        55.17 o
  -7  -3   3        661.72        760.87        61.03 o
  -6  -3   3        998.63       1023.67        81.01 o
  -5  -3   3       9813.66      11315.09       702.60 o
  -4  -3   3       1357.06       1402.34       105.04 o
  -3  -3   3       4045.03       3446.69       206.71 o
  -2  -3   3       1199.06        918.64        68.07 o
  -1  -3   3         64.36        107.99        12.25 o
   0  -3   3      10968.39      10141.80       544.73 o
   1  -3   3       9072.38       7976.76       409.90 o
   2  -3   3       5561.60       4939.23       190.48 o
   3  -3   3        467.03        640.61        37.27 o
   4  -3   3       3463.66       3110.39       212.62 o
   5  -3   3       3219.09       3378.10       201.06 o
   6  -3   3       2719.43       2784.76       135.44 o
   7  -3   3       3111.81       3497.72       153.32 o
   8  -3   3        167.70        183.81        30.34 o
   9  -3   3         25.95         52.67        20.28 o
  10  -3   3        711.27        786.48        70.19 o
  11  -3   3        356.61        369.36        38.29 o
  12  -3   3         50.10         21.66        11.82 o
  13  -3   3         77.75         55.18        16.80 o
 -13  -2   3        162.05        106.91        29.72 o
 -12  -2   3          0.45          1.70         6.71 o
 -11  -2   3        370.45        362.47        58.85 o
 -10  -2   3        810.63        899.03        63.99 o
  -9  -2   3        394.15        336.69        36.29 o
  -8  -2   3         24.98         35.17        15.27 o
  -7  -2   3        979.66        775.30        76.15 o
  -6  -2   3       4103.01       4518.05       251.12 o
  -5  -2   3        955.50       1011.95        77.02 o
  -4  -2   3         20.20        161.67        20.01 o
  -3  -2   3       6070.92       5063.53       308.47 o
  -2  -2   3         35.95         25.34        13.01 o
  -1  -2   3       2976.50       2780.11       149.07 o
   0  -2   3         95.57        202.61        19.49 o
   1  -2   3      35874.08      33700.57      2725.50 o
   2  -2   3       3605.17       3090.39       101.09 o
   3  -2   3       2950.93       2919.46       101.21 o
   4  -2   3        789.72        716.73        43.11 o
   5  -2   3       9344.43       9315.02       422.81 o
   6  -2   3          9.45         24.08         9.05 o
   7  -2   3        314.73        377.05        37.98 o
   8  -2   3       2038.41       2253.27       138.41 o
   9  -2   3        831.34        953.49        66.55 o
  10  -2   3        120.77        152.40        23.99 o
  11  -2   3        255.00        305.73        45.36 o
  12  -2   3        183.35        214.34        29.39 o
  13  -2   3        252.50        223.84        60.28 o
  14  -2   3          9.66         -4.20         8.17 o
 -13  -1   3        231.81        220.94        43.08 o
 -12  -1   3        479.84        446.62        73.63 o
 -11  -1   3         74.20         69.65        24.80 o
 -10  -1   3          2.55         -8.15        16.56 o
  -9  -1   3         20.06        -12.15        12.15 o
  -8  -1   3       2167.93       2130.89       150.78 o
  -7  -1   3        309.56        287.61        44.58 o
  -6  -1   3        102.13        107.14        16.59 o
  -5  -1   3       2435.08       2285.13       128.91 o
  -4  -1   3       1563.93       1348.86        64.92 o
  -3  -1   3          2.93          9.89         6.64 o
  -2  -1   3        667.96        556.21        33.22 o
  -1  -1   3      26568.59      27861.73      2187.70 o
   0  -1   3      13792.00      13869.37       820.28 o
   1  -1   3         36.48         30.53        10.54 o
   2  -1   3      61936.79      65471.33      4709.70 o
   3  -1   3        892.16        821.09        34.10 o
   4  -1   3       2067.12       1859.46        68.70 o
   5  -1   3          1.89        136.21        17.06 o
   6  -1   3       1090.90        964.20        53.21 o
   7  -1   3        883.44        945.34        61.87 o
   8  -1   3        802.56        821.26        62.85 o
   9  -1   3         14.26         34.89        17.74 o
  10  -1   3       1063.28        973.99        65.87 o
  11  -1   3       1266.41       1366.59       108.58 o
  12  -1   3        142.18        155.84        29.67 o
  13  -1   3         54.60         48.23        32.04 o
  14  -1   3        294.47        289.43        69.76 o
 -13   0   3        103.79         97.07        30.75 o
 -12   0   3          5.35          7.43        11.41 o
 -11   0   3        681.65        634.97        65.14 o
 -10   0   3       1502.01       1313.32       147.11 o
  -9   0   3       1211.71       1093.07        80.72 o
  -8   0   3         44.95         51.81        27.21 o
  -7   0   3        719.35        741.79       105.42 o
  -6   0   3        677.43        648.01        62.43 o
  -5   0   3       3733.38       3248.05       273.74 o
  -4   0   3        242.27        258.40        30.14 o
  -3   0   3        727.32        635.87        41.21 o
  -2   0   3       1023.75        864.89        40.83 o
  -1   0   3        520.45        642.45        43.91 o
   0   0   3        131.41        345.43        70.39 o
   1   0   3       1671.40       3595.76       114.69 o
   2   0   3        698.71        552.16        25.98 o
   3   0   3       3033.81       2780.20       111.02 o
   4   0   3       1780.89       1989.07       128.87 o
   5   0   3       1790.24       1788.34        95.22 o
   6   0   3       5781.02       6484.57       326.53 o
   7   0   3        768.30        797.29        69.80 o
   8   0   3        900.33        942.01        90.20 o
   9   0   3        694.36        633.20        52.70 o
  10   0   3        460.16        503.47        43.94 o
  11   0   3         55.96         51.84        16.77 o
  12   0   3        477.77        521.11        91.52 o
  13   0   3        235.80        221.91        56.07 o
  14   0   3         37.28         20.21        19.72 o
 -13   1   3        127.23        113.72        31.81 o
 -12   1   3        466.83        412.08        83.26 o
 -11   1   3        807.35        724.97        99.92 o
 -10   1   3         64.97         36.27        16.88 o
  -9   1   3       1119.92       1028.18       102.20 o
  -8   1   3        326.33        337.65        42.00 o
  -7   1   3        420.79        453.18        38.51 o
  -6   1   3        343.77        440.38        60.76 o
  -5   1   3      12321.45      12544.24      1167.76 o
  -4   1   3       4409.76       4590.57       286.63 o
  -3   1   3       8855.11       9050.08       767.98 o
  -2   1   3       5373.48       5444.87       277.60 o
  -1   1   3       3072.65       2911.90       139.76 o
   0   1   3      29721.61      40862.21      2792.53 o
   1   1   3        927.34        738.92        29.88 o
   2   1   3       4560.51       5521.85       198.26 o
   3   1   3       3922.40       3938.33       170.64 o
   4   1   3       7686.54       8479.54       414.37 o
   5   1   3        381.65        487.40        29.17 o
   6   1   3        331.60        282.38        32.23 o
   7   1   3        725.30        758.77        63.47 o
   8   1   3         71.61         55.32        20.32 o
   9   1   3         95.02         91.41        17.93 o
  10   1   3        736.72        657.99        57.59 o
  11   1   3       1639.27       1729.40       129.48 o
  12   1   3        263.84        244.12        39.68 o
  13   1   3         55.08         42.35        25.29 o
  14   1   3        257.15        230.14        60.28 o
 -13   2   3        248.10        317.57        58.08 o
 -12   2   3         29.99         23.90        15.97 o
 -11   2   3          0.55          0.70        10.20 o
 -10   2   3       3113.74       3260.54       226.71 o
  -9   2   3       1852.63       1892.64       163.25 o
  -8   2   3        118.32        109.19        26.86 o
  -7   2   3        634.22        575.12        41.94 o
  -6   2   3       6022.63       6088.61       351.29 o
  -5   2   3        502.07        771.65        60.74 o
  -4   2   3        415.38        498.93        46.19 o
  -3   2   3      17874.62      21439.24      1563.17 o
  -2   2   3      43319.03      46319.19      4165.72 o
  -1   2   3          1.65         17.14        12.84 o
   0   2   3        453.50        657.97        36.29 o
   1   2   3       5335.66       6561.64       222.16 o
   2   2   3       9420.99      10318.74       589.21 o
   3   2   3        789.45       3388.62       123.98 o
   4   2   3       1589.49       1609.03        45.67 o
   5   2   3       1430.19       1625.62        65.57 o
   6   2   3       3365.38       3852.83       173.76 o
   7   2   3        460.49        503.12        27.36 o
   8   2   3       3222.70       3313.55       152.95 o
   9   2   3       1075.97        972.49        65.08 o
  10   2   3       1044.70       1051.77        73.93 o
  11   2   3        336.49        408.45        60.28 o
  12   2   3         58.63         81.76        21.81 o
  13   2   3         51.76         28.62        22.26 o
  14   2   3        127.01        142.25        40.19 o
 -13   3   3          8.43        -10.05        33.93 o
 -12   3   3        196.75        191.58        78.82 o
 -11   3   3        255.16        250.46        80.19 o
 -10   3   3          3.00         -3.62        11.52 o
  -9   3   3        198.08        181.45        29.02 o
  -8   3   3          0.98         10.36        11.89 o
  -7   3   3        337.10        355.80        36.38 o
  -6   3   3       3072.62       3564.70       206.33 o
  -5   3   3        528.54        563.93        44.89 o
  -4   3   3       4168.82       4596.02       235.76 o
  -3   3   3       3352.44       2862.87       133.82 o
  -2   3   3      28308.96      29585.35      2301.07 o
  -1   3   3       2659.55       2861.94       135.48 o
   0   3   3       9875.42      10280.93       440.03 o
   1   3   3         11.47         40.99         7.79 o
   2   3   3       1208.95        715.84       124.05 o
   3   3   3       6515.17       7103.29       321.32 o
   4   3   3       6649.34       7689.64       345.13 o
   5   3   3        103.92        154.35        12.17 o
   6   3   3        586.00       1063.64       185.44 o
   7   3   3       1429.92       1529.57        66.12 o
   8   3   3        167.88        199.52        22.35 o
   9   3   3        131.03        140.71        21.92 o
  10   3   3       1048.86        871.04        43.82 o
  11   3   3        282.19        296.86        42.77 o
  12   3   3          8.85         11.34        13.08 o
  13   3   3          9.23          0.00         5.56 o
  14   3   3        116.59        158.33        43.56 o
 -13   4   3         25.91         50.58        69.65 o
 -12   4   3          1.00         23.89        38.90 o
 -11   4   3         47.78         87.69        56.76 o
 -10   4   3        541.42        488.10       109.80 o
  -9   4   3          4.61         20.47        33.17 o
  -8   4   3       1042.64       1008.52       160.09 o
  -7   4   3         75.73         54.28        28.38 o
  -6   4   3       3212.51       3273.40       241.38 o
  -5   4   3         28.57         10.98        11.49 o
  -4   4   3         44.61         35.13        15.84 o
  -3   4   3      20482.90      22714.24      1690.65 o
  -2   4   3        207.17         55.43        46.99 o
  -1   4   3        363.85        180.37        42.92 o
   0   4   3        681.97        576.39        26.97 o
   1   4   3      13472.43      13821.38       639.25 o
   2   4   3        151.27        203.71        14.38 o
   3   4   3       4634.48       4559.76       340.21 o
   4   4   3         32.03         61.13        14.24 o
   5   4   3       2848.22       4675.03       202.29 o
   6   4   3       2055.67       2571.14       105.26 o
   7   4   3        362.51        380.10        36.17 o
   8   4   3       1086.78       1290.37       170.76 o
   9   4   3        526.89        511.46        37.18 o
  10   4   3         42.40         50.80        14.76 o
  11   4   3          0.94          5.69         8.81 o
  12   4   3        148.34        100.40        13.71 o
  13   4   3        323.71        352.29        44.30 o
 -12   5   3        172.90        205.19        88.23 o
 -11   5   3        125.88        128.11        67.79 o
 -10   5   3         54.56         79.69        56.57 o
  -9   5   3        335.57        259.82        51.56 o
  -8   5   3        918.48       1000.09       107.64 o
  -7   5   3        183.83        162.65        35.83 o
  -6   5   3        171.76        149.84        55.73 o
  -5   5   3        469.92        571.55       105.70 o
  -4   5   3       1060.34       1024.96        86.86 o
  -3   5   3       4904.62       5136.98       441.01 o
  -2   5   3        218.13        182.14        16.64 o
  -1   5   3        127.26         53.67        35.71 o
   0   5   3        695.13        760.19        35.04 o
   1   5   3       1240.56       1373.14        56.70 o
   2   5   3       1430.21       1935.11       101.96 o
   3   5   3      21851.89      23486.37      1358.74 o
   4   5   3       3784.01       3416.40       142.09 o
   5   5   3        109.88        184.53        39.64 o
   6   5   3        159.78        192.49        27.07 o
   7   5   3       1225.84       1745.78        80.54 o
   8   5   3        395.03        444.04        31.16 o
   9   5   3        334.66        290.93        27.00 o
  10   5   3          0.51         -3.49         6.74 o
  11   5   3        624.63        642.37        47.51 o
  12   5   3        160.90        168.90        25.77 o
  13   5   3          3.13         -7.47        21.72 o
 -12   6   3         50.37         47.28        53.76 o
 -11   6   3        194.46        334.51       109.65 o
 -10   6   3        558.68        653.03        89.40 o
  -9   6   3       1221.62       1534.98       160.11 o
  -8   6   3        373.22        464.56        66.05 o
  -7   6   3        618.37        620.72        76.17 o
  -6   6   3        732.96       1015.86       154.23 o
  -5   6   3       1261.44       1271.29       109.27 o
  -4   6   3        113.58        163.14        30.90 o
  -3   6   3       2499.61       2431.07       132.09 o
  -2   6   3         69.88         70.05        11.85 o
  -1   6   3       4508.71       3636.54       265.24 o
   0   6   3       1394.76       1411.24        74.21 o
   1   6   3       4647.58       4967.57       746.79 o
   2   6   3       9547.26      11874.65       888.65 o
   3   6   3         47.66        113.29        42.75 o
   4   6   3       9333.58       9298.73       501.04 o
   5   6   3       1568.62       1541.91        72.53 o
   6   6   3       1748.02       1656.44        76.52 o
   7   6   3        423.45        501.71        31.59 o
   8   6   3         88.29        140.11        17.70 o
   9   6   3        223.80        244.81        25.04 o
  10   6   3        924.38        934.17        75.03 o
  11   6   3          0.16          2.57         7.10 o
  12   6   3        367.52        384.05        40.06 o
  13   6   3        127.15        245.34        69.57 o
 -12   7   3         53.75         44.59        59.60 o
 -11   7   3        564.74        710.09       164.70 o
 -10   7   3         53.23         61.12        57.21 o
  -9   7   3         55.57        123.86        40.23 o
  -8   7   3        308.82        430.28        69.23 o
  -7   7   3        150.77        183.62        41.74 o
  -6   7   3         60.31         82.23        53.88 o
  -5   7   3        373.33        455.84        59.37 o
  -4   7   3       1060.69        950.13        73.10 o
  -3   7   3        858.50        929.67        93.63 o
  -2   7   3        389.55        377.22        19.93 o
  -1   7   3       2992.72       2663.03       121.73 o
   0   7   3       5048.13       5094.12       403.02 o
   1   7   3        497.24        445.85        88.95 o
   2   7   3       1921.74       2027.84       209.47 o
   3   7   3       7353.23       7602.87       359.75 o
   4   7   3       9368.90       9696.12       781.16 o
   5   7   3        244.93        464.08       137.49 o
   6   7   3       1163.07       1109.18       120.83 o
   7   7   3       1124.26       1206.94        53.77 o
   8   7   3         45.15         44.63        12.12 o
   9   7   3          4.59         20.94        10.07 o
  10   7   3        332.89        372.51        56.34 o
  11   7   3        429.21        490.86        53.19 o
  12   7   3        186.31        128.76        32.34 o
  13   7   3         48.07         98.65        51.94 o
 -11   8   3         13.04         50.08        58.65 o
 -10   8   3        842.82       1121.98       221.15 o
  -9   8   3        238.98        240.34        97.21 o
  -8   8   3         96.10         99.49        37.16 o
  -7   8   3         73.34         68.28        33.89 o
  -6   8   3        368.19        449.43        61.50 o
  -5   8   3         54.07         29.57         7.39 o
  -4   8   3          4.58          0.89         2.18 o
  -3   8   3        860.25       1012.00        78.43 o
  -2   8   3       1489.99       1489.09        93.48 o
  -1   8   3        135.13        165.20        14.13 o
   0   8   3       1155.65       1243.42       147.09 o
   1   8   3         84.17         80.23        21.12 o
   2   8   3        491.94        365.20        27.98 o
   3   8   3        125.96        144.85        12.52 o
   4   8   3         60.79         72.62         9.44 o
   5   8   3        489.22        638.55        35.84 o
   6   8   3       2650.54       2485.31       110.44 o
   7   8   3        694.83        663.36        45.36 o
   8   8   3       1464.31       1425.48        67.42 o
   9   8   3        980.00        910.11        46.47 o
  10   8   3        660.03        582.35        57.82 o
  11   8   3         27.63         23.66        11.95 o
  12   8   3        256.36        397.83        89.17 o
 -11   9   3        125.46        167.54        62.56 o
 -10   9   3        153.96        220.13        59.56 o
  -9   9   3          7.23        -10.92        37.61 o
  -8   9   3        636.48        566.74        40.00 o
  -7   9   3        104.16        143.51        27.60 o
  -6   9   3        140.06        108.64        42.05 o
  -5   9   3         38.22         42.10        22.52 o
  -4   9   3        375.89        381.10        65.82 o
  -3   9   3       2352.14       2536.34       158.54 o
  -2   9   3        278.70        210.76        35.30 o
  -1   9   3       2706.14       2896.55       242.40 o
   0   9   3       1042.35        970.74       102.33 o
   1   9   3        171.87        138.43        18.98 o
   2   9   3        259.01        236.27        18.75 o
   3   9   3       1716.96       1910.71       101.89 o
   4   9   3       1305.57       1229.57        98.04 o
   5   9   3       1598.73       1501.00        87.57 o
   6   9   3         31.40         29.37        12.80 o
   7   9   3       2272.11       1971.42       159.71 o
   8   9   3        204.68        154.44        21.73 o
   9   9   3          1.90          6.30         5.78 o
  10   9   3        199.93        202.47        25.42 o
  11   9   3        244.74        165.08        34.01 o
  12   9   3        167.68        210.27        63.09 o
 -11  10   3         75.65        118.72        47.47 o
 -10  10   3        236.07        261.65        60.02 o
  -9  10   3        111.88        150.03        36.67 o
  -8  10   3          9.21         67.06        28.81 o
  -7  10   3        300.72        376.38        62.19 o
  -6  10   3        574.18        743.63       104.56 o
  -5  10   3        253.97        249.76        36.03 o
  -4  10   3         20.83         28.42        15.85 o
  -3  10   3        923.08        921.17       118.31 o
  -2  10   3       2047.50       1920.98       210.27 o
  -1  10   3       1827.31       1841.70       171.69 o
   0  10   3        160.71        172.87        23.73 o
   1  10   3        610.45        570.01        29.52 o
   2  10   3        617.14        662.21        73.59 o
   3  10   3         11.71         23.03         7.94 o
   4  10   3        222.85        211.52        17.64 o
   5  10   3          5.60          7.06         5.75 o
   6  10   3        619.57        549.96        36.18 o
   7  10   3        695.77        610.06        51.56 o
   8  10   3        252.13        201.18        19.64 o
   9  10   3        506.95        435.70        63.09 o
  10  10   3        132.81        129.71        18.49 o
  11  10   3          0.00          1.97        20.63 o
 -10  11   3          2.90         22.35        20.57 o
  -9  11   3         69.21         58.63        26.23 o
  -8  11   3        568.66        725.62       186.38 o
  -7  11   3        238.81        253.12       145.36 o
  -6  11   3         23.30         25.50        16.77 o
  -5  11   3        383.16        444.43        59.83 o
  -4  11   3        635.33        750.68       133.91 o
  -3  11   3        662.75        833.22        97.57 o
  -2  11   3        411.72        451.70        84.51 o
  -1  11   3        283.06        305.57        39.98 o
   0  11   3        663.79        716.74       105.76 o
   1  11   3        157.87        170.57        22.69 o
   2  11   3          3.57          8.19        14.01 o
   3  11   3       1377.25       1676.17       201.59 o
   4  11   3        603.40        670.05        63.76 o
   5  11   3          0.76          0.96         4.59 o
   6  11   3          2.84          9.18         9.52 o
   7  11   3        447.62        462.11        34.15 o
   8  11   3        468.07        412.88        36.55 o
   9  11   3         13.37         10.86         6.15 o
  10  11   3         67.15         56.36        28.02 o
  -9  12   3        153.96        188.08        49.33 o
  -8  12   3         70.95         81.63        39.39 o
  -7  12   3        113.08        155.78        43.49 o
  -6  12   3        233.96        312.45        43.05 o
  -5  12   3        361.88        462.84        85.97 o
  -4  12   3         46.22         41.88        30.67 o
  -3  12   3         80.69         58.62        30.19 o
  -2  12   3        130.38        111.09        46.98 o
  -1  12   3        410.84        487.16        50.37 o
   0  12   3         12.90         17.50         8.13 o
   1  12   3        182.66        230.46        27.68 o
   2  12   3        202.93        215.50        36.62 o
   3  12   3          0.64          4.79         9.02 o
   4  12   3          6.24          7.66         7.27 o
   5  12   3        835.93        783.96       182.90 o
   6  12   3        898.47        868.85       137.48 o
   7  12   3          0.09          5.42        12.70 o
   8  12   3         70.68         38.63        21.76 o
   9  12   3         87.15         38.71        22.18 o
  -8  13   3        208.10        342.98       122.48 o
  -7  13   3        236.34        301.51        84.60 o
  -6  13   3         85.40        112.29        28.94 o
  -5  13   3        215.44        260.38        66.88 o
  -4  13   3        496.36        718.27       206.00 o
  -3  13   3         30.31         41.96        27.43 o
  -2  13   3          0.59          3.22        19.15 o
  -1  13   3        513.10        558.13        43.26 o
   0  13   3        360.41        380.84        28.96 o
   1  13   3       1057.29       1269.36       170.90 o
   2  13   3        151.16        182.01        29.21 o
   3  13   3       1314.19       1247.36       125.74 o
   4  13   3        357.64        268.83        44.14 o
   5  13   3        198.21        198.52        37.52 o
   6  13   3         88.48         90.14        15.74 o
   7  13   3        123.91        107.75        27.56 o
   8  13   3         53.81         37.64        13.21 o
   9  13   3          2.14          5.62        10.94 o
  -7  14   3         92.91        147.28        63.94 o
  -6  14   3        607.39        950.25       170.10 o
  -5  14   3        439.69        540.49       158.50 o
  -4  14   3          4.22          0.76        16.85 o
  -3  14   3        159.32        226.19        52.69 o
  -2  14   3        424.81        408.90        95.73 o
  -1  14   3        384.02        215.44       119.22 o
   0  14   3         42.86         54.02        10.72 o
   1  14   3         30.17         50.55        15.58 o
   2  14   3        363.61        422.54       105.97 o
   3  14   3        385.85        398.06        58.50 o
   4  14   3          0.78          0.78         7.97 o
   5  14   3        185.11        153.48        38.17 o
   6  14   3        252.96        292.88       103.79 o
   7  14   3         30.06         26.82        12.06 o
   8  14   3         70.20         83.01        21.15 o
  -6  15   3          1.94         17.45        22.88 o
  -5  15   3         44.20         68.59        29.40 o
  -4  15   3        160.99        242.46        72.87 o
  -3  15   3        270.76        324.99        66.98 o
  -2  15   3         16.58         39.20        42.08 o
  -1  15   3        228.12        253.42        46.60 o
   0  15   3        514.78        537.01        38.53 o
   1  15   3        295.14        286.90        41.12 o
   2  15   3         19.27         18.28        10.54 o
   3  15   3        205.87        213.29        30.18 o
   4  15   3        147.66        190.64        59.98 o
   5  15   3         63.05         45.65        29.61 o
   6  15   3          2.81         -1.74         4.74 o
   7  15   3         19.04          5.80         8.29 o
  -4  16   3          1.55          0.26        10.85 o
  -3  16   3        110.83        180.40        50.75 o
  -2  16   3        274.89        332.43        50.93 o
  -1  16   3        224.61        266.15        53.31 o
   0  16   3          1.01          5.12        13.99 o
   1  16   3         86.49         74.73        47.09 o
   2  16   3         97.42        116.70        32.28 o
   3  16   3          7.80          8.49         8.13 o
   4  16   3          4.54          2.78         9.20 o
   5  16   3         46.49         47.34        26.24 o
  -1  17   3         19.39         20.40        36.44 o
   0  17   3         84.09         94.48        34.50 o
   1  17   3         56.57         39.96        40.15 o
   2  17   3          1.86          5.69        13.91 o
  -3 -15   4         96.94        135.45        48.17 o
  -2 -15   4         63.11         82.12        42.51 o
  -1 -15   4         37.85         67.49        30.71 o
   0 -15   4         23.68         20.40        32.44 o
   1 -15   4         93.08        104.17        43.96 o
   2 -15   4        262.61        365.83        73.70 o
   3 -15   4         18.57         27.83        28.13 o
   4 -15   4          8.54          6.86        18.96 o
   5 -15   4        103.74        169.02        51.98 o
  -5 -14   4         28.67         42.88        28.94 o
  -4 -14   4        181.07        233.19        75.64 o
  -3 -14   4        207.64        233.75        44.85 o
  -2 -14   4          0.38          5.45        18.39 o
  -1 -14   4        156.52        198.64        56.85 o
   0 -14   4          6.86         15.81        17.83 o
   1 -14   4          1.30          6.19        12.86 o
   2 -14   4          7.36         12.93        34.73 o
   3 -14   4        187.53        287.31       102.52 o
   4 -14   4        181.58        268.92        99.30 o
   5 -14   4         34.03         43.49        51.26 o
   6 -14   4         27.22         36.40        27.98 o
   7 -14   4         68.80         75.45        36.47 o
  -6 -13   4         79.64         61.26        22.41 o
  -5 -13   4        141.91        160.71        32.35 o
  -4 -13   4          1.76        -11.49        15.51 o
  -3 -13   4        365.91        378.96        50.71 o
  -2 -13   4        546.12        569.55       127.01 o
  -1 -13   4        389.02        492.86        70.37 o
   0 -13   4         10.44         12.10        13.99 o
   1 -13   4        439.04        681.50       153.38 o
   2 -13   4        321.93        297.80        58.31 o
   3 -13   4         21.59          2.24        13.88 o
   4 -13   4         16.07         17.10        21.19 o
   5 -13   4        346.80        375.19        67.03 o
   6 -13   4        146.44        141.95        44.43 o
   7 -13   4         43.41         57.59        56.34 o
   8 -13   4         11.93         13.27        18.67 o
  -7 -12   4        138.32        163.72        47.66 o
  -6 -12   4         18.56         32.17        18.07 o
  -5 -12   4         28.09         24.61        16.48 o
  -4 -12   4        695.03        847.86       109.65 o
  -3 -12   4        363.76        359.85        76.04 o
  -2 -12   4          0.84         -1.95         8.52 o
  -1 -12   4        174.30        215.60        31.54 o
   0 -12   4        200.52        256.82        61.27 o
   1 -12   4          4.76          5.34        12.78 o
   2 -12   4        303.94        285.64        61.47 o
   3 -12   4        312.10        335.08        93.46 o
   4 -12   4        212.19        185.59        44.62 o
   5 -12   4         86.67         92.13        34.39 o
   6 -12   4        179.29        196.13        81.78 o
   7 -12   4        124.28        123.37        68.24 o
   8 -12   4        159.40        201.74        39.79 o
   9 -12   4          0.02          1.47        12.52 o
  -8 -11   4        104.41         58.17        30.33 o
  -7 -11   4         32.41         27.19        22.31 o
  -6 -11   4        325.91        348.60        53.34 o
  -5 -11   4         65.63         77.62        30.84 o
  -4 -11   4         38.47         37.84        25.25 o
  -3 -11   4        272.52        287.11        42.12 o
  -2 -11   4       1145.21       1242.76       150.52 o
  -1 -11   4         58.87         57.92        17.37 o
   0 -11   4          0.48         -2.75         8.43 o
   1 -11   4          6.12          5.55        17.23 o
   2 -11   4        218.34        260.90        34.44 o
   3 -11   4          2.19         -8.22        12.24 o
   4 -11   4         95.42         98.23        55.62 o
   5 -11   4       1185.24       1124.22       174.18 o
   6 -11   4        638.56        649.65       138.57 o
   7 -11   4         16.52         -5.80        15.36 o
   8 -11   4          0.19         -9.71        17.18 o
   9 -11   4        121.87         97.90        30.53 o
  10 -11   4         20.98         34.20        27.13 o
  -9 -10   4         56.78         55.26        17.70 o
  -8 -10   4        169.29        174.96        34.46 o
  -7 -10   4        454.47        360.38        63.98 o
  -6 -10   4        163.53        137.81        30.25 o
  -5 -10   4        104.64         94.02        18.44 o
  -4 -10   4        611.98        633.87        56.09 o
  -3 -10   4        423.01        449.95        48.45 o
  -2 -10   4         60.84         56.43        20.39 o
  -1 -10   4          1.10          9.35        12.84 o
   0 -10   4        195.48        244.42        33.14 o
   1 -10   4       1039.81       1305.57       185.11 o
   2 -10   4          4.40          0.17         4.67 o
   3 -10   4        836.99        997.99       275.16 o
   4 -10   4         52.25         38.29        22.41 o
   5 -10   4        214.16        229.49        47.77 o
   6 -10   4         19.93          4.02        13.35 o
   7 -10   4        296.48        313.17        83.60 o
   8 -10   4        124.71        166.30        51.03 o
   9 -10   4          9.86         13.55        15.66 o
  10 -10   4         12.24         22.99        15.55 o
  11 -10   4         35.11         53.46        36.34 o
 -10  -9   4        122.20         87.31        31.94 o
  -9  -9   4        772.00        785.41       170.59 o
  -8  -9   4        224.11        206.66        54.35 o
  -7  -9   4        231.20        239.60        52.42 o
  -6  -9   4        467.36        327.48        40.76 o
  -5  -9   4        678.08        599.18        95.14 o
  -4  -9   4        402.44        354.47        53.86 o
  -3  -9   4       1742.89       1727.80       102.45 o
  -2  -9   4       1618.38       1583.81       120.89 o
  -1  -9   4        431.27        390.62        44.79 o
   0  -9   4        498.66        482.67        40.78 o
   1  -9   4        703.20        715.19        52.94 o
   2  -9   4       1281.09       1438.12       198.67 o
   3  -9   4       1424.18       1566.76       142.71 o
   4  -9   4         14.62         -6.14        24.04 o
   5  -9   4       1510.31       1588.25       202.99 o
   6  -9   4        322.73        306.68        77.19 o
   7  -9   4        431.26        370.00        86.25 o
   8  -9   4         12.24         10.68        11.17 o
   9  -9   4        113.68        144.56        41.02 o
  10  -9   4         32.14         50.72        21.71 o
  11  -9   4          1.97          7.67        11.30 o
 -10  -8   4        121.20        124.68        37.92 o
  -9  -8   4         44.10         32.96        23.40 o
  -8  -8   4        603.34        598.61        78.33 o
  -7  -8   4        969.20        841.05       133.66 o
  -6  -8   4        310.53        348.92        38.75 o
  -5  -8   4         70.91         43.77        13.89 o
  -4  -8   4          9.32          5.74         7.71 o
  -3  -8   4       1786.05       1684.03       127.39 o
  -2  -8   4          0.10         -3.81         8.95 o
  -1  -8   4        988.24       1086.43       111.81 o
   0  -8   4       3248.15       3054.82       160.32 o
   1  -8   4       2096.89       1947.42       103.20 o
   2  -8   4        546.90        587.55        51.45 o
   3  -8   4        686.09        737.32        59.04 o
   4  -8   4        621.02        694.16        74.35 o
   5  -8   4        384.74        343.95        82.27 o
   6  -8   4        167.01        121.48        50.43 o
   7  -8   4        375.45        411.71        82.50 o
   8  -8   4        850.16        908.56       231.73 o
   9  -8   4         47.87         52.00        24.87 o
  10  -8   4         96.23         85.16        26.96 o
  11  -8   4        360.44        327.06       100.47 o
  12  -8   4        249.58        341.81       103.33 o
 -11  -7   4         11.21         13.14        14.58 o
 -10  -7   4        102.35         78.61        24.85 o
  -9  -7   4        439.30        509.28        68.83 o
  -8  -7   4         43.07         48.09        18.90 o
  -7  -7   4         18.51         31.63        21.94 o
  -6  -7   4        222.43        188.69        29.08 o
  -5  -7   4        284.28        288.40        30.37 o
  -4  -7   4         11.95         35.16        19.80 o
  -3  -7   4         40.59         25.44        19.19 o
  -2  -7   4       5557.73       5287.88       661.67 o
  -1  -7   4        805.19        732.34        55.89 o
   0  -7   4        467.84        443.98        33.47 o
   1  -7   4       1233.50       1111.30       102.37 o
   2  -7   4       3398.32       3709.21       231.45 o
   3  -7   4        515.67        437.38        35.96 o
   4  -7   4         16.95         20.00         4.93 o
   5  -7   4        561.83        484.73        52.78 o
   6  -7   4        741.02        673.01        68.89 o
   7  -7   4         81.57         63.66        23.17 o
   8  -7   4         72.80        112.26        15.02 o
   9  -7   4         21.94         19.11         7.79 o
  10  -7   4        275.60        275.40        25.61 o
  11  -7   4          7.90          4.00         7.07 o
  12  -7   4        208.31        228.07        53.56 o
 -11  -6   4        145.01        123.54        31.89 o
 -10  -6   4          5.29          0.93         6.56 o
  -9  -6   4          0.13          3.90         7.84 o
  -8  -6   4        285.25        306.63        50.76 o
  -7  -6   4        340.41        327.56        37.62 o
  -6  -6   4        141.25        160.74        42.31 o
  -5  -6   4        940.34        793.38        63.79 o
  -4  -6   4       1267.85       1486.66       140.72 o
  -3  -6   4       3187.40       3468.91       317.24 o
  -2  -6   4        123.10        161.28        32.75 o
  -1  -6   4        894.27        786.88        55.57 o
   0  -6   4       5605.03       5167.21       483.38 o
   1  -6   4       4581.29       4276.96       209.39 o
   2  -6   4         75.56         45.45        19.18 o
   3  -6   4          3.65          5.28         4.32 o
   4  -6   4         28.60         15.06         5.76 o
   5  -6   4        771.15        609.16        55.58 o
   6  -6   4        165.08        158.74        25.17 o
   7  -6   4       1002.36       1102.21       164.89 o
   8  -6   4        560.09        547.93        60.83 o
   9  -6   4         77.41         72.57         9.48 o
  10  -6   4         12.43          6.05         5.27 o
  11  -6   4        218.58        259.19        32.99 o
  12  -6   4         65.81         50.27        13.15 o
  13  -6   4         10.55          4.48        12.04 o
 -12  -5   4         66.51         51.26        20.67 o
 -11  -5   4          0.60          0.93        11.07 o
 -10  -5   4        207.75        173.22        25.57 o
  -9  -5   4        147.01        178.56        25.10 o
  -8  -5   4        591.54        525.53        63.97 o
  -7  -5   4         37.91        123.27        70.20 o
  -6  -5   4       1996.47       1759.31       133.37 o
  -5  -5   4        551.70        478.13        59.22 o
  -4  -5   4        796.61        845.71        63.87 o
  -3  -5   4         17.26         -7.03         7.37 o
  -2  -5   4       6531.58       7417.65       479.89 o
  -1  -5   4       1732.15       1716.97        93.33 o
   0  -5   4       2013.86       1942.30       103.48 o
   1  -5   4        539.04        479.85        33.40 o
   2  -5   4       4567.32       4104.72       279.00 o
   3  -5   4       3718.16       3739.10       139.64 o
   4  -5   4       1251.56       1314.14       101.17 o
   5  -5   4       1730.23       1698.53       121.48 o
   6  -5   4       1950.80       1913.21       311.01 o
   7  -5   4        592.82        575.13        46.90 o
   8  -5   4        147.68        163.09        21.32 o
   9  -5   4        122.10        116.16        16.35 o
  10  -5   4        205.20        337.95        37.48 o
  11  -5   4        222.27        191.11        27.56 o
  12  -5   4        150.16        129.31        28.31 o
  13  -5   4        122.99        108.08        18.99 o
 -12  -4   4         15.50         22.71        14.44 o
 -11  -4   4        244.69        237.34        49.73 o
 -10  -4   4         78.89         74.57        22.19 o
  -9  -4   4          0.10          2.84        12.65 o
  -8  -4   4        250.50        299.90        50.47 o
  -7  -4   4        592.09        558.88        51.38 o
  -6  -4   4         67.04         89.52        16.23 o
  -5  -4   4         65.84        105.26        52.57 o
  -4  -4   4        668.20        628.94        56.17 o
  -3  -4   4       4263.18       3519.86       270.02 o
  -2  -4   4        186.49        205.98        31.39 o
  -1  -4   4        885.75        823.52       229.45 o
   0  -4   4       4032.97       4213.56       239.53 o
   1  -4   4       1840.73       1683.80       102.77 o
   2  -4   4        111.65        155.16        14.74 o
   3  -4   4       1326.80       1305.29        62.56 o
   4  -4   4       6616.10       6494.10       297.56 o
   5  -4   4       2728.05       2616.58       173.95 o
   6  -4   4        275.69        372.72        56.32 o
   7  -4   4       1420.02       1446.59       115.72 o
   8  -4   4       3849.41       4100.80       188.76 o
   9  -4   4        310.41        320.52        34.42 o
  10  -4   4        210.34        233.34        26.63 o
  11  -4   4         74.37         97.53        21.55 o
  12  -4   4         10.98         14.58        10.32 o
  13  -4   4        122.26        141.15        28.98 o
 -12  -3   4        271.85        266.77        56.93 o
 -11  -3   4         72.19         48.68        20.81 o
 -10  -3   4        384.83        363.81        77.84 o
  -9  -3   4        348.72        359.37        53.02 o
  -8  -3   4        510.68        486.00        47.29 o
  -7  -3   4        477.10        408.18        55.10 o
  -6  -3   4       1252.58       1712.08       105.70 o
  -5  -3   4        311.12       1107.58        97.82 o
  -4  -3   4       3564.96       3903.31       395.76 o
  -3  -3   4        765.80        856.29        53.31 o
  -2  -3   4       1740.20       1560.52       102.26 o
  -1  -3   4       1929.06       1737.94        85.79 o
   0  -3   4        515.35        550.06       126.10 o
   1  -3   4       4967.08       4147.99       181.55 o
   2  -3   4       5410.29       5558.19       228.74 o
   3  -3   4       8672.08       8792.62       344.87 o
   4  -3   4         62.47         31.91         7.69 o
   5  -3   4       5837.53       5267.00       422.25 o
   6  -3   4         74.30         79.96        14.52 o
   7  -3   4       2752.78       2915.42       208.04 o
   8  -3   4         99.65        104.12        16.07 o
   9  -3   4        956.38        900.14        73.29 o
  10  -3   4        769.78        892.51        63.21 o
  11  -3   4         52.06         48.63        11.67 o
  12  -3   4         93.12         81.57        17.36 o
  13  -3   4        105.45         98.30        25.10 o
  14  -3   4        173.93        187.58        55.05 o
 -12  -2   4        137.09        134.13        32.93 o
 -11  -2   4        245.28        292.60        40.34 o
 -10  -2   4         24.29         18.64        13.65 o
  -9  -2   4         32.07         32.60        16.85 o
  -8  -2   4        168.10        138.60        35.76 o
  -7  -2   4       3647.21       3105.27       182.01 o
  -6  -2   4       2003.78       1760.36       210.00 o
  -5  -2   4       3450.25       3452.33       181.02 o
  -4  -2   4        106.27        406.88        35.48 o
  -3  -2   4        126.27        142.06        17.69 o
  -2  -2   4        534.85        475.18        36.88 o
  -1  -2   4        294.77        292.38        26.54 o
   0  -2   4          4.46         15.52         6.65 o
   1  -2   4       1978.64       1556.47        70.11 o
   2  -2   4       1546.96       1552.28        58.41 o
   3  -2   4       1257.91       2054.38       230.46 o
   4  -2   4         44.81         26.37         6.19 o
   5  -2   4         69.39        283.05        30.88 o
   6  -2   4        143.74        165.38        13.65 o
   7  -2   4       1430.76       1561.11        62.17 o
   8  -2   4       2311.81       2520.34       116.40 o
   9  -2   4          5.27          8.61         6.02 o
  10  -2   4         28.16         26.23         8.27 o
  11  -2   4       1326.08       1295.24        66.76 o
  12  -2   4        541.72        513.86        41.65 o
  13  -2   4          0.43         -3.24         8.66 o
  14  -2   4         82.55         44.58        17.17 o
 -12  -1   4        194.84        162.13        28.19 o
 -11  -1   4         29.11         37.04        19.57 o
 -10  -1   4        877.37        955.59        84.64 o
  -9  -1   4       1737.69       1656.84       213.93 o
  -8  -1   4        871.83        750.28        64.62 o
  -7  -1   4        185.78        176.67        28.13 o
  -6  -1   4       4243.58       4105.35       312.03 o
  -5  -1   4       5336.89       4954.17       376.26 o
  -4  -1   4          4.79         -1.36         6.67 o
  -3  -1   4         93.46        118.06        66.08 o
  -2  -1   4       3907.79       4120.66       178.33 o
  -1  -1   4       7435.06       9645.50       551.56 o
   0  -1   4       1057.88       1296.67        69.76 o
   1  -1   4       2183.94       1749.68        68.88 o
   2  -1   4      20948.15      23593.72      1171.25 o
   3  -1   4      14354.00      14833.92       633.80 o
   4  -1   4       1322.33       1230.12        49.31 o
   5  -1   4        363.58        835.87        75.62 o
   6  -1   4        382.96        768.72        34.31 o
   7  -1   4       1444.07       1207.66       146.54 o
   8  -1   4        704.42        706.50        55.72 o
   9  -1   4        247.12        242.85        21.73 o
  10  -1   4       1430.49       1647.04        90.14 o
  11  -1   4        330.23        321.41        44.16 o
  12  -1   4        144.95        167.11        34.67 o
  13  -1   4        254.73        190.80        52.21 o
  14  -1   4        175.36        179.25        22.07 o
 -13   0   4          0.97          9.86        16.79 o
 -12   0   4        267.82        222.81        63.75 o
 -11   0   4        586.45        523.13        95.52 o
 -10   0   4        223.46        204.81        40.04 o
  -9   0   4        354.80        298.11        34.23 o
  -8   0   4          7.77        -11.71        18.08 o
  -7   0   4       2826.74       2532.85       146.26 o
  -6   0   4         32.56         29.24        13.83 o
  -5   0   4       1073.84        873.39        60.22 o
  -4   0   4       8323.12       8162.49       440.48 o
  -3   0   4      20504.71      21438.34      1558.42 o
  -2   0   4         30.39         -3.94         9.01 o
  -1   0   4       1569.39       1816.34       107.87 o
   0   0   4       8510.34       9773.05       540.06 o
   1   0   4      20898.27      19769.24      1724.90 o
   2   0   4      36881.76      38232.84      2236.80 o
   3   0   4         37.61         59.70         6.25 o
   4   0   4        199.06        156.20        13.24 o
   5   0   4       1807.70       1554.47        58.18 o
   6   0   4       1746.66       1958.84       107.22 o
   7   0   4        274.49        366.44        23.11 o
   8   0   4        886.28        881.27        57.99 o
   9   0   4        526.55        624.05        57.82 o
  10   0   4          6.53         27.13        17.73 o
  11   0   4        834.10        792.23       112.77 o
  12   0   4        856.65        819.73        66.37 o
  13   0   4        312.76        370.76        67.11 o
  14   0   4         18.92         16.35         9.93 o
 -13   1   4        222.17        256.40        66.71 o
 -12   1   4        393.30        407.34        65.23 o
 -11   1   4        114.07        134.63        33.36 o
 -10   1   4       1126.06        959.32       120.77 o
  -9   1   4        114.77        100.88        22.96 o
  -8   1   4       1302.49       1274.23        95.80 o
  -7   1   4        473.11        487.66        41.38 o
  -6   1   4       3414.34       3461.06       492.29 o
  -5   1   4          6.09        105.49        18.66 o
  -4   1   4       1854.59       1755.90        86.96 o
  -3   1   4       4687.85       4807.49       228.10 o
  -2   1   4       2442.69       1683.69       135.75 o
  -1   1   4       2922.30       3100.12       165.65 o
   0   1   4        583.79        706.34        31.54 o
   1   1   4         29.23         56.20         7.95 o
   2   1   4       6903.27       8360.61       282.45 o
   3   1   4       3333.60       3133.03       100.32 o
   4   1   4        198.57        253.17        12.11 o
   5   1   4        909.71        701.87        38.30 o
   6   1   4        397.62        240.74        22.58 o
   7   1   4         46.62         82.58        14.12 o
   8   1   4        107.11        123.17        18.56 o
   9   1   4        750.11        777.40        57.86 o
  10   1   4       2628.05       2739.60       161.17 o
  11   1   4        127.03        120.61        23.63 o
  12   1   4         16.32         13.14        13.95 o
  13   1   4        129.99        129.51        38.56 o
  14   1   4        214.12        228.70        34.39 o
 -13   2   4         91.49         74.20        29.47 o
 -12   2   4         66.28         54.68        24.79 o
 -11   2   4       1001.96       1186.91       136.05 o
 -10   2   4        770.09        820.67        81.93 o
  -9   2   4        170.03        180.95        49.48 o
  -8   2   4          0.49          3.28         9.27 o
  -7   2   4         23.74         26.41        12.50 o
  -6   2   4        466.34        539.99        61.55 o
  -5   2   4        176.33        241.22        33.79 o
  -4   2   4       4384.48       5306.09       279.45 o
  -3   2   4      12673.55      13656.94       829.82 o
  -2   2   4         22.88         54.68        10.88 o
  -1   2   4       1557.36       1334.17        82.61 o
   0   2   4         58.28          7.58         5.29 o
   1   2   4       5199.37       4433.49       188.88 o
   2   2   4         32.70        311.94        25.70 o
   3   2   4       3479.12       4873.24       257.61 o
   4   2   4       4317.05       4114.22       204.70 o
   5   2   4        674.32        733.15        35.73 o
   6   2   4          3.38         18.23         6.85 o
   7   2   4        223.85        203.96        21.65 o
   8   2   4        915.54       1038.74        68.23 o
   9   2   4        937.61       1042.57        85.34 o
  10   2   4          4.41         12.80        11.36 o
  11   2   4        508.71        464.40        50.95 o
  12   2   4        314.27        318.86        36.73 o
  13   2   4        123.14        145.59        40.57 o
  14   2   4          5.08         11.18        16.68 o
 -12   3   4        179.19        202.27        83.83 o
 -11   3   4         35.14         17.83        24.76 o
 -10   3   4        117.92        111.15        31.84 o
  -9   3   4       2007.37       1840.54       121.29 o
  -8   3   4        917.21        842.52        77.24 o
  -7   3   4        523.01        473.46        41.48 o
  -6   3   4        329.85        379.74        56.36 o
  -5   3   4       1725.32       1687.06       249.62 o
  -4   3   4       7343.45       7294.88       432.36 o
  -3   3   4          6.23        261.32        53.63 o
  -2   3   4       1321.56       3035.11       158.17 o
  -1   3   4       5459.91       5233.19       213.85 o
   0   3   4        348.36        239.19        10.90 o
   1   3   4       4619.50       3693.39       108.33 o
   2   3   4       4146.62       3032.50        97.71 o
   3   3   4       1587.37       2002.87       159.20 o
   4   3   4        443.45        452.81        55.71 o
   5   3   4       5394.96       6178.66       368.24 o
   6   3   4       2142.30       2490.33       121.82 o
   7   3   4        345.77        399.29        24.29 o
   8   3   4        319.39        406.52        24.65 o
   9   3   4        879.33        880.26        52.52 o
  10   3   4        965.90       1039.04       146.25 o
  11   3   4          1.41          6.39         8.85 o
  12   3   4         31.94         15.73         7.74 o
  13   3   4         86.54         81.40        26.69 o
 -12   4   4        114.21         89.06        62.44 o
 -11   4   4        332.87        385.77       104.83 o
 -10   4   4        626.00        560.58        95.30 o
  -9   4   4          0.46          3.05        16.11 o
  -8   4   4       2303.33       2099.80       207.46 o
  -7   4   4       1022.12        859.26        97.78 o
  -6   4   4       3211.13       3189.12       218.42 o
  -5   4   4        774.69        765.43        66.80 o
  -4   4   4      15286.14      15903.67      1059.33 o
  -3   4   4       7560.93       8265.02       826.96 o
  -2   4   4       7310.31       7494.30       493.50 o
  -1   4   4       2555.48       2224.98       157.97 o
   0   4   4       4320.26       4043.95       139.25 o
   1   4   4        848.13        622.98        31.86 o
   2   4   4       3457.23       3028.88        93.89 o
   3   4   4       6722.40       6739.26      2143.95 o
   4   4   4       8259.23       8274.90       402.85 o
   5   4   4        760.07       1366.41        42.57 o
   6   4   4       3614.48       3732.38       128.00 o
   7   4   4       1026.26       1371.58        49.14 o
   8   4   4       3781.22       3926.00       157.40 o
   9   4   4         11.95         18.06         8.08 o
  10   4   4         15.70         13.78         7.70 o
  11   4   4        132.86        181.73        24.89 o
  12   4   4       1030.45        992.54        93.46 o
  13   4   4        252.20        267.35        44.80 o
 -12   5   4         66.59         67.15        58.16 o
 -11   5   4         23.09         15.51        37.27 o
 -10   5   4         98.98         80.26        57.25 o
  -9   5   4        661.61        824.47       160.49 o
  -8   5   4       4003.58       4787.26       421.94 o
  -7   5   4       3531.80       3408.65       519.80 o
  -6   5   4       1376.32       1243.29        99.35 o
  -5   5   4       4879.08       4962.13       537.69 o
  -4   5   4         38.64         38.69        12.95 o
  -3   5   4       1284.94       1339.95       102.29 o
  -2   5   4       2242.84       1848.56        99.35 o
  -1   5   4      16556.66      16165.04      1236.82 o
   0   5   4          5.89         11.72         6.27 o
   1   5   4        321.07        361.93        18.42 o
   2   5   4       2211.52       2388.43       142.25 o
   3   5   4      14137.38      13526.80       784.93 o
   4   5   4         53.94         57.86        10.81 o
   5   5   4        758.65        677.96        35.73 o
   6   5   4       1535.42       1845.08        64.18 o
   7   5   4       1363.70       1415.58        50.08 o
   8   5   4         25.06         38.44         9.51 o
   9   5   4         68.12         50.64         9.96 o
  10   5   4        615.16        670.56        36.67 o
  11   5   4        222.19        209.59        22.77 o
  12   5   4          3.03          5.04        10.09 o
  13   5   4        117.38        133.95        56.57 o
 -12   6   4         32.11         50.50        62.56 o
 -11   6   4         85.68        115.83        70.33 o
 -10   6   4        320.21        386.64        70.63 o
  -9   6   4          6.37          8.61        18.46 o
  -8   6   4         58.16         33.52        25.67 o
  -7   6   4          2.43         10.27        16.87 o
  -6   6   4        296.75        415.46        57.97 o
  -5   6   4        744.47        679.34        69.34 o
  -4   6   4         41.28         75.71        41.71 o
  -3   6   4       1207.49        958.21        71.73 o
  -2   6   4        322.95        360.35        23.90 o
  -1   6   4       1609.73       1759.48       209.21 o
   0   6   4       2255.88       1886.41        88.36 o
   1   6   4       2908.99       3067.72       279.18 o
   2   6   4       3460.09       3219.74       227.22 o
   3   6   4       3053.03       2889.42       124.72 o
   4   6   4        339.07        367.09        24.97 o
   5   6   4       5357.14       5792.24       281.71 o
   6   6   4       1462.92       1503.51        52.13 o
   7   6   4         25.84         25.96         6.57 o
   8   6   4       1177.37       1227.39        55.06 o
   9   6   4        293.39        384.78        24.97 o
  10   6   4         19.85         25.60         6.60 o
  11   6   4        617.29        636.16        41.36 o
  12   6   4        309.74        212.47        36.51 o
  13   6   4         68.85         82.39        48.34 o
 -12   7   4        154.44        135.47        89.40 o
 -11   7   4          3.72         -2.31        27.11 o
 -10   7   4        110.59        132.96        77.99 o
  -9   7   4        196.15        241.70        57.59 o
  -8   7   4        770.27        860.15       101.42 o
  -7   7   4        137.60         90.12        34.73 o
  -6   7   4        181.93        247.61        46.52 o
  -5   7   4         20.03         45.53        40.30 o
  -4   7   4        459.63        439.86        38.99 o
  -3   7   4         30.19         57.20         9.65 o
  -2   7   4       1013.89        978.67        98.52 o
  -1   7   4       3093.39       3339.10       122.55 o
   0   7   4       1293.47       1338.46        63.27 o
   1   7   4        465.10        368.48        68.66 o
   2   7   4       1606.14       1547.56        67.87 o
   3   7   4        787.16        731.70       127.60 o
   4   7   4        867.00        988.78        75.47 o
   5   7   4       1652.55       1934.37       158.73 o
   6   7   4       2150.61       2162.84        79.05 o
   7   7   4        109.87        116.03        12.49 o
   8   7   4          9.56         14.03         6.46 o
   9   7   4         16.29         29.14         8.12 o
  10   7   4       1143.50       1375.64        87.70 o
  11   7   4        147.11        157.45        30.20 o
  13   7   4        259.29        402.27        98.16 o
 -11   8   4        306.10        413.22       146.27 o
 -10   8   4        376.78        439.50       140.43 o
  -9   8   4        193.29        267.56        99.60 o
  -8   8   4        194.28        245.68        95.54 o
  -7   8   4        117.31         67.33        31.62 o
  -6   8   4         12.54          9.51         7.36 o
  -5   8   4        251.88        272.79        43.51 o
  -4   8   4        415.90        470.23        35.57 o
  -3   8   4       1481.18       1578.64        91.47 o
  -2   8   4         57.54         87.44        11.90 o
  -1   8   4        415.74        346.18        23.85 o
   0   8   4       3521.57       3513.90       207.63 o
   1   8   4       1430.37       1404.03        63.66 o
   2   8   4         79.40         78.03        16.74 o
   3   8   4          6.38         -3.25         4.13 o
   4   8   4       3397.25       3632.00       252.90 o
   5   8   4       2304.80       2161.08       181.35 o
   6   8   4        411.32        378.68        27.45 o
   7   8   4        538.87        594.33        32.53 o
   8   8   4       2605.71       2560.76       153.45 o
   9   8   4        491.83        529.40        30.68 o
  10   8   4          7.36          3.51         5.40 o
  11   8   4         69.04         51.56        19.26 o
  12   8   4        407.87        665.01       119.69 o
 -11   9   4        100.77        138.12        59.94 o
 -10   9   4          3.01          4.40        19.37 o
  -9   9   4        663.35        998.69       197.83 o
  -8   9   4        711.94        690.06       128.94 o
  -7   9   4          3.85          4.70        11.53 o
  -6   9   4          0.84          4.41        10.29 o
  -5   9   4        581.11        656.56        41.99 o
  -4   9   4        403.31        425.22        26.03 o
  -3   9   4         85.93         57.02        21.87 o
  -2   9   4       1669.85       1907.13       163.84 o
  -1   9   4       6144.12       6263.91       272.09 o
   0   9   4        466.45        462.30        59.47 o
   1   9   4         91.36        101.78        17.65 o
   2   9   4        227.16        226.57        53.19 o
   3   9   4       2201.30       2168.13       122.05 o
   4   9   4       1448.91       1593.79       176.75 o
   5   9   4       3105.57       2839.15       225.39 o
   6   9   4       3572.87       2890.44       125.36 o
   7   9   4        563.21        494.13        74.42 o
   8   9   4         95.71         80.69        13.01 o
   9   9   4         93.42        112.22        64.65 o
  10   9   4        576.75        544.03        68.30 o
  12   9   4          1.98          1.78        17.74 o
 -10  10   4        250.01        378.72        87.92 o
  -9  10   4        114.50        156.89        55.73 o
  -8  10   4        326.55        425.96        80.68 o
  -7  10   4        119.88         68.13        31.31 o
  -6  10   4       1259.96       1485.11       136.32 o
  -5  10   4         39.04         40.19        22.77 o
  -4  10   4       1333.01       1565.88       209.30 o
  -3  10   4         13.91         18.32        13.09 o
  -2  10   4       1892.35       1705.44        95.06 o
  -1  10   4        112.02        115.58        16.06 o
   0  10   4       1011.84       1080.86       106.71 o
   1  10   4        584.81        609.02        82.20 o
   2  10   4        428.50        509.06        61.23 o
   3  10   4        174.18        171.70        20.55 o
   4  10   4         73.81         66.97        12.69 o
   5  10   4       1430.33       1334.70       180.13 o
   6  10   4       2718.53       2681.79       254.17 o
   7  10   4        284.38        243.65        22.23 o
   8  10   4       1398.92       1126.70        53.60 o
   9  10   4        135.66        133.33        21.14 o
  10  10   4          2.68          9.98         9.82 o
  11  10   4         56.89         93.46        45.08 o
 -10  11   4         48.25         39.93        32.41 o
  -9  11   4        235.70        309.75        91.70 o
  -8  11   4        471.24        566.06       112.68 o
  -7  11   4         49.01         19.78        28.78 o
  -6  11   4          5.27         -9.63        15.24 o
  -5  11   4        412.12        478.04        60.57 o
  -4  11   4         49.86         68.98        21.43 o
  -3  11   4        147.54        163.53        27.75 o
  -2  11   4         67.13         79.01        29.02 o
  -1  11   4       1004.88       1177.97       108.47 o
   0  11   4          5.81          9.25         6.94 o
   1  11   4          0.17          3.48         4.83 o
   2  11   4        351.09        336.19        39.92 o
   3  11   4        454.16        546.47       108.22 o
   4  11   4         42.36         24.98        10.46 o
   5  11   4        343.06        339.26        47.27 o
   6  11   4        149.71        158.34        21.65 o
   7  11   4        682.96        625.93        78.67 o
   8  11   4        221.70        216.54        22.43 o
   9  11   4         91.98         46.39        13.36 o
  10  11   4        176.33        241.74        58.05 o
  -9  12   4          2.88          3.05        23.56 o
  -8  12   4         13.55         13.26        23.67 o
  -7  12   4        221.38        288.93        60.55 o
  -6  12   4        481.37        550.99        69.46 o
  -5  12   4         23.72         21.35        15.47 o
  -4  12   4        301.10        379.54        52.77 o
  -3  12   4         77.84         72.88        31.61 o
  -2  12   4        136.00        114.68        32.87 o
  -1  12   4          1.22         -0.20         3.95 o
   0  12   4        303.06        297.14        25.35 o
   1  12   4       1330.64       1476.36       140.43 o
   2  12   4        117.16        131.77        16.78 o
   3  12   4         73.75         80.69        13.55 o
   4  12   4          3.16         -2.34         8.24 o
   5  12   4       1281.55       1128.25        53.75 o
   6  12   4        261.88        261.62        37.73 o
   7  12   4         11.72          0.37         4.80 o
   8  12   4         69.36         45.24        11.59 o
   9  12   4        284.99        172.20        35.15 o
  -8  13   4        211.81        391.20       142.69 o
  -7  13   4         35.50         38.21        22.55 o
  -6  13   4         14.14          1.39        13.64 o
  -5  13   4        325.60        345.64        45.17 o
  -4  13   4        235.61        340.80        79.94 o
  -3  13   4         11.03          7.44        17.19 o
  -2  13   4        258.98        251.66        47.80 o
  -1  13   4        703.48        485.81       117.21 o
   0  13   4        484.99        518.45        36.91 o
   1  13   4        195.19        246.30        41.27 o
   2  13   4        221.29        298.50        41.48 o
   3  13   4        593.87        522.66        40.80 o
   4  13   4        181.80        206.74        31.06 o
   5  13   4        187.92        165.10        56.49 o
   6  13   4        419.07        376.32        36.53 o
   7  13   4         57.51         41.28        17.14 o
   8  13   4         12.75          7.85         6.21 o
   9  13   4         58.03        105.70        45.12 o
  -7  14   4        256.81        386.50       140.66 o
  -6  14   4        350.52        569.82       151.58 o
  -5  14   4         53.76         79.26        28.63 o
  -4  14   4        118.53        141.86        33.54 o
  -3  14   4        405.90        511.48       115.11 o
  -2  14   4        147.60        161.65        33.06 o
  -1  14   4         12.71         14.52        16.27 o
   0  14   4         91.18         75.42        13.53 o
   1  14   4        570.15        652.87        39.31 o
   2  14   4        862.40        941.03        81.10 o
   3  14   4         50.75         47.41        17.49 o
   4  14   4        180.22        166.56        33.59 o
   5  14   4        218.67        248.16        47.43 o
   6  14   4        113.51         60.85        29.95 o
   7  14   4          0.03          1.86         5.50 o
   8  14   4        212.14        197.32        94.65 o
  -6  15   4         61.30         64.91        44.06 o
  -5  15   4        241.93        318.20       119.66 o
  -4  15   4         85.13        122.07        52.25 o
  -3  15   4         27.08         39.86        22.43 o
  -2  15   4        128.64        167.10        29.80 o
  -1  15   4        602.61        721.33        78.42 o
   0  15   4        220.68        204.29        21.80 o
   1  15   4          8.89         21.28         9.96 o
   2  15   4         42.14         64.21        21.95 o
   3  15   4        260.28        279.75        56.28 o
   4  15   4        158.99        205.75        52.15 o
   5  15   4         27.94         10.24         7.80 o
   6  15   4         74.21        230.06        56.00 o
   7  15   4        105.78         46.07        25.06 o
  -4  16   4         60.60         82.64        28.50 o
  -3  16   4        155.54        219.24        44.85 o
  -2  16   4        146.96        228.58        42.21 o
  -1  16   4         28.80         29.25        15.02 o
   0  16   4        126.10        192.72        66.58 o
   1  16   4        331.80        311.01        52.59 o
   2  16   4         55.99         77.75        18.92 o
   3  16   4          1.54          5.46        10.82 o
   4  16   4         23.00         15.45        10.33 o
   5  16   4        130.78        137.79        28.17 o
  -1  17   4         98.24        118.34        31.04 o
   0  17   4         51.64         27.30        21.72 o
   1  17   4          0.19          9.63        25.71 o
   2  17   4        103.28         80.45        48.42 o
  -2 -15   5         32.33         56.12        29.96 o
  -1 -15   5         33.35         27.32        19.65 o
   0 -15   5         68.08        102.26        46.07 o
   1 -15   5        353.42        600.80       185.64 o
   2 -15   5          2.10          0.34        12.09 o
   3 -15   5         30.93         50.96        33.63 o
   4 -15   5         89.64         93.99        42.08 o
  -4 -14   5         41.46         42.11        22.95 o
  -3 -14   5          6.09         14.86        23.13 o
  -2 -14   5        130.41        152.61        30.31 o
  -1 -14   5        123.14        192.92        54.52 o
   0 -14   5        213.30        317.91        87.45 o
   1 -14   5        224.42        341.85        85.06 o
   2 -14   5        255.61        416.97        87.94 o
   3 -14   5        443.04        486.55       132.85 o
   4 -14   5         51.86         55.20        56.68 o
   5 -14   5         20.50         41.48        51.49 o
   6 -14   5         96.46         76.17        38.71 o
  -6 -13   5         55.96         54.38        24.05 o
  -5 -13   5          0.19          6.12        11.77 o
  -4 -13   5         52.99         41.61        21.76 o
  -3 -13   5        311.32        436.40        59.52 o
  -2 -13   5        377.11        465.38        83.30 o
  -1 -13   5          7.93         -0.65         8.70 o
   0 -13   5         33.13         36.07        18.75 o
   1 -13   5          0.89          6.43        21.03 o
   2 -13   5        156.17        208.82        75.39 o
   3 -13   5         23.62         17.90        21.88 o
   4 -13   5         94.79        110.78        40.68 o
   5 -13   5        193.81        229.87        56.34 o
   6 -13   5          2.06         -3.00        15.05 o
   7 -13   5         38.57         33.14        44.47 o
   8 -13   5         88.09         70.60        34.88 o
  -7 -12   5         21.87         40.10        28.52 o
  -6 -12   5         27.68         35.84        17.18 o
  -5 -12   5        314.60        279.06        74.71 o
  -4 -12   5        536.43        568.61        86.54 o
  -3 -12   5         10.73         -0.46         8.47 o
  -2 -12   5        341.09        406.47        83.73 o
  -1 -12   5        188.57        199.09        31.14 o
   0 -12   5         58.59         97.14        40.42 o
   1 -12   5         93.34         99.96        46.24 o
   2 -12   5         27.04         31.72        11.38 o
   3 -12   5        179.97        382.14       104.30 o
   4 -12   5        106.36        113.02        63.01 o
   5 -12   5        154.09        152.94        69.84 o
   6 -12   5        353.21        335.01       101.00 o
   7 -12   5        193.41        210.50        51.52 o
   8 -12   5         19.61         15.17        21.84 o
   9 -12   5         68.87         90.02        37.29 o
  -8 -11   5         23.87         15.57        16.47 o
  -7 -11   5        338.90        342.88        66.12 o
  -6 -11   5        390.10        401.46        65.55 o
  -5 -11   5          0.05         -0.26         7.64 o
  -4 -11   5          1.57         -7.09        12.15 o
  -3 -11   5        702.11        813.47        73.61 o
  -2 -11   5        449.66        451.01        45.55 o
  -1 -11   5         77.44         81.51        21.27 o
   0 -11   5        499.17        550.18        79.25 o
   1 -11   5         52.31         57.49        19.70 o
   2 -11   5        391.95        483.65        44.59 o
   3 -11   5        265.44        248.88        56.17 o
   4 -11   5        367.86        380.20        62.75 o
   5 -11   5       1306.32       1339.53       139.52 o
   6 -11   5        168.44        132.51        39.66 o
   7 -11   5        145.93        150.86        44.06 o
   8 -11   5        222.67        184.98        76.24 o
   9 -11   5         95.24         92.24        28.83 o
  10 -11   5         27.42         34.89        34.82 o
  -9 -10   5        345.82        319.35       107.83 o
  -8 -10   5        389.47        458.16        84.43 o
  -7 -10   5        169.04        195.62        46.92 o
  -6 -10   5         19.83         11.22        15.05 o
  -5 -10   5        574.92        529.49        63.66 o
  -4 -10   5        760.77        733.22        87.70 o
  -3 -10   5         63.54         44.85        20.58 o
  -2 -10   5        876.43        798.04        79.54 o
  -1 -10   5        332.29        369.20        43.47 o
   0 -10   5        658.50        774.67       100.83 o
   1 -10   5        101.47        107.50        27.88 o
   2 -10   5        401.38        442.30        75.66 o
   3 -10   5       1004.64        991.47        89.51 o
   4 -10   5        181.38         58.95        73.80 o
   5 -10   5          0.05          2.84        11.72 o
   6 -10   5        142.79        102.52        34.54 o
   8 -10   5        103.06         88.23        30.94 o
   9 -10   5          6.27          8.66        15.79 o
  10 -10   5         39.76         49.77        24.72 o
  11 -10   5         26.70         30.81        17.98 o
  -9  -9   5        332.43        358.04        55.60 o
  -8  -9   5          0.11          6.76        14.65 o
  -7  -9   5        466.33        473.48        77.84 o
  -6  -9   5        835.78        825.34        84.07 o
  -5  -9   5        125.90        119.20        26.77 o
  -4  -9   5         47.97         44.56        14.88 o
  -3  -9   5         44.44         40.87        19.05 o
  -2  -9   5        924.00        943.66       170.97 o
  -1  -9   5        993.17       1052.29        88.47 o
   0  -9   5         31.70         42.98        19.69 o
   1  -9   5        548.15        521.73        52.07 o
   2  -9   5         70.61         70.09        23.52 o
   3  -9   5         54.85         79.57        11.72 o
   4  -9   5        883.67        929.45        93.50 o
   5  -9   5        696.20        641.08       116.58 o
   6  -9   5          0.23        -10.39        26.99 o
   7  -9   5         15.59          1.59        10.69 o
   8  -9   5        141.83        116.70        30.48 o
   9  -9   5        160.29        203.41        44.66 o
  10  -9   5         16.00         26.36        26.03 o
  11  -9   5         46.67         75.61        22.23 o
 -10  -8   5          7.19         11.80        13.76 o
  -9  -8   5        327.77        308.70        57.58 o
  -8  -8   5        659.06        642.04       100.95 o
  -7  -8   5        782.05        810.75        94.15 o
  -6  -8   5         52.91         27.23        15.77 o
  -5  -8   5        948.25       1027.82       104.73 o
  -4  -8   5         35.58         22.62        19.40 o
  -3  -8   5          6.78          1.58         8.98 o
  -2  -8   5         67.27         67.91        19.83 o
  -1  -8   5       2964.69       2868.66       343.50 o
   0  -8   5       2558.35       2582.08       185.25 o
   1  -8   5         28.50         24.17        11.98 o
   2  -8   5        350.22        399.64        41.82 o
   3  -8   5        775.65        729.99        40.17 o
   4  -8   5        271.68        326.72        26.69 o
   5  -8   5         59.73         81.70        28.21 o
   6  -8   5        208.14        183.65        38.14 o
   7  -8   5        889.14        758.31        78.52 o
   8  -8   5         94.92         68.97        40.68 o
   9  -8   5          0.07         -2.92         8.19 o
  10  -8   5        143.56        174.72        44.93 o
  11  -8   5        313.39        363.13       123.05 o
  12  -8   5          3.86         22.25        20.33 o
 -10  -7   5        218.20        200.83        31.17 o
  -9  -7   5         78.40         56.28        18.08 o
  -8  -7   5          4.88          0.47         8.05 o
  -7  -7   5        459.01        515.45        70.49 o
  -6  -7   5        219.55        246.69        34.19 o
  -5  -7   5         52.05         80.51        21.77 o
  -4  -7   5        233.80        255.97        31.68 o
  -3  -7   5        908.12        984.25        90.61 o
  -2  -7   5        901.02        963.36        88.66 o
  -1  -7   5          6.31          0.23         9.80 o
   0  -7   5       1792.80       1768.71       106.85 o
   1  -7   5       2477.22       2542.05       128.56 o
   2  -7   5       1174.48       1152.11        63.81 o
   3  -7   5         35.51         37.60         8.87 o
   4  -7   5       1099.18       1109.75       128.44 o
   6  -7   5         53.59         37.65        30.79 o
   7  -7   5         55.22         45.46        32.83 o
   8  -7   5        286.36        210.25        14.48 o
   9  -7   5        204.49        201.65        21.13 o
  10  -7   5         39.40         30.60         9.95 o
  11  -7   5        301.88        289.01        34.36 o
  12  -7   5        374.86        503.06       154.23 o
 -11  -6   5        154.06        166.86        34.59 o
 -10  -6   5         90.28        107.35        27.48 o
  -9  -6   5        129.63        103.82        25.69 o
  -8  -6   5        315.09        222.15        34.95 o
  -7  -6   5        321.92        321.11        39.71 o
  -6  -6   5        115.47        107.77        33.24 o
  -5  -6   5       1211.11       1123.40        82.42 o
  -4  -6   5       2841.05       2518.56       232.68 o
  -3  -6   5        991.86        815.36        84.36 o
  -2  -6   5       4049.41       4586.96       382.74 o
  -1  -6   5       4050.07       3913.27       199.12 o
   0  -6   5       1646.61       1693.08       100.99 o
   1  -6   5         32.25         38.58        13.68 o
   2  -6   5        805.06        858.78       107.16 o
   3  -6   5        442.85        308.71        18.57 o
   4  -6   5         72.01         86.35        11.59 o
   5  -6   5         23.86         14.71        12.78 o
   6  -6   5       1505.50       1364.59       148.39 o
   7  -6   5       3023.76       3073.75       602.37 o
   8  -6   5        216.34        235.84        14.97 o
   9  -6   5          1.16          6.67         7.22 o
  10  -6   5        434.58        471.29        42.66 o
  11  -6   5         46.74         37.74        11.36 o
  12  -6   5         12.46          8.98         9.01 o
  13  -6   5         50.78         36.28        17.28 o
 -11  -5   5         36.69         28.99        24.24 o
 -10  -5   5        203.54        237.67        49.96 o
  -9  -5   5        308.49        308.81        42.34 o
  -8  -5   5          0.54         17.93        19.05 o
  -7  -5   5       1226.40       1142.32        81.46 o
  -6  -5   5       1346.06       1220.50       107.08 o
  -5  -5   5        417.23        332.18        35.03 o
  -4  -5   5          4.99         10.08         9.36 o
  -3  -5   5        757.33        518.43        80.13 o
  -2  -5   5       4445.75       5248.67       436.86 o
  -1  -5   5       3789.32       3409.72       389.53 o
   0  -5   5       3174.21       3609.85       203.26 o
   1  -5   5        711.80        596.93        42.36 o
   2  -5   5       1322.29       1152.56        52.11 o
   3  -5   5       2199.90       2224.30        87.85 o
   4  -5   5       1821.80       1824.45        76.56 o
   5  -5   5       3368.69       3441.91       233.98 o
   6  -5   5        741.80        757.68       128.93 o
   7  -5   5          0.13          6.47         6.82 o
   8  -5   5       1075.01       1047.06        94.81 o
   9  -5   5        584.82        677.07        68.50 o
  10  -5   5        972.36       1031.44        86.03 o
  11  -5   5          1.20         -0.55         4.37 o
  12  -5   5          2.83          0.46         6.54 o
  13  -5   5        114.20        134.40        19.73 o
 -12  -4   5         96.14         94.19        29.60 o
 -11  -4   5        151.02        122.65        33.29 o
 -10  -4   5          4.05         -7.66        16.74 o
  -9  -4   5          9.06         21.88        15.51 o
  -8  -4   5         66.11        130.53        52.42 o
  -7  -4   5        331.93        376.12        41.90 o
  -6  -4   5         58.65         52.84        18.80 o
  -5  -4   5       1946.61       2092.74       114.44 o
  -4  -4   5       2442.98       2178.96       162.18 o
  -3  -4   5          8.88         -1.96         5.53 o
  -2  -4   5        186.89        118.01        22.24 o
  -1  -4   5        869.18        931.53       163.92 o
   0  -4   5      10879.38      10122.88       708.53 o
   1  -4   5         57.98         26.32        13.02 o
   2  -4   5       1776.88       1981.62        92.11 o
   3  -4   5       1906.53       1578.12        59.56 o
   4  -4   5       1876.35       2023.78        83.50 o
   5  -4   5        575.21        535.93        26.05 o
   6  -4   5         50.28         47.31         8.23 o
   7  -4   5       3630.20       3525.64       368.73 o
   8  -4   5        300.31        402.34        52.64 o
   9  -4   5          1.03          7.00         6.34 o
  10  -4   5          2.98         -0.82         5.49 o
  11  -4   5          0.72         -2.23         7.70 o
  12  -4   5          1.41          4.52         9.21 o
  13  -4   5          0.16          7.79        11.21 o
 -12  -3   5          0.80          9.05        20.24 o
 -11  -3   5          2.04          1.14         9.56 o
 -10  -3   5        424.03        444.60        52.02 o
  -9  -3   5         89.85         87.92        23.29 o
  -8  -3   5        248.40        260.19        35.39 o
  -7  -3   5        214.77        418.57        40.38 o
  -6  -3   5        487.75        444.70        36.64 o
  -5  -3   5        386.46        436.29        40.86 o
  -4  -3   5        383.62        510.70        68.87 o
  -3  -3   5       1083.72       1008.44        56.52 o
  -2  -3   5        766.10        776.66        66.02 o
  -1  -3   5         54.32         34.16        15.70 o
   0  -3   5       2033.65       1607.80        98.66 o
   1  -3   5       3452.27       3436.43       156.29 o
   2  -3   5       8936.32       9297.03       426.89 o
   3  -3   5         80.43        356.11        29.83 o
   4  -3   5       1513.76       1472.14        59.15 o
   5  -3   5       2826.56       2568.00        92.27 o
   6  -3   5          5.05         24.08        10.34 o
   7  -3   5         11.02         22.63        10.71 o
   8  -3   5        655.85        733.15        62.08 o
   9  -3   5        958.71        980.63        92.51 o
  10  -3   5        277.38        312.82        24.05 o
  11  -3   5        432.89        461.51        39.72 o
  12  -3   5        117.51        129.00        17.48 o
  13  -3   5        153.74        165.33        22.43 o
 -12  -2   5        202.35        185.20        38.11 o
 -11  -2   5        445.38        398.61        54.40 o
 -10  -2   5          2.64          9.32        12.51 o
  -9  -2   5        314.26        196.24        31.46 o
  -8  -2   5        620.11        496.65        41.13 o
  -7  -2   5       1410.78       1112.00        76.69 o
  -6  -2   5        842.00        778.22        48.00 o
  -5  -2   5        526.86       1315.68       139.07 o
  -4  -2   5        311.32        292.52        32.02 o
  -3  -2   5        241.75        264.53        28.74 o
  -2  -2   5       1354.64       1404.66        80.59 o
  -1  -2   5        745.42        788.57        47.61 o
   0  -2   5       6534.25       6166.67       312.61 o
   1  -2   5        511.95        393.12        23.22 o
   2  -2   5       5719.04       6004.76       230.04 o
   3  -2   5       8785.56       8586.77       476.58 o
   4  -2   5       2356.92       2605.39        98.30 o
   5  -2   5       4748.22       4293.55       481.24 o
   6  -2   5        545.80        512.19        66.25 o
   7  -2   5       2958.34       3033.46       273.47 o
   8  -2   5        123.48        129.73        20.49 o
   9  -2   5         16.34          9.42         6.84 o
  10  -2   5        638.50        654.37        56.43 o
  11  -2   5        347.02        379.45        38.61 o
  12  -2   5          0.18          5.05         7.61 o
  13  -2   5          8.37          8.02         7.88 o
  14  -2   5        151.60        166.96        40.63 o
 -12  -1   5          2.21          3.18        15.83 o
 -11  -1   5         58.80         40.07        20.52 o
 -10  -1   5        591.93        603.75        69.23 o
  -9  -1   5        154.63        153.64        31.96 o
  -8  -1   5        108.67        123.07        28.75 o
  -7  -1   5        721.34        688.54        53.27 o
  -6  -1   5       1116.44       1037.55       100.05 o
  -5  -1   5          9.62         -2.99         7.29 o
  -4  -1   5       1172.69       1448.05       201.40 o
  -3  -1   5       4063.73       3891.98       202.93 o
  -2  -1   5          7.79         50.41        11.16 o
  -1  -1   5       4489.86       4405.56       199.30 o
   0  -1   5       3535.66       4137.01       179.06 o
   1  -1   5       9147.57       8608.43       409.70 o
   2  -1   5      23592.71      23409.35      1142.42 o
   3  -1   5        819.33       1015.65        35.98 o
   4  -1   5       1068.62       1063.28        81.08 o
   5  -1   5       3888.45       4013.24       285.09 o
   6  -1   5       2477.13       2385.91       139.84 o
   7  -1   5        376.76        429.54        29.09 o
   8  -1   5        114.21        102.20        17.49 o
   9  -1   5       1584.37       1528.99        89.03 o
  10  -1   5       1045.75       1070.61        59.95 o
  11  -1   5         99.58         92.50        16.83 o
  12  -1   5        604.81        592.06        52.89 o
  13  -1   5        171.68        173.94        23.56 o
  14  -1   5          0.41         -0.98         9.21 o
 -12   0   5        492.33        558.86        92.60 o
 -11   0   5        446.87        451.64        92.34 o
 -10   0   5        134.73        151.60        34.09 o
  -9   0   5        243.46        249.34        45.50 o
  -8   0   5       2643.19       2654.91       209.93 o
  -7   0   5       1900.61       1935.29       109.01 o
  -6   0   5        385.24        343.08        50.74 o
  -5   0   5       2826.46       2759.01       137.37 o
  -4   0   5       4058.84       3507.01       189.97 o
  -3   0   5       1120.54       2268.95       176.79 o
  -2   0   5         12.80        143.53        29.16 o
  -1   0   5        815.80       1266.55        75.46 o
   0   0   5       5319.49       4864.19       222.96 o
   1   0   5       3197.84       2835.14        93.69 o
   2   0   5       3897.68       4064.44       123.55 o
   3   0   5      12726.75      11901.68       463.32 o
   4   0   5       3399.34       3366.24       120.47 o
   5   0   5        304.87        261.04        37.29 o
   6   0   5       3357.42       3861.25       183.29 o
   7   0   5        750.16        752.68        39.52 o
   8   0   5        499.30        461.37        32.61 o
   9   0   5        325.98        341.58        22.85 o
  10   0   5       1536.58       1450.84        67.79 o
  11   0   5        823.51        834.85        41.44 o
  12   0   5        454.78        474.30        32.92 o
  13   0   5          8.81          4.48         8.32 o
  14   0   5        103.49         88.53        18.97 o
 -12   1   5          9.19          7.43        14.21 o
 -11   1   5        252.31        328.44        49.94 o
 -10   1   5        544.76        540.91        80.59 o
  -9   1   5         98.43         80.66        24.38 o
  -8   1   5        122.44        152.44        45.69 o
  -7   1   5         44.31        104.62        25.91 o
  -6   1   5       1024.53       1302.76       112.09 o
  -5   1   5       3803.96       3550.67       374.74 o
  -4   1   5       1732.02       1962.98       157.34 o
  -3   1   5       5203.29       5458.67       449.54 o
  -2   1   5        121.95        198.46        54.12 o
  -1   1   5       6532.01       6283.38       329.95 o
   0   1   5       2566.14       4973.39       248.47 o
   1   1   5       3625.60       3849.05       272.82 o
   2   1   5        352.69        415.74        28.96 o
   3   1   5        620.39        582.35        47.12 o
   4   1   5       1918.14       1864.33        89.21 o
   5   1   5         46.85         52.41         7.33 o
   6   1   5          3.72          7.19         4.38 o
   7   1   5        894.98       1015.45        41.57 o
   8   1   5       1223.20       1218.57        65.38 o
   9   1   5        929.36        976.40        70.74 o
  10   1   5        943.73        911.46        71.50 o
  11   1   5          4.65          8.99        11.33 o
  12   1   5        304.16        343.76        33.25 o
  13   1   5        418.75        370.56        34.26 o
  14   1   5         85.58         49.89        27.49 o
 -12   2   5        247.10        218.88        61.06 o
 -11   2   5        445.75        329.55        55.28 o
 -10   2   5         56.71         53.41        25.23 o
  -9   2   5        383.03        314.27        79.28 o
  -8   2   5       1067.44       1122.29       147.48 o
  -7   2   5         94.04         75.14        19.24 o
  -6   2   5          2.04         14.86        18.03 o
  -5   2   5       1067.30       1015.68        75.87 o
  -4   2   5       6830.93       6544.21       370.65 o
  -3   2   5       5491.56       5762.69       300.31 o
  -2   2   5        600.67        731.93        40.13 o
  -1   2   5        354.34        371.05        27.44 o
   0   2   5       2904.13       2683.07       107.10 o
   1   2   5        348.33        384.31        17.67 o
   2   2   5        165.97        269.92        11.16 o
   3   2   5        874.09        768.51        27.87 o
   4   2   5        151.90        322.22        46.69 o
   5   2   5       2918.68       2984.96        99.76 o
   6   2   5        163.35        189.60        10.42 o
   7   2   5       1943.65       2095.57       100.00 o
   8   2   5        155.17        239.37        60.00 o
   9   2   5          3.46          2.59         6.58 o
  10   2   5        904.87        819.66        67.85 o
  11   2   5        700.03        623.00        49.05 o
  12   2   5         91.21         86.41        14.53 o
  13   2   5         73.94         42.05        14.56 o
 -12   3   5         45.45         45.10        26.06 o
 -11   3   5         33.14         19.81        20.08 o
 -10   3   5        838.64        631.43       122.31 o
  -9   3   5        293.57        316.32        46.68 o
  -8   3   5        604.50        575.88        64.11 o
  -7   3   5          5.71         11.46        14.62 o
  -6   3   5        556.39        416.57        45.11 o
  -5   3   5       5083.65       5236.53       334.61 o
  -4   3   5       1351.76       1514.25       120.89 o
  -3   3   5       4109.14       4905.97       276.17 o
  -2   3   5      21933.66      26154.21      2009.35 o
  -1   3   5       4027.90       3557.94       126.29 o
   0   3   5        449.24        411.38        22.01 o
   1   3   5          9.48          2.85         3.09 o
   2   3   5      20102.21      21116.30      1002.20 o
   3   3   5          0.44         31.58        11.51 o
   4   3   5       1833.41       2012.73       138.01 o
   5   3   5        676.21       1630.10       162.80 o
   6   3   5       3841.63       3587.96       253.47 o
   7   3   5         30.80         55.31        10.54 o
   8   3   5        178.90        287.62       112.47 o
   9   3   5        434.51        493.94        67.35 o
  10   3   5        801.53        798.84        78.84 o
  11   3   5         94.38         59.23        16.21 o
  12   3   5        336.35        282.22        37.72 o
  13   3   5        350.08        315.29        27.90 o
 -12   4   5        194.07        222.36        56.76 o
 -11   4   5        266.20        263.11        40.32 o
 -10   4   5        131.64        165.67        52.98 o
  -9   4   5        219.36        196.66        40.62 o
  -8   4   5       3327.47       3191.37       205.73 o
  -7   4   5        227.32        269.77        42.52 o
  -6   4   5        979.03       1041.47        77.93 o
  -5   4   5       2141.75       2157.09       229.53 o
  -4   4   5       8147.30       9138.86       605.13 o
  -3   4   5       1042.34       1170.34        75.77 o
  -2   4   5       1556.19       1642.54       108.11 o
  -1   4   5        703.91       1154.02       122.01 o
   0   4   5       3177.08       2997.12       137.29 o
   1   4   5          1.77         22.50         7.03 o
   2   4   5       1043.75        930.95        41.08 o
   3   4   5       5138.86       5379.90       243.14 o
   4   4   5       3671.61       5567.11       466.26 o
   5   4   5       5016.98       4611.68       313.62 o
   6   4   5       1787.42       1661.52        61.99 o
   7   4   5       2437.38       2729.37       127.73 o
   8   4   5        367.20        421.67        68.91 o
   9   4   5          5.71          8.69         6.82 o
  10   4   5        341.35        385.25       128.91 o
  11   4   5        385.53        383.32        36.51 o
  12   4   5        500.83        539.74        55.66 o
  13   4   5         23.65         39.89        30.03 o
 -12   5   5         45.92         51.26        35.87 o
 -11   5   5         66.49         81.63        36.21 o
 -10   5   5        688.84        887.52       113.51 o
  -9   5   5       1051.33        987.96       172.75 o
  -8   5   5        204.49        147.45        52.90 o
  -7   5   5        780.06        788.17       108.40 o
  -6   5   5        545.28        540.72        60.57 o
  -5   5   5        126.39        115.66        26.59 o
  -4   5   5       2526.66       2168.94       112.98 o
  -3   5   5       5013.07       4917.71       253.53 o
  -2   5   5       2122.30       2070.90        80.70 o
  -1   5   5       2044.09       2101.03       101.63 o
   0   5   5         38.94        286.82        59.70 o
   1   5   5       6793.35       7023.10       289.12 o
   2   5   5       5532.13       4899.70       171.09 o
   3   5   5        719.78        472.59        30.01 o
   4   5   5          0.15          3.10        14.99 o
   5   5   5       5573.83       5521.86       242.39 o
   6   5   5       3034.26       3294.29       129.56 o
   7   5   5        150.19        197.09        12.67 o
   8   5   5        175.74        385.61        28.06 o
   9   5   5          1.42          8.23         6.15 o
  10   5   5         11.87         14.30         8.08 o
  11   5   5         75.04         90.59        30.96 o
  12   5   5        100.26        105.13        12.97 o
  13   5   5        450.82        626.68       107.14 o
 -12   6   5         30.05         21.69        28.21 o
 -11   6   5        107.05        151.96        50.99 o
 -10   6   5         77.02         68.47        34.84 o
  -9   6   5         18.68         11.41        35.15 o
  -8   6   5       1547.11       1745.55       173.76 o
  -7   6   5       2368.04       2808.24       347.48 o
  -6   6   5        328.79        247.05        77.50 o
  -5   6   5        939.00        908.83       130.31 o
  -4   6   5         33.80         29.88        28.81 o
  -3   6   5        108.86         96.40        15.03 o
  -2   6   5          5.63         10.57         7.42 o
  -1   6   5       1264.72       1247.61        64.69 o
   0   6   5          4.94          9.69         6.08 o
   1   6   5          1.77         -2.87         5.32 o
   2   6   5        444.65        380.24        22.03 o
   3   6   5        305.72        390.24       230.00 o
   4   6   5        849.42        798.08        69.34 o
   5   6   5         21.56         17.14         4.04 o
   6   6   5       1381.98       1376.07        40.80 o
   7   6   5         44.17        108.77       111.47 o
   8   6   5         62.23         77.36        12.54 o
   9   6   5          0.41         23.66         6.23 o
  10   6   5       1015.77       1146.18        56.16 o
  11   6   5        554.54        607.76        47.20 o
  13   6   5         11.18         31.20        33.93 o
 -11   7   5          7.98         27.37        51.22 o
 -10   7   5        196.48        170.12        88.79 o
  -9   7   5        814.05        896.05       115.37 o
  -8   7   5         64.81         85.65        38.10 o
  -7   7   5          3.33          3.53        13.99 o
  -6   7   5        750.16        824.70        97.29 o
  -5   7   5       1591.53       1397.43       118.97 o
  -4   7   5        636.17        524.43        83.90 o
  -3   7   5        100.64        134.15        17.57 o
  -2   7   5       2815.86       2729.32       126.57 o
  -1   7   5       9104.61       9433.95       533.04 o
   0   7   5        311.30        313.26        16.64 o
   1   7   5       1372.98       1429.27        60.40 o
   2   7   5        634.99        540.45        52.34 o
   3   7   5          5.82         10.14         7.77 o
   4   7   5          0.97          9.69         6.14 o
   5   7   5       2874.41       3126.41       174.31 o
   6   7   5       1195.66       1152.87        46.22 o
   7   7   5        250.68        161.95        33.78 o
   8   7   5         18.58         26.76         5.65 o
   9   7   5        174.45        186.53        13.63 o
  10   7   5        494.27        477.61        31.12 o
  11   7   5          3.15          1.67         6.29 o
  13   7   5        389.27        614.05       115.07 o
 -11   8   5        126.55        149.68        97.10 o
 -10   8   5         81.02        112.04        79.88 o
  -9   8   5         44.74         29.46        49.59 o
  -8   8   5        446.38        616.14       141.38 o
  -7   8   5        103.80        133.15        72.30 o
  -6   8   5       2790.35       2713.39       336.94 o
  -5   8   5         67.16         90.67        15.87 o
  -4   8   5       1496.89       1521.62       211.79 o
  -3   8   5       3986.65       4332.06       218.46 o
  -2   8   5         52.18         39.16        10.65 o
  -1   8   5       3662.44       3984.26       171.52 o
   0   8   5       1272.79       1339.79        65.90 o
   1   8   5       3812.16       3311.67       130.17 o
   2   8   5        117.74         93.04        16.81 o
   3   8   5       2182.30       2021.39       215.46 o
   4   8   5       1174.84       1290.24       162.82 o
   5   8   5         63.16         96.88         9.18 o
   6   8   5        225.37        264.46        17.61 o
   7   8   5       1860.93       1677.71       101.59 o
   8   8   5       2811.57       2819.95       227.50 o
   9   8   5         11.81        232.32       243.96 o
  10   8   5         12.04         14.41         6.05 o
 -11   9   5          1.76         -3.22        21.54 o
 -10   9   5         52.58         28.62        31.17 o
  -9   9   5        195.30        245.30        63.47 o
  -8   9   5         46.65         53.93        10.10 o
  -7   9   5        266.85        252.46        64.95 o
  -6   9   5        257.88        269.83        39.35 o
  -5   9   5         81.41         92.01        14.01 o
  -4   9   5          8.92         17.02         8.40 o
  -3   9   5          2.99          1.70         5.06 o
  -2   9   5       6987.54       7382.80       398.46 o
  -1   9   5        933.49        925.08        69.91 o
   0   9   5         41.81         48.16        11.51 o
   1   9   5        670.24        595.82        35.46 o
   2   9   5       3221.38       3165.95       283.35 o
   3   9   5         26.68         24.11        11.95 o
   4   9   5        191.26        139.43        18.75 o
   5   9   5       2166.72       2125.67       105.17 o
   6   9   5       1683.59       1761.03       185.45 o
   7   9   5        911.40        944.73        70.48 o
   8   9   5         76.84         38.97        12.91 o
   9   9   5        143.02        152.82        14.44 o
  10   9   5        141.26        130.42        28.70 o
  12   9   5        113.53        197.49        62.60 o
 -10  10   5         63.08         67.37        46.41 o
  -9  10   5         52.81         62.44        37.84 o
  -8  10   5        387.27        569.31        97.74 o
  -7  10   5        431.12        401.24       106.46 o
  -6  10   5        197.45        147.19        24.93 o
  -5  10   5          1.37          2.06         3.42 o
  -4  10   5         18.40          8.47         5.70 o
  -3  10   5        404.89        469.84        67.24 o
  -2  10   5        119.48        114.73        34.14 o
  -1  10   5        811.72        774.68        35.63 o
   0  10   5        275.04        244.43        18.44 o
   1  10   5       1161.79       1088.29        89.95 o
   2  10   5        117.26        148.35        15.64 o
   3  10   5        362.15        335.25        35.56 o
   4  10   5        682.99        644.00        40.47 o
   5  10   5          0.89         10.02         9.52 o
   6  10   5       1937.38       2002.20       249.98 o
   7  10   5        956.86        952.61        67.64 o
   8  10   5        900.93        916.33        69.74 o
   9  10   5          9.07          7.94         5.50 o
  10  10   5        148.12        227.56        53.34 o
  11  10   5        123.07        210.50        57.82 o
 -10  11   5         93.77         81.36        40.25 o
  -9  11   5        288.52        237.78       120.07 o
  -8  11   5        139.62        127.29        61.57 o
  -7  11   5         13.89          6.59        18.07 o
  -6  11   5        359.33        400.60        65.74 o
  -5  11   5        349.68        337.43        74.46 o
  -4  11   5          0.80         10.94        14.10 o
  -3  11   5        228.89        239.29        37.81 o
  -2  11   5          4.48         10.70         9.78 o
  -1  11   5        212.55        215.91        29.23 o
   0  11   5        314.78        315.05        20.11 o
   1  11   5       1197.04       1219.55        96.34 o
   2  11   5       1335.89       1211.91       203.41 o
   3  11   5          6.00         12.14        11.56 o
   4  11   5        108.40        103.50        16.38 o
   5  11   5        474.56        463.17        74.86 o
   6  11   5       1198.06        872.56        72.19 o
   7  11   5        211.97        212.67        23.78 o
   8  11   5         62.03         64.55        10.76 o
   9  11   5        202.66        190.58        36.23 o
  10  11   5         55.06         51.34        30.37 o
  11  11   5          4.48          0.15        12.21 o
  -9  12   5          2.10          4.79        25.00 o
  -8  12   5        316.30        414.96       112.45 o
  -7  12   5        487.18        658.12       138.54 o
  -6  12   5        286.60        410.04        64.85 o
  -5  12   5          7.71         -3.08        10.29 o
  -4  12   5        290.29        302.09        47.04 o
  -3  12   5        193.38        214.02        34.32 o
  -2  12   5          3.75          1.45         8.80 o
  -1  12   5         22.76          9.85         6.62 o
   0  12   5        704.50        703.25        31.49 o
   1  12   5        347.03        356.04        34.65 o
   2  12   5        112.77        147.22        28.89 o
   3  12   5        179.91        117.84        22.06 o
   4  12   5        699.34        674.19        59.35 o
   5  12   5        130.63        106.86        36.98 o
   6  12   5          0.30         41.59        27.11 o
   7  12   5       1150.61        877.76       168.56 o
   8  12   5        930.98        784.32       217.61 o
  -8  13   5         51.86         57.79        27.41 o
  -7  13   5          1.48         -7.12        15.71 o
  -6  13   5        299.33        535.82        99.33 o
  -5  13   5        273.02        359.13        66.42 o
  -4  13   5         88.57         99.15        26.83 o
  -3  13   5        186.64        195.98        54.24 o
  -2  13   5        241.19        320.31        51.81 o
  -1  13   5        367.60        406.64        39.41 o
   0  13   5         48.62         44.45        10.14 o
   1  13   5        377.29        376.97        25.94 o
   2  13   5        276.34        347.07        62.33 o
   3  13   5        490.23        476.34        37.10 o
   4  13   5          2.20         -2.90         5.61 o
   5  13   5        238.49        213.29        41.14 o
   6  13   5         43.80         44.49        14.46 o
   7  13   5        654.11        385.36        54.37 o
   8  13   5         12.98          1.15         6.12 o
   9  13   5        411.18        549.29        90.58 o
  -7  14   5        198.31        291.76       115.37 o
  -6  14   5        157.10        230.28        69.42 o
  -5  14   5         91.22        163.99        34.16 o
  -4  14   5         42.82         37.56        16.94 o
  -3  14   5        183.99        247.43        49.89 o
  -2  14   5          0.15          4.83         8.94 o
  -1  14   5        123.11        167.99        26.01 o
   0  14   5        151.10        151.22        16.34 o
   1  14   5        434.52        521.78        50.96 o
   2  14   5        152.09        147.92        15.65 o
   3  14   5        184.86        226.77        23.46 o
   4  14   5        298.61        328.96        57.91 o
   5  14   5          3.82          2.77         7.51 o
   6  14   5         65.16         50.81        21.50 o
   7  14   5        173.08        172.56        47.01 o
   8  14   5        247.56        327.31        54.63 o
  -6  15   5        105.39        159.79        85.84 o
  -5  15   5        141.06        177.69        62.84 o
  -4  15   5         41.96         53.18        19.83 o
  -3  15   5         51.62         56.63        18.85 o
  -2  15   5        294.28        399.84        91.75 o
  -1  15   5        206.88        224.08        30.34 o
   0  15   5         24.71         14.89         7.23 o
   1  15   5         95.27        108.14        17.99 o
   2  15   5        487.69        534.03        34.51 o
   3  15   5        289.23        309.09        62.90 o
   4  15   5          0.11         15.61        13.26 o
   5  15   5         54.72         62.79        30.22 o
   6  15   5        113.31         85.84        21.31 o
   7  15   5         22.50         20.78        12.47 o
  -4  16   5         89.16        147.59        68.97 o
  -3  16   5        137.88        170.19        31.45 o
  -2  16   5          0.17         -0.56         7.54 o
  -1  16   5         21.82         35.70        19.64 o
   0  16   5        440.34        540.45        74.52 o
   1  16   5        317.67        293.98        48.87 o
   2  16   5         11.85          8.22         8.12 o
   3  16   5         27.87         15.61        10.46 o
   4  16   5        183.61        204.26        21.77 o
   5  16   5         48.87         50.85        19.34 o
  -1  17   5         90.61         77.90        27.10 o
   0  17   5          6.82         23.00        15.67 o
   1  17   5         82.07         87.59        20.47 o
   2  17   5        128.34         94.56        49.55 o
   0 -15   6        373.92        588.05       178.12 o
   1 -15   6        211.02        306.79       110.90 o
   2 -15   6          1.11        -10.39        17.14 o
  -3 -14   6         40.70         47.80        26.86 o
  -2 -14   6        192.83        233.83        72.79 o
  -1 -14   6        249.00        345.02       103.32 o
   0 -14   6          1.93          3.62        14.60 o
   1 -14   6        106.35        162.93        63.27 o
   2 -14   6         36.79         40.53        40.82 o
   3 -14   6         62.60         68.74        62.25 o
   4 -14   6          0.33         10.92        35.34 o
   5 -14   6        162.84        195.71        92.40 o
   6 -14   6         49.44         73.55        38.63 o
  -5 -13   6         39.21         43.35        30.68 o
  -4 -13   6        181.79        212.71        34.12 o
  -3 -13   6        232.86        279.96        57.00 o
  -2 -13   6          3.16         15.01        23.67 o
  -1 -13   6          0.15         -4.29        13.34 o
   0 -13   6        298.97        426.02       144.75 o
   1 -13   6        583.17        918.24       180.30 o
   2 -13   6         14.38         24.47        18.21 o
   3 -13   6        125.70        219.19        56.95 o
   4 -13   6        144.41        164.09        47.81 o
   5 -13   6         17.01         25.67        25.74 o
   6 -13   6        159.36        168.22        49.93 o
   7 -13   6        121.74         89.51        65.51 o
  -6 -12   6        111.42         68.13        38.04 o
  -5 -12   6        397.57        571.84       136.53 o
  -4 -12   6        218.27        228.57        37.44 o
  -3 -12   6         69.10         85.64        38.07 o
  -2 -12   6        291.53        344.48        71.68 o
  -1 -12   6         32.35         47.89        22.40 o
   0 -12   6          2.81          9.54        13.63 o
   1 -12   6          1.78          2.28         9.68 o
   2 -12   6        175.47        161.59        35.34 o
   3 -12   6        160.80        261.01        99.88 o
   4 -12   6        142.99        160.00        74.80 o
   5 -12   6        334.97        360.98       106.77 o
   6 -12   6        542.92        557.90       136.41 o
   7 -12   6        101.77        110.10        40.49 o
   8 -12   6         60.29         50.54        46.90 o
   9 -12   6        104.79         76.13        33.93 o
  -7 -11   6        252.57        292.19        71.88 o
  -6 -11   6         80.13        113.43        40.98 o
  -5 -11   6         37.33         45.01        17.87 o
  -4 -11   6        295.64        317.41        47.45 o
  -3 -11   6        496.65        523.34        84.66 o
  -2 -11   6          1.88          2.23        15.77 o
  -1 -11   6        668.18        750.38       111.85 o
   0 -11   6        656.78        838.90        89.08 o
   1 -11   6          6.78         12.84        13.01 o
   2 -11   6        264.65        338.22        54.73 o
   3 -11   6         24.27         20.86         6.57 o
   4 -11   6       1541.62       1858.23       239.41 o
   5 -11   6        510.12        454.36        73.51 o
   6 -11   6          6.12          7.81        16.38 o
   7 -11   6        500.61        424.29       108.70 o
   8 -11   6        233.47        191.05        73.29 o
   9 -11   6         10.13         15.57        16.05 o
  10 -11   6          0.14         10.88        19.07 o
  -8 -10   6        168.15        118.92        40.26 o
  -7 -10   6         26.66         15.66        22.27 o
  -6 -10   6        380.96        390.70        42.52 o
  -5 -10   6        350.54        349.31        78.54 o
  -4 -10   6        280.63        261.06        52.88 o
  -3 -10   6         51.06        123.67        34.73 o
  -2 -10   6        583.26        626.89        92.91 o
  -1 -10   6          9.12          4.55        11.31 o
   0 -10   6          2.34          2.48         8.43 o
   1 -10   6        653.11        746.24        69.65 o
   2 -10   6         90.51        105.51        11.71 o
   3 -10   6         15.35         10.18         6.86 o
   4 -10   6        106.89         93.34        14.98 o
   5 -10   6         41.16         27.94        36.55 o
   6 -10   6        399.17        352.29        91.49 o
   7 -10   6        173.96        177.40        64.61 o
   8 -10   6         75.51         73.29        30.26 o
   9 -10   6        146.50        167.76        50.98 o
  10 -10   6         86.69         93.31        29.90 o
  -9  -9   6         13.76         11.81        12.47 o
  -8  -9   6        316.58        296.25        59.71 o
  -7  -9   6        619.84        598.08        65.14 o
  -6  -9   6        280.65        305.67        81.93 o
  -5  -9   6          5.85         17.33        15.54 o
  -4  -9   6         68.99         94.06        24.95 o
  -3  -9   6        295.12        279.13        32.12 o
  -2  -9   6         81.64         90.73        31.34 o
  -1  -9   6         37.53         39.03        18.43 o
   0  -9   6        111.47        145.22        24.82 o
   1  -9   6        698.00        836.35        96.17 o
   2  -9   6         42.22         25.53        12.53 o
   3  -9   6        889.89        879.23        87.67 o
   4  -9   6          0.73          2.89         4.81 o
   5  -9   6        205.00        217.97        42.96 o
   6  -9   6          2.70          0.00         7.51 o
   7  -9   6        394.14        423.12        62.86 o
   8  -9   6         53.00         45.46        37.91 o
   9  -9   6         70.94         84.40        23.49 o
  10  -9   6         17.77         35.66        24.01 o
  11  -9   6        141.80        142.94        47.93 o
 -10  -8   6         63.62         61.86        25.25 o
  -9  -8   6        303.25        324.79        62.33 o
  -8  -8   6        391.15        414.53        75.68 o
  -7  -8   6         22.67         22.86        14.42 o
  -6  -8   6        225.77        163.52        32.90 o
  -5  -8   6        512.37        520.51        87.52 o
  -4  -8   6          7.61         -0.52         7.49 o
  -3  -8   6        114.39        129.38        28.73 o
  -2  -8   6        122.79        108.05        36.33 o
  -1  -8   6       2389.98       2395.09       271.56 o
   0  -8   6        196.64        170.14        42.63 o
   1  -8   6        378.86        431.94        63.09 o
   2  -8   6        851.58        856.99        58.72 o
   3  -8   6         89.83         76.79        12.66 o
   4  -8   6        698.43        823.87        58.03 o
   5  -8   6        289.77        333.83        26.26 o
   6  -8   6        176.39        201.51        66.24 o
   7  -8   6        125.78         96.34        50.46 o
   8  -8   6         72.22         42.88        21.80 o
   9  -8   6        132.97        137.75        57.46 o
  10  -8   6        536.86        582.97       177.76 o
  11  -8   6         51.83         49.29        23.74 o
  12  -8   6         15.18         21.81        23.44 o
 -10  -7   6        174.26        207.35        33.65 o
  -9  -7   6          0.33          9.16        11.63 o
  -8  -7   6        271.83        306.94        45.13 o
  -7  -7   6       1359.61       1271.13       146.46 o
  -6  -7   6         44.74         51.77        16.71 o
  -5  -7   6         61.68         28.69        14.15 o
  -4  -7   6        825.48        863.04       148.66 o
  -3  -7   6       1978.97       1772.82       198.04 o
  -2  -7   6        554.11        545.57        48.45 o
  -1  -7   6          1.10         -3.46         8.18 o
   0  -7   6       5237.62       5673.74       812.55 o
   1  -7   6       4767.79       4662.59       268.55 o
   2  -7   6        386.27        368.33        31.96 o
   3  -7   6        279.79        252.05        21.97 o
   4  -7   6        485.53        484.34        35.08 o
   5  -7   6        916.39        850.85        71.85 o
   6  -7   6         56.04         46.75        21.84 o
   7  -7   6        471.36        494.74        58.77 o
   8  -7   6        363.32        295.31        43.11 o
   9  -7   6        398.13        417.12        46.18 o
  10  -7   6          2.00          0.51         5.38 o
  11  -7   6        497.13        369.12        89.12 o
  12  -7   6        276.54        257.99        79.09 o
 -11  -6   6         15.30          8.00        26.77 o
 -10  -6   6        185.33        212.02        53.12 o
  -9  -6   6        622.06        634.96       100.09 o
  -8  -6   6        233.70        230.89        49.24 o
  -7  -6   6         59.70         44.65        20.12 o
  -6  -6   6        331.31        290.74        55.25 o
  -5  -6   6       2044.90       2188.92       227.50 o
  -4  -6   6       1368.52       1416.54       101.09 o
  -3  -6   6        577.33        572.60        77.12 o
  -2  -6   6       1468.13       1650.86       154.76 o
  -1  -6   6        336.04        297.65        33.52 o
   0  -6   6        155.04        154.07        20.60 o
   1  -6   6        265.25        365.76        30.82 o
   2  -6   6       1381.43       1408.25       121.87 o
   3  -6   6        540.86        413.77        25.04 o
   4  -6   6        300.46        313.81        21.16 o
   5  -6   6        634.74        525.21        32.56 o
   6  -6   6       1572.40       1342.87       153.63 o
   7  -6   6        658.84        307.84       123.45 o
   8  -6   6         47.54         51.40        13.21 o
   9  -6   6        448.47        460.97        45.09 o
  10  -6   6        605.83        676.68        75.24 o
  11  -6   6          5.66          0.17         5.65 o
  12  -6   6          0.96          6.03         7.73 o
  13  -6   6         80.61         66.28        21.35 o
 -11  -5   6         96.95         79.65        24.32 o
 -10  -5   6        102.99        123.28        41.54 o
  -9  -5   6         49.14         43.34        20.50 o
  -8  -5   6        190.69        283.68        43.79 o
  -7  -5   6        764.91        745.93        64.41 o
  -6  -5   6        440.78        419.50        61.76 o
  -5  -5   6         94.16         61.26        16.40 o
  -4  -5   6       1104.56       1154.23       113.04 o
  -3  -5   6       2101.31       1980.58       247.80 o
  -2  -5   6        391.22        477.87        43.49 o
  -1  -5   6       2920.70       3870.46       506.74 o
   0  -5   6       5067.69       4646.06       663.47 o
   1  -5   6        150.47        112.73        20.48 o
   2  -5   6        996.03       1013.17        49.91 o
   3  -5   6       2018.70       1667.30        65.29 o
   4  -5   6       1633.67       1680.40       109.46 o
   5  -5   6        868.30        825.55        36.91 o
   6  -5   6        113.02        120.55        28.49 o
   7  -5   6        541.75        508.77        53.61 o
   8  -5   6       1236.79       1154.85       149.57 o
   9  -5   6        161.26        130.52        20.70 o
  10  -5   6          8.14          8.86         7.09 o
  11  -5   6          4.85          6.45         6.53 o
  12  -5   6          0.52          3.72         8.31 o
  13  -5   6         12.62         18.09        13.53 o
 -11  -4   6         51.18         63.22        25.26 o
 -10  -4   6         74.10         66.15        24.95 o
  -9  -4   6        102.34        110.91        23.13 o
  -8  -4   6        131.57        144.94        29.17 o
  -7  -4   6        173.64        135.18        28.03 o
  -6  -4   6        843.61        902.09        72.38 o
  -5  -4   6       2024.39       1813.45       102.30 o
  -4  -4   6         12.51          3.36         6.85 o
  -3  -4   6         24.48         21.88        10.65 o
  -2  -4   6        781.00        849.90       100.66 o
  -1  -4   6       1042.08       1038.63       161.27 o
   0  -4   6       1762.26       1602.28        88.27 o
   1  -4   6         58.54        249.10        29.84 o
   2  -4   6       1835.97       1712.89        73.12 o
   3  -4   6        344.84        336.66        23.69 o
   4  -4   6          1.05         12.69         6.98 o
   5  -4   6          8.85          9.09         5.06 o
   6  -4   6       3184.99       3019.18       210.91 o
   7  -4   6        609.25        666.41        60.00 o
   8  -4   6        265.36        243.28        27.26 o
   9  -4   6          8.04          7.21         8.92 o
  10  -4   6        101.52        100.79        15.34 o
  11  -4   6          4.96          8.81         6.32 o
  12  -4   6         84.50         75.30        15.25 o
  13  -4   6         58.67         49.67        13.48 o
 -11  -3   6        188.26        205.65        60.70 o
 -10  -3   6        405.30        419.46        72.23 o
  -9  -3   6          4.70         13.21        14.32 o
  -8  -3   6        463.29        396.84        48.20 o
  -7  -3   6        197.80        160.32        30.64 o
  -6  -3   6        229.12        200.49        32.05 o
  -5  -3   6        384.16        422.64        42.03 o
  -4  -3   6        304.40        631.89        75.54 o
  -3  -3   6       2886.23       2521.22       139.89 o
  -2  -3   6        612.28        428.88        36.40 o
  -1  -3   6        558.68        500.08        53.99 o
   0  -3   6       1426.69       1742.95       170.57 o
   1  -3   6      11564.54      11685.29       687.22 o
   2  -3   6       1751.59       1576.65        58.58 o
   3  -3   6      15769.17      15357.21       828.55 o
   4  -3   6         22.39          8.74         4.19 o
   5  -3   6       1384.92       1112.17        47.51 o
   6  -3   6         75.71         86.68        12.31 o
   7  -3   6        748.32        790.41       111.49 o
   8  -3   6       1856.97       2030.69       204.58 o
   9  -3   6       1047.81       1037.83       104.89 o
  10  -3   6          6.38          5.28         5.71 o
  11  -3   6        137.33        136.76        21.20 o
  12  -3   6        220.50        252.11        28.57 o
  13  -3   6          7.63         15.35        12.27 o
 -12  -2   6        189.76        192.56        42.60 o
 -11  -2   6          5.75         19.09        14.64 o
 -10  -2   6         57.15         48.86        22.56 o
  -9  -2   6        223.91        206.40        35.91 o
  -8  -2   6       1447.92       1397.49       101.62 o
  -7  -2   6         52.06         58.35        20.93 o
  -6  -2   6       1011.71        911.13        90.15 o
  -5  -2   6       1740.94       1565.83        87.22 o
  -4  -2   6        173.29        155.99        20.36 o
  -3  -2   6        719.00       1039.83        84.51 o
  -2  -2   6        599.19        595.93        41.40 o
  -1  -2   6       2794.93       2570.59       132.05 o
   0  -2   6       3819.35       3361.29       188.48 o
   1  -2   6          0.14         -0.72         5.07 o
   2  -2   6      17652.98      20804.59      1227.27 o
   3  -2   6       4506.59       4857.55       240.52 o
   4  -2   6       2753.15       2546.04        83.88 o
   5  -2   6         34.12         35.44        20.06 o
   6  -2   6       5387.18       4882.11       401.79 o
   7  -2   6        652.13        724.63        52.17 o
   8  -2   6        103.60        128.89        13.98 o
   9  -2   6        427.32        428.53        37.04 o
  10  -2   6       1190.96       1201.66       123.62 o
  11  -2   6        645.79        635.68        60.80 o
  12  -2   6         30.53         37.66        15.98 o
  13  -2   6        412.83        391.94        50.78 o
  14  -2   6        102.68         83.21        28.42 o
 -12  -1   6         60.15         52.85        20.89 o
 -11  -1   6        252.78        219.98        42.32 o
 -10  -1   6        247.26        217.67        54.01 o
  -9  -1   6        109.24        107.95        27.67 o
  -8  -1   6         76.53         71.79        23.54 o
  -7  -1   6        238.82        210.21        35.49 o
  -6  -1   6        536.54        520.79        66.16 o
  -5  -1   6        393.60        381.70        53.12 o
  -4  -1   6        914.08       1008.04        67.32 o
  -3  -1   6       4115.20       3895.34       187.30 o
  -2  -1   6          6.92        254.39        29.42 o
  -1  -1   6         15.32        106.42        38.41 o
   0  -1   6       2968.92       2626.28       154.08 o
   1  -1   6      12683.50      11992.49       563.46 o
   2  -1   6       7139.96       6786.98       274.13 o
   3  -1   6       8070.72       8941.13       810.32 o
   4  -1   6       2466.40       2679.89       180.43 o
   5  -1   6       3304.91       2986.51       111.63 o
   6  -1   6          1.11          6.81         6.36 o
   7  -1   6        108.02        127.38        16.73 o
   8  -1   6       1101.18       1145.07        90.66 o
   9  -1   6        798.83        848.43        55.85 o
  10  -1   6         74.02         85.25        13.68 o
  11  -1   6        116.40        113.55        15.32 o
  12  -1   6        216.22        236.12        32.25 o
  13  -1   6         18.60         24.12        10.02 o
  14  -1   6         16.73         12.42        10.24 o
 -12   0   6        229.28        234.74        40.28 o
 -11   0   6          4.09         -0.86        11.18 o
 -10   0   6         20.56         13.01        13.67 o
  -9   0   6        995.23       1041.99       118.44 o
  -8   0   6        396.94        400.67        49.16 o
  -7   0   6          0.19        -10.73        18.35 o
  -6   0   6        879.27        953.79        75.47 o
  -5   0   6       2767.31       2781.21       205.30 o
  -4   0   6        133.57        159.17        20.50 o
  -3   0   6          1.62         -2.38        19.41 o
  -2   0   6       3812.04       4435.77       235.11 o
  -1   0   6       7801.86       7111.55       409.89 o
   0   0   6       1479.66       1605.59        95.64 o
   1   0   6        326.43        492.71        23.10 o
   2   0   6         66.05        325.58        49.77 o
   3   0   6       7846.67       7286.60       326.24 o
   4   0   6       1378.76       1356.49        47.42 o
   5   0   6       3444.03       3400.73       127.28 o
   6   0   6       2130.83       2399.08       157.12 o
   7   0   6        267.32        284.92        21.82 o
   8   0   6          3.05          2.75         5.43 o
   9   0   6        298.60        292.91        19.48 o
  10   0   6       1662.85       1566.80        99.60 o
  11   0   6        376.64        383.94        28.09 o
  12   0   6         71.83         87.25        18.07 o
  13   0   6         88.33         94.77        18.39 o
  14   0   6         29.25         14.42        10.76 o
 -12   1   6         46.70         35.90        25.05 o
 -11   1   6        222.47        208.45        35.76 o
 -10   1   6        697.02        656.76       105.17 o
  -9   1   6        149.15        104.80        31.21 o
  -8   1   6        664.60        528.90        62.22 o
  -7   1   6          0.83         -5.85         9.56 o
  -6   1   6       1739.87       1572.17       104.62 o
  -5   1   6         74.46        161.32        36.51 o
  -4   1   6        163.53         89.29        28.68 o
  -3   1   6        117.01         57.99        13.50 o
  -2   1   6       3057.90       2775.70       167.08 o
  -1   1   6         24.64        617.32       283.96 o
   0   1   6        899.89        996.54        42.17 o
   1   1   6       1336.70       2187.20        82.85 o
   2   1   6       3939.60       3231.62        92.08 o
   3   1   6       1168.61        963.11        30.68 o
   4   1   6       5015.85       4827.58       152.22 o
   5   1   6        944.98        777.22        30.71 o
   6   1   6        241.91        210.06        22.12 o
   7   1   6         27.58         78.46        12.81 o
   8   1   6       1888.96       2141.88        95.17 o
   9   1   6        350.26        334.95        19.68 o
  10   1   6         29.13         17.25         8.44 o
  11   1   6        155.31        118.08        13.36 o
  12   1   6        432.00        438.36        33.49 o
  13   1   6          0.97          7.88         6.97 o
 -12   2   6        343.37        334.61        49.25 o
 -11   2   6         59.67         68.31        29.38 o
 -10   2   6        357.51        292.13        46.73 o
  -9   2   6        523.20        548.09        65.00 o
  -8   2   6          2.58         15.51        23.20 o
  -7   2   6         63.13        139.52        30.90 o
  -6   2   6        552.55        503.79        50.43 o
  -5   2   6       1440.95       1446.64       217.59 o
  -4   2   6       1373.64       1533.75       190.04 o
  -3   2   6        895.59        645.54        51.03 o
  -2   2   6       9547.90       8403.12       477.92 o
  -1   2   6       2773.41       2591.95       201.28 o
   0   2   6       1287.41        811.46        68.36 o
   1   2   6        972.45        705.69        30.44 o
   2   2   6       3403.42       4303.27       133.88 o
   3   2   6        455.39        702.14        22.65 o
   4   2   6       1248.62        924.97        82.25 o
   5   2   6          2.93         32.84        23.39 o
   6   2   6       2527.95       2346.96       147.09 o
   7   2   6       2224.54       2333.35       165.87 o
   8   2   6        131.44        136.08        12.64 o
   9   2   6         87.09         83.73        12.48 o
  10   2   6       1264.54       1139.92        60.57 o
  11   2   6        711.95        695.26        41.25 o
  12   2   6          3.20          6.93         7.66 o
  13   2   6        336.50        258.89        30.18 o
 -12   3   6          7.25         11.03        15.17 o
 -11   3   6        448.77        595.92       113.40 o
 -10   3   6        491.76        592.67        99.59 o
  -9   3   6        179.20        201.11        38.54 o
  -8   3   6        645.26        546.11        71.71 o
  -7   3   6       1289.46       1291.69       169.25 o
  -6   3   6       2687.62       2875.31       176.89 o
  -5   3   6       1178.41       1272.89       119.79 o
  -4   3   6         34.57        234.89        51.60 o
  -3   3   6      10491.13      10830.78       676.48 o
  -2   3   6       2013.35       2105.69       103.12 o
  -1   3   6       2939.63       3120.19       124.59 o
   0   3   6        426.61        363.59        19.79 o
   1   3   6       4358.33       3999.86       127.11 o
   2   3   6       4680.60       4530.20       216.33 o
   3   3   6       1371.22       2115.20        56.15 o
   4   3   6       1488.88       1182.29        75.08 o
   5   3   6       2193.40       2144.71       147.29 o
   6   3   6        787.31        919.07       121.44 o
   7   3   6          0.29          1.22         1.92 o
   8   3   6       3708.83       3794.00       139.39 o
   9   3   6        730.87        848.75        35.18 o
  10   3   6         12.65         15.38         5.29 o
  11   3   6        139.66        118.36        11.81 o
  12   3   6        679.55        580.29        42.56 o
 -12   4   6        143.41        213.57        65.06 o
 -11   4   6         29.99         10.73        17.66 o
 -10   4   6        147.71        175.19        41.62 o
  -9   4   6        351.83        350.74        79.79 o
  -8   4   6        877.49        948.72        88.22 o
  -7   4   6         19.58          4.39        10.58 o
  -6   4   6       1441.38       1653.57       175.22 o
  -5   4   6       1448.46       1556.44        87.16 o
  -4   4   6       3008.05       3125.29       207.23 o
  -3   4   6       3555.37       3361.86       165.31 o
  -2   4   6       9257.80       9934.15       598.73 o
  -1   4   6       8491.62       9424.71       434.79 o
   0   4   6          2.11         65.62        47.88 o
   1   4   6        681.63        641.77        25.67 o
   2   4   6        209.96        245.80        16.10 o
   3   4   6        438.99        477.82        21.01 o
   4   4   6       5900.11       6081.41       436.61 o
   5   4   6       2198.70       2911.82       263.58 o
   6   4   6        606.90       1121.75        92.74 o
   7   4   6        435.63        432.44        77.53 o
   8   4   6        289.76        349.17        26.61 o
   9   4   6        493.01        491.50        40.62 o
  10   4   6        501.78        524.57        79.88 o
  11   4   6        141.24        144.33        19.49 o
  12   4   6         12.36          7.33         5.10 o
  13   4   6        309.00        397.45        71.92 o
 -12   5   6         16.98         -4.97        25.10 o
 -11   5   6        124.99        175.92        51.22 o
 -10   5   6        379.33        345.28        72.32 o
  -9   5   6         60.12         23.92        29.38 o
  -8   5   6        292.45        353.16        55.17 o
  -7   5   6        903.39        831.26        84.40 o
  -6   5   6       4926.66       5111.38       310.82 o
  -5   5   6         32.83         26.73        13.70 o
  -4   5   6       4218.68       4699.45       314.66 o
  -3   5   6       2778.09       2720.25       222.97 o
  -2   5   6       1414.99       1603.71       111.16 o
  -1   5   6       1427.69       1389.81        81.58 o
   0   5   6        620.77        827.59        57.38 o
   1   5   6       5143.55       5517.07       221.42 o
   2   5   6       1571.72       1389.12        62.97 o
   3   5   6       1180.53       1173.80        80.35 o
   4   5   6       2224.91       2372.80       204.89 o
   5   5   6        114.19        212.51        33.52 o
   6   5   6        482.92        746.22        69.69 o
   7   5   6        187.55        354.19        47.20 o
   8   5   6       1819.58       1967.13       230.93 o
   9   5   6         43.23         53.55         8.89 o
  10   5   6         60.68         43.43        16.78 o
  11   5   6         44.52         53.91        11.56 o
  13   5   6        195.06        238.06        63.92 o
 -11   6   6         43.47         27.64        27.26 o
 -10   6   6         10.86         43.30        31.96 o
  -9   6   6        616.87        704.44       153.44 o
  -8   6   6       1257.04       1269.85       214.93 o
  -7   6   6        164.70        170.53        54.22 o
  -6   6   6       1029.00        860.07       143.79 o
  -5   6   6        221.30        202.07        33.91 o
  -4   6   6        304.56        238.22        31.63 o
  -3   6   6        568.47        474.62        35.26 o
  -2   6   6       1270.85       1098.53        94.80 o
  -1   6   6       5709.77       5619.81       286.97 o
   0   6   6       2143.91       2504.57       109.10 o
   1   6   6         27.33         34.93         8.56 o
   2   6   6       1042.04       1080.93        43.34 o
   3   6   6       2236.28       2407.10       173.60 o
   4   6   6       5743.67       5457.96       273.95 o
   5   6   6       1137.97       1514.81       163.45 o
   6   6   6        390.78        641.77        98.12 o
   7   6   6        354.65        569.09        59.87 o
   8   6   6        104.60        183.31        62.10 o
   9   6   6         44.19         36.14        10.31 o
  10   6   6         69.49         76.86       124.26 o
  11   6   6        454.53        444.96        34.08 o
  13   6   6         85.88         93.27        46.56 o
 -11   7   6         23.12         -2.20        18.62 o
 -10   7   6        361.27        554.72       145.25 o
  -9   7   6        151.41        161.36        86.41 o
  -8   7   6         19.61         35.68        48.83 o
  -7   7   6        589.02        440.86       118.33 o
  -6   7   6       1016.05       1477.92       209.13 o
  -5   7   6         96.93         90.99        49.40 o
  -4   7   6         79.05         76.95        15.59 o
  -3   7   6       1419.41       1329.94        80.38 o
  -2   7   6        663.41        595.79        58.48 o
  -1   7   6        164.95        144.23        18.57 o
   0   7   6        423.56        347.15        23.91 o
   1   7   6       6554.47       6630.08       360.02 o
   2   7   6        487.89        352.35        15.24 o
   3   7   6        338.27        501.78        39.53 o
   4   7   6        341.73        363.82        16.78 o
   5   7   6        441.62        351.03        39.43 o
   6   7   6        202.41        283.37        67.98 o
   7   7   6        138.16        207.50        37.00 o
   8   7   6       1067.54       1062.09        47.93 o
   9   7   6         45.27         42.57         7.09 o
  10   7   6          1.64         32.68        73.08 o
  13   7   6        199.85        294.59        74.84 o
 -11   8   6         27.59         65.59        73.55 o
 -10   8   6          9.02         11.94        40.61 o
  -9   8   6        405.63        674.79       162.46 o
  -8   8   6        628.28        748.11       165.04 o
  -7   8   6        321.24        521.43       128.57 o
  -6   8   6        299.67        300.79        26.18 o
  -5   8   6       1003.54       1010.86       147.37 o
  -4   8   6          4.01         -1.84         6.23 o
  -3   8   6         71.18         59.41        13.66 o
  -2   8   6       1720.01       1610.21        86.08 o
  -1   8   6       5462.85       6060.19       353.38 o
   0   8   6        467.28        464.16        24.68 o
   1   8   6          1.30          6.09         4.96 o
   2   8   6       1104.76       1131.28        89.25 o
   3   8   6       1917.54       1966.19        89.22 o
   4   8   6        948.18        793.11        35.12 o
   5   8   6        243.32        246.57        21.44 o
   6   8   6        183.17        174.14        19.56 o
   7   8   6       1685.36       1805.35       170.35 o
   8   8   6        799.17        931.00        45.25 o
   9   8   6        494.17        547.50       171.10 o
  10   8   6        385.64        355.21        19.64 o
 -10   9   6        169.41        290.34        80.49 o
  -9   9   6         45.29         30.29        29.80 o
  -8   9   6          2.74          0.20        11.58 o
  -7   9   6        185.35        167.97        31.87 o
  -6   9   6       1247.95       1404.69       204.73 o
  -5   9   6       1468.25       1290.29       232.13 o
  -4   9   6         21.12         30.43        10.86 o
  -3   9   6       1638.05       1782.86        95.19 o
  -2   9   6        756.73        745.69        66.67 o
  -1   9   6        220.28        268.88        17.57 o
   0   9   6       1847.54       1837.50        76.80 o
   1   9   6       1590.85       1351.87       131.81 o
   2   9   6         86.45         97.07        11.60 o
   3   9   6        677.63        616.30        69.61 o
   4   9   6       1517.81       1338.79        99.13 o
   5   9   6        484.33        382.55        30.94 o
   6   9   6        295.06        284.03        86.41 o
   7   9   6         18.67         10.87         6.45 o
   8   9   6       1227.03       1252.16       168.01 o
   9   9   6        679.66        674.62        68.53 o
  12   9   6        398.59        534.85        93.27 o
 -10  10   6          2.24        -31.58        36.13 o
  -9  10   6         10.52         27.30        30.14 o
  -8  10   6        361.40        284.06       120.47 o
  -7  10   6        117.77         88.15        27.98 o
  -6  10   6        140.75        124.82        29.19 o
  -5  10   6         99.21         88.01        15.49 o
  -4  10   6       1469.33       1649.30       190.57 o
  -3  10   6          0.19          0.83         4.59 o
  -2  10   6        701.62        646.75        48.75 o
  -1  10   6       1311.69       1412.08        89.47 o
   0  10   6       2966.22       3270.99       222.44 o
   1  10   6         59.64         85.58        12.74 o
   2  10   6          0.80          8.75         6.04 o
   3  10   6        555.04        491.64        93.02 o
   4  10   6       1106.49        897.44        44.65 o
   5  10   6        631.82        643.98        40.20 o
   6  10   6        826.17        660.38        54.08 o
   7  10   6        911.01        728.47        46.10 o
   8  10   6        585.11        429.09        98.23 o
   9  10   6         54.33         52.50        22.46 o
  10  10   6        119.94        202.31        50.12 o
  11  10   6        133.21        160.38        50.16 o
  -9  11   6         18.47         53.46        72.95 o
  -8  11   6          3.31        -17.33        40.53 o
  -7  11   6        145.86        155.22        82.46 o
  -6  11   6        628.13        594.01        35.88 o
  -5  11   6        410.84        347.84        79.41 o
  -4  11   6        210.78        174.31        17.39 o
  -3  11   6        218.12        231.40        36.65 o
  -2  11   6        286.01        316.38        38.50 o
  -1  11   6        828.00        835.06        78.90 o
   0  11   6        194.23        188.03        18.41 o
   1  11   6        899.78        897.00        90.35 o
   2  11   6        482.33        521.28        40.95 o
   3  11   6         14.85          8.89         6.88 o
   4  11   6        561.79        470.12        56.17 o
   5  11   6        159.44        136.52        23.15 o
   6  11   6         18.30         26.97        12.32 o
   7  11   6        148.26         99.09        17.69 o
   8  11   6        617.80        461.41        40.57 o
   9  11   6        281.70        210.65        41.55 o
  10  11   6         37.02         34.77        25.52 o
  11  11   6          2.13         -7.36        21.95 o
  -9  12   6         81.78        135.91        41.96 o
  -8  12   6        188.96        243.82        48.74 o
  -7  12   6        123.77        131.67        42.96 o
  -6  12   6         12.88         19.49        23.02 o
  -5  12   6        316.21        337.78        54.43 o
  -4  12   6         93.71         80.36        37.23 o
  -3  12   6         56.44         39.25        25.26 o
  -2  12   6          7.25          2.26        11.89 o
  -1  12   6        134.29        158.60        34.91 o
   0  12   6        343.71        336.02        24.21 o
   1  12   6          0.92         -4.14         4.14 o
   2  12   6          0.47         -1.72         7.08 o
   3  12   6       1081.41       1010.42        83.62 o
   4  12   6        268.22        262.50        24.56 o
   5  12   6        199.46        137.04        24.22 o
   6  12   6        659.17        549.74        73.59 o
   7  12   6        810.84        846.65       161.76 o
   8  12   6         61.90         46.98        12.47 o
  -8  13   6          5.66          1.90        12.26 o
  -7  13   6        282.89        378.64        68.71 o
  -6  13   6        338.25        540.60       111.79 o
  -5  13   6         88.11         99.50        28.33 o
  -4  13   6         25.41         26.33        14.94 o
  -3  13   6        163.57        166.86        30.98 o
  -2  13   6         22.72          2.19        11.41 o
  -1  13   6          0.71         -4.88         8.91 o
   0  13   6        465.47        480.57        34.17 o
   1  13   6        774.22        887.69        54.37 o
   2  13   6        124.26        110.98        13.93 o
   3  13   6         33.86         30.30         8.58 o
   4  13   6        136.14        117.75        29.31 o
   5  13   6        554.12        561.42        68.34 o
   6  13   6        281.19        218.94        36.40 o
   7  13   6        145.59        247.99       167.54 o
   8  13   6        562.54        603.06       109.49 o
   9  13   6        219.42        392.82        79.81 o
  -7  14   6         89.99         89.73        39.55 o
  -6  14   6          0.18         -0.51        10.99 o
  -5  14   6        203.96        262.46        53.72 o
  -4  14   6        421.07        514.22        90.86 o
  -3  14   6         40.85         42.46        15.99 o
  -2  14   6        118.18        113.60        21.76 o
  -1  14   6        132.11        121.91        26.06 o
   0  14   6        234.25        266.51        24.83 o
   1  14   6         36.04         32.13        11.74 o
   2  14   6         50.14         45.66        10.49 o
   3  14   6        680.19        650.12        80.70 o
   4  14   6        347.07        321.80        53.46 o
   5  14   6         10.97         18.23        12.98 o
   6  14   6         30.74         43.52        14.07 o
   7  14   6        334.78        194.88        35.37 o
   8  14   6        539.90        658.49        80.26 o
  -6  15   6        169.59        183.05        50.35 o
  -5  15   6        146.86        277.28        95.18 o
  -4  15   6         10.98          3.41         9.97 o
  -3  15   6         46.83         66.24        19.90 o
  -2  15   6         65.47         68.66        18.72 o
  -1  15   6        143.82        185.04        44.69 o
   0  15   6         33.02         27.05        10.95 o
   1  15   6        438.08        477.51        35.20 o
   2  15   6        216.29        201.69        20.16 o
   3  15   6         48.14         58.20        17.85 o
   4  15   6         19.42         22.67        11.38 o
   5  15   6        156.27         96.91        34.08 o
   6  15   6         14.19          8.76        15.77 o
   7  15   6          7.56         11.22        13.38 o
  -4  16   6        163.65        322.08       120.94 o
  -3  16   6          2.04         10.61        11.98 o
  -2  16   6         17.94         23.02        16.93 o
  -1  16   6        177.99        293.61        60.81 o
   0  16   6        466.08        601.17       122.48 o
   1  16   6         78.38         77.62        21.51 o
   2  16   6         12.00         11.21         8.06 o
   3  16   6        227.71        254.23        37.78 o
   4  16   6        127.80        144.52        29.56 o
   5  16   6          6.30         10.34         7.51 o
  -1  17   6         13.34         21.67        24.06 o
   0  17   6         52.28         65.43        24.25 o
   1  17   6         85.54         73.87        22.56 o
   2  17   6        116.58        118.63        25.65 o
  -2 -14   7        130.03        146.48        56.07 o
  -1 -14   7         14.67         30.02        19.20 o
   0 -14   7        114.21        201.16        61.23 o
   1 -14   7        202.45        359.57        71.19 o
   2 -14   7        227.52        457.03       109.76 o
   3 -14   7         55.39        101.76        49.97 o
   4 -14   7         45.88         64.68        59.87 o
   5 -14   7         79.79        104.95        74.01 o
  -4 -13   7         75.05         99.26        44.81 o
  -3 -13   7         34.04         24.60        20.68 o
  -2 -13   7         97.80        135.39        50.78 o
  -1 -13   7        161.92        235.06        46.22 o
   0 -13   7         67.57        126.75        43.71 o
   1 -13   7          0.11          5.29        21.21 o
   2 -13   7         16.11         23.80        22.47 o
   3 -13   7         85.82        157.66        60.51 o
   4 -13   7         29.94         45.42        31.43 o
   5 -13   7         36.97         46.86        31.09 o
   6 -13   7        172.14        204.28        56.72 o
   7 -13   7        156.01        149.30        83.68 o
  -6 -12   7        117.88         90.31        38.07 o
  -5 -12   7        149.01        162.83        43.85 o
  -4 -12   7          0.88         19.16        23.47 o
  -3 -12   7        235.80        265.03        47.12 o
  -2 -12   7        242.50        298.99        48.34 o
  -1 -12   7          6.25         15.61        13.90 o
   0 -12   7        144.15        228.49        43.04 o
   1 -12   7        497.60        647.90       126.33 o
   2 -12   7        435.10        500.58       113.39 o
   3 -12   7          1.12          3.49         7.37 o
   4 -12   7        133.98        180.24        46.03 o
   5 -12   7        423.49        450.53       120.87 o
   6 -12   7        182.98        218.04        90.42 o
   7 -12   7          8.72          9.40        19.15 o
   8 -12   7         61.69         32.45        43.71 o
  -7 -11   7         27.29         31.83        31.94 o
  -6 -11   7          0.76         -8.66        12.11 o
  -5 -11   7        199.55        162.35        50.80 o
  -4 -11   7        368.33        426.13       135.09 o
  -3 -11   7        185.79        226.61        34.53 o
  -2 -11   7        164.54        203.31        39.46 o
  -1 -11   7        677.70        784.92       107.09 o
   0 -11   7        280.87        337.90        66.08 o
   1 -11   7        198.82        226.46        46.14 o
   2 -11   7        155.26        168.88        32.75 o
   3 -11   7        706.53        963.10       118.69 o
   4 -11   7         37.56         30.69         9.66 o
   5 -11   7          0.32          6.07        16.00 o
   6 -11   7        162.96        200.07        48.98 o
   7 -11   7        646.98        663.91       135.58 o
   8 -11   7         69.53         66.99        30.79 o
   9 -11   7          7.43          0.57        17.52 o
  -8 -10   7          6.08          7.64        13.55 o
  -7 -10   7        595.43        699.76       146.75 o
  -6 -10   7        378.40        376.26        82.12 o
  -5 -10   7         47.49         75.10        26.27 o
  -4 -10   7          3.73          2.68         8.40 o
  -3 -10   7        144.60        136.03        27.71 o
  -2 -10   7        760.30        908.19       102.41 o
  -1 -10   7         72.24         95.26        37.42 o
   0 -10   7        594.85        690.41        89.27 o
   1 -10   7        182.89        214.36        39.77 o
   2 -10   7        971.91       1036.41        62.31 o
   3 -10   7        748.67        720.80        90.22 o
   4 -10   7         13.05          5.05         5.50 o
   5 -10   7        936.01        980.40        52.51 o
   6 -10   7        136.12        140.47        39.43 o
   7 -10   7         59.28         61.50        27.37 o
   8 -10   7        339.48        320.75        86.29 o
   9 -10   7        160.54        175.01        66.50 o
  10 -10   7         25.93         33.16        29.19 o
  -8  -9   7        325.75        426.07        78.48 o
  -7  -9   7        165.86        207.06        56.86 o
  -6  -9   7          1.45          0.28         6.86 o
  -5  -9   7        500.94        539.84        66.42 o
  -4  -9   7        350.68        446.83        95.05 o
  -3  -9   7          0.37         -0.59        11.58 o
  -2  -9   7         54.65         65.22        23.88 o
  -1  -9   7         77.37        103.16        22.28 o
   0  -9   7        241.84        267.40        39.49 o
   1  -9   7          1.47         -0.48         9.51 o
   2  -9   7        303.75        289.74        21.12 o
   3  -9   7        205.13        189.75        19.87 o
   4  -9   7         60.46         57.44        13.64 o
   5  -9   7          6.98          3.08         6.25 o
   6  -9   7        157.78        146.39        59.37 o
   7  -9   7        232.99        183.62        62.67 o
   8  -9   7        111.08         90.61        47.89 o
   9  -9   7         39.30          0.34         9.48 o
  10  -9   7        131.13        127.91        97.72 o
  11  -9   7         86.68        126.49        49.86 o
  -9  -8   7        219.30        222.49        59.66 o
  -8  -8   7          0.09         -2.33         9.09 o
  -7  -8   7        505.86        562.30        99.39 o
  -6  -8   7        582.89        578.11        92.93 o
  -5  -8   7         33.25         25.97        24.94 o
  -4  -8   7        103.82         80.51        20.16 o
  -3  -8   7         21.10         26.66        13.91 o
  -2  -8   7        325.07        419.83        50.43 o
  -1  -8   7        190.21        179.86        45.26 o
   0  -8   7        415.34        480.36        51.75 o
   1  -8   7        454.92        411.72        48.92 o
   2  -8   7        410.03        437.53        28.43 o
   3  -8   7          0.05          4.28         6.21 o
   4  -8   7        260.35        295.23        26.89 o
   5  -8   7        215.38        200.95        27.76 o
   6  -8   7        432.75        395.48        54.52 o
   7  -8   7         12.08          6.22        12.55 o
   8  -8   7        199.43        167.92        38.07 o
   9  -8   7        202.44        150.93        59.87 o
  10  -8   7        159.63        132.45        37.69 o
  11  -8   7          1.65          1.74         8.94 o
 -10  -7   7         18.76         23.70        18.96 o
  -9  -7   7        140.83        160.68        38.47 o
  -8  -7   7        415.77        387.91        69.32 o
  -7  -7   7        758.90        680.75       124.98 o
  -6  -7   7         18.13         20.77        13.58 o
  -5  -7   7       1491.82       1397.48       107.93 o
  -4  -7   7        368.97        357.86        59.60 o
  -3  -7   7       1098.04       1110.77       200.73 o
  -2  -7   7        474.07        393.73        46.97 o
  -1  -7   7       1567.25       1619.91       150.20 o
   0  -7   7        814.09        747.96        55.15 o
   1  -7   7        459.31        487.41        49.27 o
   2  -7   7        888.34        883.50        45.08 o
   3  -7   7       3138.23       3115.38       158.16 o
   4  -7   7        554.06        512.96        35.30 o
   5  -7   7         59.90         47.04        14.01 o
   6  -7   7         10.07         -0.61        13.57 o
   7  -7   7        698.40        765.78       123.41 o
   8  -7   7        171.98        163.37        57.78 o
   9  -7   7          6.71         -1.76         7.55 o
  10  -7   7        304.03        299.54        39.84 o
  11  -7   7        675.98        666.52       203.81 o
  12  -7   7        106.31         90.60        24.41 o
 -10  -6   7        285.95        300.26        64.67 o
  -9  -6   7        195.29        195.26        38.22 o
  -8  -6   7          5.08         26.47        25.26 o
  -7  -6   7        214.65        205.78        38.35 o
  -6  -6   7       1047.49       1000.55        87.45 o
  -5  -6   7        831.70        740.29        85.06 o
  -4  -6   7          9.03         15.27        13.06 o
  -3  -6   7       1723.52       1983.47       278.70 o
  -2  -6   7       2481.95       2530.15       155.47 o
  -1  -6   7        700.85        608.18        51.70 o
   0  -6   7        536.77        529.69        60.35 o
   1  -6   7        999.98       1069.95       123.50 o
   2  -6   7       1625.65       1784.48        83.89 o
   3  -6   7        452.42        413.16        27.94 o
   4  -6   7        281.06        269.52        21.03 o
   5  -6   7       1744.82       1867.61        85.97 o
   6  -6   7         15.42         23.54        10.31 o
   7  -6   7         70.80         69.00        23.20 o
   8  -6   7        488.26        453.01        55.13 o
   9  -6   7       1082.02       1198.06       105.12 o
  10  -6   7        182.57        195.99        22.20 o
  11  -6   7         31.83         28.20        11.98 o
  12  -6   7         79.33         94.52        28.74 o
 -10  -5   7          0.42          6.14        12.34 o
  -9  -5   7        357.94        359.24        50.94 o
  -8  -5   7        268.72        322.74        44.65 o
  -7  -5   7        407.13        400.48        63.13 o
  -6  -5   7          3.91          5.15        11.78 o
  -5  -5   7        860.99        684.01       102.35 o
  -4  -5   7       1275.13       1233.86       160.92 o
  -3  -5   7       1642.29       1503.21       195.69 o
  -2  -5   7        375.43        592.09        80.05 o
  -1  -5   7       1641.92       1537.08       160.17 o
   0  -5   7       1116.01       1027.28        90.67 o
   1  -5   7        104.98         75.71        14.38 o
   2  -5   7       1404.27       1560.97        81.98 o
   3  -5   7        434.77        405.88        27.59 o
   4  -5   7        819.91        794.38        50.40 o
   5  -5   7         48.83         52.46         8.79 o
   6  -5   7       2333.54       2462.17       245.87 o
   7  -5   7        120.12        147.71        23.12 o
   8  -5   7        370.69        366.95        42.18 o
   9  -5   7        178.44        142.55        18.62 o
  10  -5   7        850.25        887.92        89.81 o
  11  -5   7        166.27        149.23        17.41 o
  12  -5   7         35.95         31.06         9.53 o
  13  -5   7          1.29          1.32         4.83 o
 -11  -4   7         27.06         21.00        25.88 o
 -10  -4   7        256.22        243.33        59.44 o
  -9  -4   7        345.60        313.78        54.58 o
  -8  -4   7         14.27          7.05        12.60 o
  -7  -4   7         26.66         33.26        24.84 o
  -6  -4   7       2605.90       2437.75       142.14 o
  -5  -4   7       1744.88       1608.54       143.69 o
  -4  -4   7        292.19        360.71        58.19 o
  -3  -4   7        100.85         79.48        28.51 o
  -2  -4   7       1069.73       1076.17       167.77 o
  -1  -4   7       1924.84       1680.77       148.75 o
   0  -4   7        181.12        337.47       145.17 o
   1  -4   7         39.70         21.48        10.72 o
   2  -4   7       2011.60       1847.07       101.14 o
   3  -4   7        537.84        469.54        26.19 o
   4  -4   7        117.61        103.83        10.49 o
   5  -4   7       1864.43       1776.49       130.77 o
   6  -4   7        845.59        730.01        43.28 o
   7  -4   7        171.08        145.04        24.46 o
   8  -4   7        207.81        201.02        29.00 o
   9  -4   7        218.51        245.90        27.69 o
  10  -4   7         30.26         22.43         9.07 o
  11  -4   7          0.83          0.53         5.58 o
  12  -4   7        107.83        125.95        19.24 o
  13  -4   7         75.06         74.74        20.39 o
 -11  -3   7        153.86        176.34        52.23 o
 -10  -3   7         91.40         92.51        23.59 o
  -9  -3   7         35.93         46.56        18.26 o
  -8  -3   7        425.59        435.99        52.79 o
  -7  -3   7        184.55        169.67        26.99 o
  -6  -3   7         16.46        120.76        23.06 o
  -5  -3   7        973.51       1077.11       102.75 o
  -4  -3   7       2773.31       2750.70       190.27 o
  -3  -3   7        800.55        691.33        70.77 o
  -2  -3   7          1.20         10.42        15.04 o
  -1  -3   7       1043.99        880.60        72.89 o
   0  -3   7       1672.03       1423.56       194.46 o
   1  -3   7         14.35         11.61         8.68 o
   2  -3   7        719.71        706.17        30.32 o
   3  -3   7       2008.32       1667.55       137.51 o
   4  -3   7       1413.70       1164.28        61.28 o
   5  -3   7        174.00        151.34        13.77 o
   6  -3   7        147.40        141.57        14.20 o
   7  -3   7        654.77        528.44        35.26 o
   8  -3   7        974.25        957.66        89.47 o
   9  -3   7          2.89          3.90         5.96 o
  10  -3   7         40.23         49.11        12.14 o
  11  -3   7        157.02        173.85        17.40 o
  12  -3   7        124.37        114.37        14.65 o
  13  -3   7         43.07         42.77        10.02 o
 -11  -2   7         10.97         18.53        26.63 o
 -10  -2   7        260.35        275.69        60.42 o
  -9  -2   7        407.73        372.60        53.36 o
  -8  -2   7         13.71         21.46        16.15 o
  -7  -2   7          6.70          9.87        10.94 o
  -6  -2   7       1472.08       1549.89       181.70 o
  -5  -2   7        384.24        396.55        43.96 o
  -4  -2   7        184.52        154.32        26.67 o
  -3  -2   7        650.80        798.28        57.24 o
  -2  -2   7       1960.02       1982.84       128.22 o
  -1  -2   7       2582.22       2118.81       145.59 o
   0  -2   7       2165.71       1681.47        99.39 o
   1  -2   7       7980.77       7779.85       411.69 o
   2  -2   7       6233.79       6227.68       274.40 o
   3  -2   7       2860.66       2687.92       108.22 o
   4  -2   7       2013.60       2102.33       132.92 o
   5  -2   7       6503.47       6011.07       229.47 o
   6  -2   7        816.96        700.68        34.51 o
   7  -2   7        766.75        672.67        48.83 o
   8  -2   7        273.56        259.12        30.12 o
   9  -2   7       1038.15       1044.93        91.50 o
  10  -2   7        630.26        631.42        85.68 o
  11  -2   7         74.92         57.02        13.28 o
  12  -2   7        290.51        301.60        37.18 o
  13  -2   7        253.70        254.97        32.95 o
  14  -2   7          9.13         10.50        17.10 o
 -11  -1   7        203.34        203.49        56.31 o
 -10  -1   7         75.81         72.83        24.84 o
  -9  -1   7         20.37         30.52        19.03 o
  -8  -1   7        133.12        115.33        29.41 o
  -7  -1   7       1057.22        910.11        97.61 o
  -6  -1   7        917.25        829.76       104.43 o
  -5  -1   7       1384.90       1370.64       108.69 o
  -4  -1   7         15.42          5.78         7.37 o
  -3  -1   7        636.19        612.89        49.42 o
  -2  -1   7          9.64        291.38        29.97 o
  -1  -1   7       4117.61       4086.81       196.64 o
   0  -1   7       2066.96       2225.29       103.34 o
   1  -1   7         37.59         98.78        30.07 o
   2  -1   7       3027.49       2638.53       101.54 o
   3  -1   7       9118.63       9551.02       853.16 o
   4  -1   7       1519.51       1423.38        44.10 o
   5  -1   7          2.80          9.87         5.20 o
   6  -1   7        473.78        459.63        34.25 o
   7  -1   7       3362.31       3145.32       191.98 o
   8  -1   7        854.33        855.33        73.01 o
   9  -1   7          2.51          7.46         7.97 o
  10  -1   7        260.68        246.42        22.97 o
  11  -1   7        478.76        485.43        50.20 o
  12  -1   7        359.37        273.60        47.87 o
  13  -1   7         17.58         16.57         7.76 o
  14  -1   7        136.13        130.20        29.32 o
 -12   0   7         31.20         30.29        44.43 o
 -11   0   7         63.60         57.18        26.70 o
 -10   0   7        502.05        583.91        95.25 o
  -9   0   7        711.82        733.28       120.51 o
  -8   0   7        111.78         82.89        22.65 o
  -7   0   7          8.58          9.27        13.59 o
  -6   0   7        582.24        522.14        73.81 o
  -5   0   7        131.55        156.78        39.66 o
  -4   0   7         61.60         72.56        16.75 o
  -3   0   7        198.46        342.66        46.43 o
  -2   0   7       1424.80       1907.58       121.66 o
  -1   0   7         17.30         42.76        11.58 o
   0   0   7         11.44        579.14        46.61 o
   1   0   7       2357.51       2763.89       129.33 o
   2   0   7       7486.03       7829.43       345.11 o
   3   0   7       3820.33       4442.15       161.95 o
   4   0   7        693.63        735.87        35.57 o
   5   0   7       6710.02       7330.12       350.87 o
   6   0   7        285.62        309.68        25.49 o
   7   0   7        142.88        131.01        13.75 o
   8   0   7        251.93        194.44        19.32 o
   9   0   7        471.33        467.62        36.44 o
  10   0   7       1127.82       1095.55        82.01 o
  11   0   7          9.12         11.42         7.57 o
  12   0   7        214.21        189.81        23.15 o
  13   0   7         55.93         47.84        10.37 o
 -12   1   7        161.17        154.08        48.06 o
 -11   1   7        463.05        509.58       117.40 o
 -10   1   7        101.15         88.51        30.41 o
  -9   1   7        144.59        149.33        50.23 o
  -8   1   7       1370.79       1350.38       110.02 o
  -7   1   7        556.20        503.33        54.60 o
  -6   1   7        381.40        450.66        63.72 o
  -5   1   7          9.70          3.26         9.62 o
  -4   1   7       2161.01       1872.09        97.38 o
  -3   1   7       9013.55       8373.33       485.94 o
  -2   1   7       1072.06        922.66        52.49 o
  -1   1   7        527.51        935.11        62.44 o
   0   1   7       2089.54       1724.96        75.61 o
   1   1   7       3719.65       3171.49       108.84 o
   2   1   7        115.97        393.30        20.12 o
   3   1   7         78.06        934.93        51.08 o
   4   1   7       7903.13       7567.09       267.69 o
   5   1   7        654.67        529.44        24.16 o
   6   1   7        565.96        576.13        67.25 o
   7   1   7        404.87        495.95        27.55 o
   8   1   7       1436.81       1413.58        81.37 o
   9   1   7         95.75         99.99        12.43 o
  10   1   7        270.72        238.65        26.65 o
  11   1   7        537.70        476.31        44.82 o
  12   1   7        219.56        180.54        29.34 o
  13   1   7         18.27         19.88         9.68 o
 -12   2   7        239.58        251.82        58.83 o
 -11   2   7         22.77          8.53        23.14 o
 -10   2   7        333.45        312.94        61.38 o
  -9   2   7        682.48        704.87        78.01 o
  -8   2   7          2.59         -2.92        13.15 o
  -7   2   7        220.30        175.49        31.16 o
  -6   2   7         32.09         21.84        13.22 o
  -5   2   7        832.74        897.29        58.81 o
  -4   2   7        106.77        321.42        78.86 o
  -3   2   7        229.30        169.56        22.07 o
  -2   2   7        226.98        146.51        23.47 o
  -1   2   7       7848.99       6747.11       340.05 o
   0   2   7        757.54        852.33        84.44 o
   1   2   7       4209.58       4036.10       156.80 o
   2   2   7        312.68        381.57        22.01 o
   3   2   7        283.02        359.65        16.95 o
   4   2   7        242.08        802.48        35.26 o
   5   2   7       6398.68       5842.03       295.42 o
   6   2   7       2505.64       2421.88        79.52 o
   7   2   7       1231.22       1308.88        62.71 o
   8   2   7       1447.59       1594.48       206.98 o
   9   2   7       1041.97       1016.58        70.99 o
  10   2   7        696.26        672.30        57.52 o
  11   2   7        129.08        138.10        25.17 o
  12   2   7        205.13        198.78        22.25 o
  13   2   7        113.67        189.87        48.23 o
  14   2   7          2.33          7.85        24.80 o
 -12   3   7         27.72         23.90        24.58 o
 -11   3   7        197.07        210.52        50.37 o
 -10   3   7          5.19          6.64        15.33 o
  -9   3   7         25.70         37.17        18.95 o
  -8   3   7       1267.34       1478.53       179.43 o
  -7   3   7         55.20         38.14        29.37 o
  -6   3   7        159.40        167.56        30.79 o
  -5   3   7         78.93         77.97        18.89 o
  -4   3   7       5062.50       5533.37       415.55 o
  -3   3   7         51.22         62.41        23.64 o
  -2   3   7       2332.33       2157.22       114.76 o
  -1   3   7       3272.87       3121.81       126.40 o
   0   3   7      16300.00      15188.12       777.81 o
   1   3   7        112.30         80.96         9.35 o
   2   3   7        287.45        285.55        14.93 o
   3   3   7        440.23        738.52        22.53 o
   4   3   7       4163.33       3518.35       186.76 o
   5   3   7        876.21       1197.19       110.84 o
   6   3   7         50.81        564.16        95.85 o
   7   3   7        718.03       1229.73       146.27 o
   8   3   7       3246.24       2971.83       270.60 o
   9   3   7          4.21          6.56         3.62 o
  10   3   7        384.64        322.23        35.22 o
  11   3   7        563.52        453.76        88.90 o
  12   3   7        573.71        450.04        84.99 o
  14   3   7        234.91        329.58        76.62 o
 -11   4   7          4.33         22.08        18.62 o
 -10   4   7        254.41        270.18        45.18 o
  -9   4   7        138.17        133.00        53.21 o
  -8   4   7         79.60         61.12        22.43 o
  -7   4   7          0.61          4.86        10.40 o
  -6   4   7       1764.04       1658.10       184.94 o
  -5   4   7       1851.80       1779.03       102.68 o
  -4   4   7         82.82        100.75        23.10 o
  -3   4   7         46.43        124.73        24.36 o
  -2   4   7         13.14        -17.91        17.91 o
  -1   4   7       2165.87       2017.59       141.30 o
   0   4   7        575.93        473.51        42.13 o
   1   4   7        152.45        139.22        25.17 o
   2   4   7         74.97        130.37        10.51 o
   3   4   7       4810.21       4898.63       182.69 o
   4   4   7        593.58        694.49        50.95 o
   5   4   7       3755.33       4938.57       431.19 o
   6   4   7       2126.17       3174.56       235.48 o
   7   4   7        720.67        755.32        76.47 o
   8   4   7        642.19       1184.69       178.80 o
   9   4   7        155.11        186.88        42.20 o
  10   4   7        640.54        651.55        56.07 o
  11   4   7         15.18         15.40         9.04 o
  12   4   7        227.76        278.33        58.24 o
  13   4   7        382.89        353.32        72.53 o
 -11   5   7        141.59         94.14        31.42 o
 -10   5   7        177.04        237.29        50.59 o
  -9   5   7        364.70        318.37        57.78 o
  -8   5   7        726.81        687.11        82.99 o
  -7   5   7       1294.26       1233.19       114.73 o
  -6   5   7       1786.49       1731.35       172.60 o
  -5   5   7        636.67        453.34        52.67 o
  -4   5   7       1247.20       1426.86        93.36 o
  -3   5   7       1030.85        966.66        81.50 o
  -2   5   7          7.38          7.83         7.25 o
  -1   5   7       2088.57       2365.25        94.20 o
   0   5   7       1827.96       2128.96        90.75 o
   1   5   7        436.26        347.31        19.95 o
   2   5   7         21.84         46.64         8.74 o
   3   5   7       1478.26       1393.02        99.78 o
   4   5   7       1594.80       1652.11       222.17 o
   5   5   7        242.39        291.22        37.27 o
   6   5   7        406.69        320.75        65.25 o
   7   5   7       2241.53       3161.71       251.41 o
   8   5   7        690.50        825.84        89.17 o
   9   5   7         39.30         53.76        27.30 o
  10   5   7        163.77        206.02        48.23 o
  12   5   7        344.61        372.28        71.77 o
  13   5   7         52.48         53.65        38.18 o
 -11   6   7          0.07          8.99        23.20 o
 -10   6   7        178.14        173.15        52.17 o
  -9   6   7        489.92        525.64       115.49 o
  -8   6   7        659.61        751.88       139.94 o
  -7   6   7        200.94        160.94        32.60 o
  -6   6   7       3364.52       3226.53       320.39 o
  -5   6   7       1586.70       1656.80       109.21 o
  -4   6   7       2199.09       2503.78       179.68 o
  -3   6   7        301.96        300.75        28.80 o
  -2   6   7       2321.26       1887.19        97.71 o
  -1   6   7        725.55        741.73        35.51 o
   0   6   7        461.86        369.66        49.97 o
   1   6   7       1837.18       2519.46       110.71 o
   2   6   7       4153.79       4779.81       208.95 o
   3   6   7       1843.94       1938.71        59.26 o
   4   6   7       2113.96       2190.35       186.40 o
   5   6   7       1872.73       2700.71       254.82 o
   6   6   7       2999.69       3233.25       309.53 o
   7   6   7        214.02        197.57        67.22 o
   8   6   7        135.81        249.02        47.73 o
   9   6   7          1.14         44.40        26.62 o
  10   6   7        414.65        581.03       133.12 o
  11   6   7          0.60         41.06        50.27 o
  13   6   7        191.95        270.82        76.24 o
 -11   7   7         55.44         69.69        43.49 o
 -10   7   7         43.73         61.80        37.38 o
  -9   7   7          5.08         14.56        39.24 o
  -8   7   7       1350.06       1818.65       275.86 o
  -7   7   7        490.31        518.17        82.05 o
  -6   7   7        919.47        952.09       105.70 o
  -5   7   7        133.21         49.90        50.48 o
  -4   7   7       1017.65       1007.39       161.59 o
  -3   7   7       2156.29       2031.49       136.45 o
  -2   7   7        122.85         97.56        16.08 o
  -1   7   7        222.03        248.82        29.98 o
   0   7   7      10608.55       9967.26       487.75 o
   1   7   7       3129.56       2642.90       109.22 o
   2   7   7       1115.46       1287.61        50.14 o
   3   7   7        107.99         86.88        10.27 o
   4   7   7        577.46        547.16        42.68 o
   5   7   7          1.92          4.56         9.61 o
   6   7   7        438.23        760.59       118.06 o
   7   7   7         24.44         51.15        40.04 o
   8   7   7        315.23        392.64        59.07 o
   9   7   7         25.27         42.88        43.83 o
  10   7   7        155.98        340.73       111.16 o
  13   7   7          0.39          0.11        14.56 o
 -10   8   7        105.89        111.77        86.56 o
  -9   8   7        306.25        454.51       135.05 o
  -8   8   7        148.27        175.05        90.46 o
  -7   8   7        362.73        439.31        70.82 o
  -6   8   7        125.31        130.85        29.00 o
  -5   8   7        381.08        378.61        75.37 o
  -4   8   7        580.40        591.72       104.30 o
  -3   8   7       1261.65       1267.41       124.87 o
  -2   8   7          7.44         20.78        12.22 o
  -1   8   7       1692.60       1641.51       116.13 o
   0   8   7        224.37        217.85        15.57 o
   1   8   7       2064.04       1880.60       109.55 o
   2   8   7        948.25        940.26        54.49 o
   3   8   7        490.91        417.36        31.28 o
   4   8   7          5.90          0.90         3.31 o
   5   8   7        317.32        382.13        15.90 o
   6   8   7         94.45         66.49         7.07 o
   7   8   7        279.99        341.41        88.60 o
   8   8   7        353.17        405.53        62.18 o
   9   8   7       1465.15       1702.14       165.61 o
  10   8   7        213.85        439.50       115.26 o
 -10   9   7         98.92        138.39        57.52 o
  -9   9   7          2.93         15.55        24.02 o
  -8   9   7        121.77        124.96        22.99 o
  -7   9   7        263.27        179.33        35.49 o
  -6   9   7         39.60         26.89         8.18 o
  -5   9   7        434.86        312.68        36.57 o
  -4   9   7       1500.43       1393.26       265.97 o
  -3   9   7        115.30        123.20        23.07 o
  -2   9   7        151.38        121.25        22.28 o
  -1   9   7         43.52         69.29        15.76 o
   0   9   7       6097.56       6149.44       360.54 o
   1   9   7       1065.54       1141.73        48.26 o
   2   9   7        506.61        458.44        31.17 o
   3   9   7        490.23        432.57        28.72 o
   4   9   7        172.36        225.06        31.64 o
   5   9   7        180.64        152.03        12.74 o
   6   9   7        963.10        955.84        35.10 o
   7   9   7        127.42         98.86        58.82 o
   8   9   7        872.13       1038.27       108.21 o
   9   9   7        259.44        262.78        52.70 o
  12   9   7         36.06         42.84        35.22 o
  -9  10   7        117.10        206.71        67.33 o
  -8  10   7         51.99         43.56        15.20 o
  -7  10   7          7.53         18.32        10.89 o
  -6  10   7        538.80        402.86       110.67 o
  -5  10   7       2218.14       2061.55       323.01 o
  -4  10   7        556.06        579.09        50.57 o
  -3  10   7        435.90        426.74        34.44 o
  -2  10   7        268.30        242.76        24.98 o
  -1  10   7       2349.66       2322.07       125.11 o
   0  10   7        270.72        256.42        20.51 o
   1  10   7         91.98        124.24        18.04 o
   2  10   7        596.15        585.93        46.77 o
   3  10   7       1319.91       1359.14        83.69 o
   4  10   7          9.37         13.46         5.24 o
   5  10   7        279.68        266.08        25.86 o
   6  10   7       1616.93       1352.54        71.71 o
   7  10   7         39.84         35.17         7.54 o
   8  10   7          3.50          0.26         1.90 o
   9  10   7         91.33         98.20        36.97 o
  10  10   7        728.57        924.72       114.69 o
  11  10   7         12.14         29.35        29.16 o
  -9  11   7          4.04        -20.51        55.16 o
  -8  11   7         35.71         72.53        65.44 o
  -7  11   7        419.04        529.31        82.58 o
  -6  11   7        701.90        638.22       183.37 o
  -5  11   7          5.50          1.74         5.54 o
  -4  11   7       1624.16       1757.80        95.59 o
  -3  11   7       1020.46       1064.41        60.62 o
  -2  11   7         74.65         69.92        13.96 o
  -1  11   7          0.86         -2.83         7.93 o
   0  11   7        734.86        615.42        39.75 o
   1  11   7        463.93        420.64        33.97 o
   2  11   7          1.12          3.61         5.58 o
   3  11   7       1132.54       1043.31        62.30 o
   4  11   7        770.88        687.14        38.67 o
   5  11   7         97.37         92.92        17.98 o
   6  11   7          8.97          9.73         6.97 o
   7  11   7        826.92        824.21        94.73 o
   8  11   7        649.15        516.75       154.71 o
   9  11   7        173.41        243.52        75.60 o
  10  11   7          0.95         -9.67        19.68 o
  11  11   7         54.27         82.54        43.30 o
  -8  12   7         97.89         90.22        78.39 o
  -7  12   7          0.00        -13.12        19.86 o
  -6  12   7        129.39        165.68        44.81 o
  -5  12   7         41.97         28.14        10.64 o
  -4  12   7        732.35        852.91       110.16 o
  -3  12   7         65.48         50.83        21.19 o
  -2  12   7        521.76        521.47        50.45 o
  -1  12   7         31.72         43.56        14.40 o
   0  12   7          1.49          0.49         3.26 o
   1  12   7        237.97        222.42        20.81 o
   2  12   7        929.60        985.46       112.24 o
   3  12   7        317.97        263.23        19.37 o
   4  12   7         43.97         40.58        12.26 o
   5  12   7       1185.75       1014.40        76.93 o
   6  12   7        815.16        689.93       107.28 o
   7  12   7         10.08          3.03         7.58 o
   8  12   7          5.57         12.93        15.89 o
   9  12   7        172.16        190.29        73.29 o
  -7  13   7        163.80        261.47        82.44 o
  -6  13   7        101.59         90.50        28.32 o
  -5  13   7         26.79         21.99        22.07 o
  -4  13   7         80.93         92.60        30.19 o
  -3  13   7        100.92        109.33        39.40 o
  -2  13   7        147.60        137.86        38.82 o
  -1  13   7        287.91        253.01        26.56 o
   0  13   7        935.21        924.64        49.82 o
   1  13   7        246.48        250.18        20.48 o
   2  13   7        119.61        114.65        17.71 o
   3  13   7         17.03          9.00         5.48 o
   4  13   7        413.11        366.27        31.76 o
   5  13   7        474.33        390.33        75.28 o
   6  13   7          8.07         13.47        11.05 o
   7  13   7        146.34        113.50        41.71 o
   9  13   7        202.61        307.63        74.61 o
  -6  14   7         16.43         10.80        15.89 o
  -5  14   7        301.11        410.56        88.23 o
  -4  14   7        284.62        363.05        56.70 o
  -3  14   7         13.19          6.51        12.19 o
  -2  14   7         66.21         50.73        19.62 o
  -1  14   7        217.96        202.54        31.72 o
   0  14   7        157.94        166.57        19.29 o
   1  14   7         64.05         64.37        13.29 o
   2  14   7        337.39        320.29        27.19 o
   3  14   7        464.34        471.15        25.03 o
   4  14   7         40.71         20.66        10.16 o
   5  14   7         96.84         96.64        10.64 o
   6  14   7        267.04        252.70        50.71 o
   8  14   7         24.68         15.13        16.38 o
  -5  15   7          1.66        -11.61        16.37 o
  -4  15   7        135.28        166.25        44.76 o
  -3  15   7        221.37        279.82        67.66 o
  -2  15   7          1.46         -7.45        12.21 o
  -1  15   7         50.18         42.84        24.11 o
   0  15   7         82.84         94.63        26.37 o
   1  15   7        362.15        390.86        35.36 o
   2  15   7        134.28        149.22        23.74 o
   3  15   7         71.91         55.14        12.00 o
   4  15   7        121.20        131.89        16.34 o
   5  15   7         99.23         83.72        17.58 o
   6  15   7         13.14          3.41        11.98 o
   7  15   7         66.17         48.34        21.50 o
  -3  16   7          0.74          6.71        14.07 o
  -2  16   7         77.73         72.46        33.06 o
  -1  16   7        142.87        137.76        62.05 o
   0  16   7         86.54        109.44        22.07 o
   1  16   7          1.44          3.66         5.92 o
   2  16   7        262.09        323.05        39.23 o
   3  16   7        104.21        111.70        20.31 o
   4  16   7          0.45         -0.87         4.70 o
   5  16   7         24.30         15.63        11.09 o
   0  17   7         85.12         82.78        25.33 o
   1  17   7         71.92         67.85        28.27 o
   2  17   7         14.70          7.43        11.09 o
   0 -14   8        290.56        423.96       128.39 o
   1 -14   8        122.61        185.04        64.55 o
   2 -14   8         11.73         24.77        27.57 o
   3 -14   8         10.09         19.73        25.22 o
  -3 -13   8         57.19         71.86        31.59 o
  -2 -13   8        262.22        393.59        83.11 o
  -1 -13   8        219.98        303.99        55.92 o
   0 -13   8         10.17          6.54        16.59 o
   1 -13   8         52.62         84.09        35.92 o
   2 -13   8        318.12        535.76       128.51 o
   3 -13   8        375.81        622.88       143.58 o
   4 -13   8         18.81         20.94        19.54 o
   5 -13   8         67.50         75.94        38.90 o
   6 -13   8        168.80        200.94        56.34 o
  -5 -12   8          0.83         -0.94        11.67 o
  -4 -12   8         84.42         85.00        29.37 o
  -3 -12   8        186.03        208.97        42.56 o
  -2 -12   8          7.48          8.90        13.00 o
  -1 -12   8        133.76        175.13        39.15 o
   0 -12   8        249.34        345.94        54.38 o
   1 -12   8        242.57        365.90        68.78 o
   2 -12   8         19.58         30.60        14.08 o
   3 -12   8         18.00         22.06         9.53 o
   4 -12   8        199.46        323.39        89.95 o
   5 -12   8        172.79        194.73        85.19 o
   6 -12   8          4.15        -12.36        20.74 o
   7 -12   8         92.42        100.89        40.42 o
   8 -12   8        388.38        425.01       119.58 o
  -6 -11   8         32.88         42.16        25.91 o
  -5 -11   8        374.65        452.14        69.15 o
  -4 -11   8        117.77        136.17        36.02 o
  -3 -11   8          4.23          5.53        11.03 o
  -2 -11   8        287.04        364.82        53.08 o
  -1 -11   8        354.73        416.50        49.93 o
   0 -11   8         15.72         10.31        15.20 o
   1 -11   8         43.03         56.65        20.73 o
   2 -11   8        572.89        596.20        77.93 o
   3 -11   8        194.17        229.09        37.48 o
   4 -11   8         98.93        124.49        29.37 o
   5 -11   8         88.68         62.55        45.57 o
   6 -11   8        325.53        373.49       107.37 o
   7 -11   8        187.38        174.02        77.38 o
   8 -11   8         35.86         49.36        30.03 o
   9 -11   8         62.27         46.37        46.82 o
  -7 -10   8        171.89        188.54        91.56 o
  -6 -10   8        167.39        214.17        65.84 o
  -5 -10   8          0.08          5.28        14.07 o
  -4 -10   8        279.50        333.47        49.86 o
  -3 -10   8        118.40        138.76        33.63 o
  -2 -10   8        233.19        290.72        63.11 o
  -1 -10   8        175.97        185.04        39.10 o
   0 -10   8        996.31       1317.88       137.93 o
   1 -10   8        307.02        400.84        70.24 o
   2 -10   8         55.33         49.19        16.02 o
   3 -10   8        138.16        113.90        20.73 o
   4 -10   8         77.87         79.87        14.51 o
   5 -10   8        228.34        251.33        40.33 o
   6 -10   8          5.67          1.44        11.56 o
   7 -10   8        316.42        311.23        55.88 o
   8 -10   8        222.28        240.64        78.67 o
   9 -10   8         97.56          0.00         8.53 o
  10 -10   8          6.89          1.34        14.83 o
  -8  -9   8         87.85         84.54        44.14 o
  -7  -9   8        245.33        217.30        46.80 o
  -6  -9   8        461.91        528.55        95.33 o
  -5  -9   8        469.82        462.26        59.62 o
  -4  -9   8        188.73        153.74        33.78 o
  -3  -9   8        165.57        170.28        47.61 o
  -2  -9   8         32.02         44.32        29.55 o
  -1  -9   8        368.44        428.65        73.33 o
   0  -9   8        201.33        157.50        32.77 o
   1  -9   8        484.99        568.25        50.72 o
   2  -9   8       1359.51       1544.44        98.62 o
   3  -9   8       1218.12       1258.97       121.57 o
   4  -9   8        221.02        206.16        21.92 o
   5  -9   8        208.44        199.69        24.82 o
   6  -9   8        189.51        160.11        63.24 o
   7  -9   8        153.27        140.13        36.06 o
   8  -9   8         29.19         14.07        16.68 o
   9  -9   8        159.67          0.27        14.98 o
  10  -9   8         71.79         46.61        70.97 o
  11  -9   8         84.62          0.00        12.85 o
  -8  -8   8         69.63         58.50        22.00 o
  -7  -8   8        736.84        739.35        90.56 o
  -6  -8   8        459.39        482.72       107.11 o
  -5  -8   8         45.14         39.39        18.04 o
  -4  -8   8         37.97         26.33        18.31 o
  -3  -8   8         60.77         38.89        15.65 o
  -2  -8   8         12.24         20.24        13.33 o
  -1  -8   8         30.37         22.19        16.55 o
   0  -8   8        169.72        182.86        46.49 o
   1  -8   8        343.94        336.78        36.34 o
   2  -8   8        261.14        234.40        26.79 o
   3  -8   8         42.20         30.41         8.58 o
   4  -8   8        833.32        777.37        70.22 o
   5  -8   8        555.30        643.41        60.73 o
   6  -8   8        272.80        224.19        27.59 o
   7  -8   8        190.10        188.92        62.60 o
   8  -8   8        403.27        378.34        83.07 o
   9  -8   8        129.92        149.34        34.24 o
  10  -8   8          0.74          8.00        18.27 o
  11  -8   8         76.09         49.89        76.53 o
  -9  -7   8        174.16        206.12        60.31 o
  -8  -7   8         99.01         99.45        34.24 o
  -7  -7   8          6.46         10.06        16.54 o
  -6  -7   8        673.92        738.19       118.25 o
  -5  -7   8        927.49        926.60       109.80 o
  -4  -7   8          3.09          9.47        14.26 o
  -3  -7   8         88.76        125.56        39.98 o
  -2  -7   8          9.37         -4.45        15.98 o
  -1  -7   8       1309.29       1176.49       129.72 o
   0  -7   8        111.86         84.13        23.25 o
   1  -7   8       1126.55       1019.78        86.90 o
   2  -7   8       1151.01       1159.23        70.76 o
   3  -7   8        265.84        224.96        17.84 o
   4  -7   8        972.50        987.13        56.44 o
   5  -7   8        403.88        367.13        26.75 o
   6  -7   8        317.95        295.14        29.24 o
   7  -7   8        646.60        600.86        67.87 o
   8  -7   8         37.51         29.23        18.01 o
   9  -7   8        264.59        192.07        58.69 o
  10  -7   8        369.50        374.39        83.94 o
  11  -7   8        182.28        146.06       139.35 o
  12  -7   8          4.70        -13.00        19.37 o
 -10  -6   8        179.50        251.81       111.54 o
  -9  -6   8        109.62         96.33        30.46 o
  -8  -6   8        181.70        175.38        75.85 o
  -7  -6   8        427.32        452.14        88.30 o
  -6  -6   8        112.18        138.50        43.51 o
  -5  -6   8         28.21         31.49        20.56 o
  -4  -6   8        652.17        926.92       227.41 o
  -3  -6   8       4085.82       4208.95       655.34 o
  -2  -6   8        526.30        611.55        93.70 o
  -1  -6   8         52.36         91.04        33.66 o
   0  -6   8         26.76         28.51        14.29 o
   1  -6   8       1144.49       1146.09        78.28 o
   2  -6   8        287.08        265.55        23.27 o
   3  -6   8        211.82        163.72        14.57 o
   4  -6   8        136.15        110.28        16.54 o
   5  -6   8          1.15         -1.75         5.87 o
   6  -6   8          1.99          3.81         6.69 o
   7  -6   8          0.24        -19.56        25.40 o
   8  -6   8       1108.08        946.67        87.32 o
   9  -6   8        440.07        513.07        74.16 o
  10  -6   8          2.14          3.87         8.62 o
  11  -6   8        309.47        346.77        49.48 o
  12  -6   8        167.48        147.72        19.96 o
 -10  -5   8         96.06         83.47        41.65 o
  -9  -5   8        264.01        265.80        53.57 o
  -8  -5   8        118.88        125.08        43.70 o
  -7  -5   8         19.69          9.51        13.30 o
  -6  -5   8        189.71        189.96        30.47 o
  -5  -5   8       2469.71       2453.98       410.11 o
  -4  -5   8       1155.73       1091.37       138.16 o
  -3  -5   8         15.66         27.04        19.07 o
  -2  -5   8        955.57       1098.86       244.81 o
  -1  -5   8       2277.33       2512.91       167.60 o
   0  -5   8        484.60        482.05        53.34 o
   1  -5   8        981.65        866.40        60.41 o
   2  -5   8       1119.66       1051.80        50.54 o
   3  -5   8        326.48        340.63        26.81 o
   4  -5   8         31.78         40.62        13.65 o
   5  -5   8         71.81         52.90        10.45 o
   6  -5   8         84.08         77.84        33.22 o
   7  -5   8        638.46        308.34       131.35 o
   8  -5   8         62.79         50.43        17.23 o
   9  -5   8        911.98        875.53        68.68 o
  10  -5   8        675.18        611.74        66.04 o
  11  -5   8        211.63        231.60        22.08 o
  12  -5   8          0.16          0.66         6.22 o
  13  -5   8         11.18         15.23        10.04 o
 -10  -4   8        417.49        387.54        47.83 o
  -9  -4   8         42.02         40.23        17.94 o
  -8  -4   8        319.10        322.40        45.21 o
  -7  -4   8        329.65        315.88        55.87 o
  -6  -4   8        925.13        831.30        85.31 o
  -5  -4   8         71.60         55.29        23.32 o
  -4  -4   8       2370.56       2221.59       296.47 o
  -3  -4   8       3708.79       3321.10       250.08 o
  -2  -4   8        244.12        254.23        27.30 o
  -1  -4   8        374.56        344.12        42.71 o
   0  -4   8        398.72        505.10        37.48 o
   1  -4   8       1326.85       1156.16        74.14 o
   2  -4   8        250.63        274.45        24.00 o
   3  -4   8        530.24        456.58        24.29 o
   4  -4   8       3763.49       3431.35       133.55 o
   5  -4   8       1928.34       1772.90        74.76 o
   6  -4   8        193.50        152.12        16.09 o
   7  -4   8        505.88        434.08        32.40 o
   8  -4   8        345.11        332.36        38.40 o
   9  -4   8         27.55         26.84         9.78 o
  10  -4   8          0.45          2.87         4.79 o
  11  -4   8        167.53        146.34        20.07 o
  12  -4   8        370.87        376.04        45.90 o
  13  -4   8         16.46         19.18         8.65 o
 -11  -3   8         25.53         34.39        34.04 o
 -10  -3   8          9.28          8.02        15.25 o
  -9  -3   8        286.04        308.90        48.48 o
  -8  -3   8        225.87        238.74        42.24 o
  -7  -3   8         72.70         92.28        27.51 o
  -6  -3   8        320.91        440.69        71.49 o
  -5  -3   8       1830.72       1908.13       170.19 o
  -4  -3   8       1759.25       1519.89        88.70 o
  -3  -3   8         49.84         44.52        17.58 o
  -2  -3   8       1182.62        986.45        69.16 o
  -1  -3   8         75.33         78.59        24.46 o
   0  -3   8       2226.95       2001.23       210.42 o
   1  -3   8          0.28         10.78         9.56 o
   2  -3   8       3307.21       3403.66       158.37 o
   3  -3   8       1031.80       1151.23        53.56 o
   4  -3   8        333.11        251.95        25.88 o
   5  -3   8          2.51         12.50         5.58 o
   6  -3   8       1255.37       1248.18        65.60 o
   7  -3   8        710.61        764.43        64.91 o
   8  -3   8        242.86        218.83        23.55 o
   9  -3   8          5.61         14.74         7.99 o
  10  -3   8        321.79        311.37        30.30 o
  11  -3   8        157.25        157.75        16.85 o
  12  -3   8          7.50          7.00         9.22 o
  13  -3   8        184.42        175.42        40.08 o
 -11  -2   8        132.95        142.59        41.23 o
 -10  -2   8        307.33        312.05        53.38 o
  -9  -2   8        192.05        172.85        45.36 o
  -8  -2   8        621.73        661.10       106.86 o
  -7  -2   8       1143.41       1086.97       124.19 o
  -6  -2   8        737.22        730.20        82.39 o
  -5  -2   8         43.13        124.35        48.61 o
  -4  -2   8        144.31        455.59        46.24 o
  -3  -2   8       3407.28       3404.35       220.37 o
  -2  -2   8          0.59         -7.82         8.05 o
  -1  -2   8          7.07          9.35        10.78 o
   0  -2   8         61.89         79.14        16.52 o
   1  -2   8        164.97         74.57        53.63 o
   2  -2   8        296.68        214.33        14.83 o
   3  -2   8        684.12       1480.91        91.96 o
   4  -2   8       9578.55       9813.74       482.52 o
   5  -2   8        921.22        906.88        35.72 o
   6  -2   8          0.16          0.11         3.25 o
   7  -2   8        320.62        318.77        25.75 o
   8  -2   8       1324.59       1457.84       141.89 o
   9  -2   8        129.72        146.10        16.45 o
  10  -2   8         13.40         15.55         8.26 o
  11  -2   8        329.66        313.21        30.55 o
  12  -2   8        488.06        470.40        63.57 o
  13  -2   8        280.95        291.05        33.71 o
 -11  -1   8          7.67          0.41        14.63 o
 -10  -1   8         81.62         68.92        27.19 o
  -9  -1   8        114.65        139.34        36.68 o
  -8  -1   8        749.58        736.78        68.48 o
  -7  -1   8        503.48        422.76        48.85 o
  -6  -1   8        148.59        143.51        24.72 o
  -5  -1   8       1579.30       1420.71       122.54 o
  -4  -1   8        753.86        587.60        42.75 o
  -3  -1   8         23.11         14.37        16.84 o
  -2  -1   8        996.35       1443.68       107.42 o
  -1  -1   8       5392.68       6165.89       323.25 o
   0  -1   8       6445.99       5891.78       425.51 o
   1  -1   8       3831.54       3740.56       160.34 o
   2  -1   8        155.93        128.93        12.08 o
   3  -1   8       1808.07       2014.41       254.93 o
   4  -1   8       8144.31       9043.55       372.91 o
   5  -1   8        945.73       1104.97        64.14 o
   6  -1   8        226.14        226.68        19.35 o
   7  -1   8       1436.63       1422.61        98.37 o
   8  -1   8         95.55         68.72        11.26 o
   9  -1   8         88.41         75.70        11.30 o
  10  -1   8        278.67        258.21        31.97 o
  11  -1   8        498.66        503.88        59.54 o
  12  -1   8          7.12         10.77         8.27 o
  13  -1   8        138.84        128.06        16.45 o
 -11   0   8        242.32        255.82        66.94 o
 -10   0   8        469.31        415.30        50.72 o
  -9   0   8        379.17        285.75        38.38 o
  -8   0   8         56.28         32.10        20.70 o
  -7   0   8         28.98         33.00        27.61 o
  -6   0   8         77.02         91.51        37.85 o
  -5   0   8        555.34        500.31        51.17 o
  -4   0   8        589.45        464.89        37.76 o
  -3   0   8       7043.77       6539.99       406.71 o
  -2   0   8        101.51        149.77        23.12 o
  -1   0   8         33.49         92.40        15.73 o
   0   0   8        793.53       1490.05        79.33 o
   1   0   8      10423.43      10484.81       513.38 o
   2   0   8       1972.01       1554.61        59.84 o
   3   0   8         26.83         18.07         5.83 o
   4   0   8        194.03        171.52        13.76 o
   5   0   8        568.01        593.41        27.49 o
   6   0   8        529.42        435.74        21.23 o
   7   0   8         15.00         29.36         9.83 o
   8   0   8       2070.12       2017.41        87.09 o
   9   0   8        112.32        114.81        16.28 o
  10   0   8          6.01         10.96         5.07 o
  11   0   8        329.48        305.00        29.58 o
  12   0   8        391.22        345.77        61.90 o
  13   0   8        166.99        145.63        24.71 o
 -11   1   8        172.25        192.24        65.16 o
 -10   1   8          6.54          9.26        14.40 o
  -9   1   8        462.84        374.70        75.56 o
  -8   1   8       1676.66       1746.76       324.37 o
  -7   1   8         31.22         38.58        17.20 o
  -6   1   8         14.60         20.36        15.88 o
  -5   1   8          2.52          3.89        11.42 o
  -4   1   8        791.08        695.32        53.64 o
  -3   1   8        710.62        835.71        60.28 o
  -2   1   8       1336.14       1176.44       124.22 o
  -1   1   8       8161.99       8019.82       449.57 o
   0   1   8        340.53        598.35        28.58 o
   1   1   8        173.15        574.10        32.15 o
   2   1   8       1639.75       1474.74        57.89 o
   3   1   8       9396.88       9144.88       363.96 o
   4   1   8        477.71        341.18        16.17 o
   5   1   8       1094.87       1031.74        46.90 o
   6   1   8       1369.01       1895.67       131.01 o
   7   1   8       3096.02       3362.17       130.83 o
   8   1   8          7.53          9.28         5.87 o
   9   1   8          2.84         10.39         9.12 o
  10   1   8       1096.77       1007.93        46.79 o
  11   1   8        627.49        633.46        67.25 o
  12   1   8          1.20          0.40         5.50 o
  13   1   8         38.41         36.51        40.19 o
  14   1   8         80.52        106.99        36.36 o
 -11   2   8         69.10         56.58        31.17 o
 -10   2   8        471.65        506.94        89.43 o
  -9   2   8        163.32        180.41        41.28 o
  -8   2   8         26.69         22.79        27.67 o
  -7   2   8        156.72        204.46        38.33 o
  -6   2   8         39.47         37.14        18.29 o
  -5   2   8        570.95        478.41        47.27 o
  -4   2   8        327.98        458.37        42.89 o
  -3   2   8       2706.59       2862.75       153.73 o
  -2   2   8         75.18         66.54        23.37 o
  -1   2   8        258.42        149.96        29.40 o
   0   2   8       1288.30       1535.36       206.95 o
   1   2   8       2156.27       2117.46        85.54 o
   2   2   8       1912.21       1792.42        58.28 o
   3   2   8       5597.49       7539.55       274.14 o
   4   2   8       7581.78       7285.46       256.74 o
   5   2   8        256.65        277.55        16.59 o
   6   2   8       1997.61       1819.88       164.47 o
   7   2   8        403.54        376.48        19.15 o
   8   2   8       5009.10       5249.57       295.13 o
   9   2   8        708.93        702.30        38.26 o
  10   2   8         75.94         58.36        11.66 o
  11   2   8         75.33         75.38         9.75 o
  12   2   8        184.07        145.87        23.94 o
  13   2   8        113.21        194.91        45.69 o
 -11   3   8         39.57         18.56        22.23 o
 -10   3   8        203.24        180.93        44.05 o
  -9   3   8        253.79        268.88        64.24 o
  -8   3   8        470.14        506.40        63.51 o
  -7   3   8          5.61         -2.30         9.59 o
  -6   3   8       1266.87       1327.82       209.02 o
  -5   3   8         14.24         21.06        15.01 o
  -4   3   8        525.19        389.90        33.22 o
  -3   3   8        169.74        170.91        21.86 o
  -2   3   8       1034.00       1072.31       159.11 o
  -1   3   8       1547.43       1740.38        73.32 o
   0   3   8        501.15        456.94        22.22 o
   1   3   8        321.50        247.49        16.64 o
   2   3   8       1259.65       1200.06        38.07 o
   3   3   8        285.88        227.16        11.70 o
   4   3   8        401.06        451.86        13.61 o
   5   3   8        268.26       1434.14        91.93 o
   6   3   8       5214.60       6298.27       591.72 o
   7   3   8       2020.80       2199.45       228.89 o
   8   3   8         28.60        105.86        54.71 o
   9   3   8         86.03         57.11        15.02 o
  10   3   8       1040.31        889.31        87.43 o
  11   3   8        442.59        335.75        21.84 o
  12   3   8         39.00         44.47        45.38 o
 -11   4   8        163.94        144.87        45.47 o
 -10   4   8        291.80        334.07        59.37 o
  -9   4   8         33.55         22.12        21.33 o
  -8   4   8        134.83        107.57        33.72 o
  -7   4   8       1572.23       1459.03       200.47 o
  -6   4   8       1428.91       1438.47        98.25 o
  -5   4   8       1481.66       1474.63       128.97 o
  -4   4   8          0.72          2.23         7.20 o
  -3   4   8       2250.86       2181.19       123.53 o
  -2   4   8        329.54        385.34        30.17 o
  -1   4   8       3955.73       3746.77       309.37 o
   0   4   8        348.52        307.95        38.32 o
   1   4   8        199.37        221.01        15.80 o
   2   4   8        616.33        620.95        30.38 o
   3   4   8         57.34         46.93         5.62 o
   4   4   8        460.45        774.42        70.96 o
   5   4   8       1990.94       3669.17       428.41 o
   6   4   8       1740.77       1797.00       139.11 o
   7   4   8        396.84        614.47        67.60 o
   8   4   8       1616.31       1841.17       159.43 o
   9   4   8       1038.37       1234.81       173.83 o
  10   4   8        309.27        448.75       114.35 o
  11   4   8         39.02         66.46        32.45 o
  12   4   8        258.03        277.91        62.33 o
 -11   5   8        225.06        306.53       101.99 o
 -10   5   8          2.59          8.17        14.70 o
  -9   5   8         71.72         96.45        49.58 o
  -8   5   8       1076.56       1115.96       143.21 o
  -7   5   8       1199.21       1428.33       175.18 o
  -6   5   8         36.02         40.75        31.58 o
  -5   5   8        214.04        198.03        29.42 o
  -4   5   8       1877.68       1603.45       178.88 o
  -3   5   8         89.80         56.48        24.20 o
  -2   5   8        109.92        177.10        20.22 o
  -1   5   8        244.82        152.34        14.25 o
   0   5   8       3963.43       3385.95       136.15 o
   1   5   8          3.55          4.72        11.83 o
   2   5   8         64.17         63.50         9.01 o
   3   5   8        622.21        571.72        24.88 o
   4   5   8       5024.22       5080.60       311.46 o
   5   5   8        411.11        593.35        94.18 o
   6   5   8       1148.49       1306.51       149.08 o
   7   5   8       1669.47       1881.13       214.59 o
   8   5   8        430.74        525.18        69.46 o
   9   5   8         21.20         62.29        52.62 o
  10   5   8        189.88        198.67        50.27 o
  11   5   8        275.78        341.91        66.27 o
  12   5   8         66.23         87.16        41.36 o
  13   5   8         91.55        131.37        56.11 o
 -11   6   8          2.17         -6.90        24.15 o
 -10   6   8         61.68         50.73        24.50 o
  -9   6   8        167.27        135.98        54.46 o
  -8   6   8         57.12         30.79        24.31 o
  -7   6   8        874.47        966.17        98.68 o
  -6   6   8       1091.57       1353.49       119.74 o
  -5   6   8        212.48        166.16        29.29 o
  -4   6   8        853.14        796.09        60.20 o
  -3   6   8       1593.88       1485.52        77.38 o
  -2   6   8         40.34         28.66        11.22 o
  -1   6   8        116.84        209.25        27.51 o
   0   6   8       3993.89       3403.19       134.79 o
   1   6   8       3882.98       4030.95       311.57 o
   2   6   8      10219.43      10614.81       520.80 o
   3   6   8         27.14        178.29        48.50 o
   4   6   8        494.61        418.26        15.81 o
   5   6   8       1312.45       1435.15       113.25 o
   6   6   8        719.98        804.38        75.79 o
   7   6   8        137.30        335.04        50.54 o
   8   6   8        601.94        920.36       149.95 o
   9   6   8         97.56        122.46        40.23 o
  10   6   8         46.88         94.14        39.70 o
  11   6   8         41.20         80.91        39.62 o
  12   6   8        350.59        489.77        91.26 o
  13   6   8        343.76        497.81       105.86 o
 -10   7   8          9.40        -13.27        24.15 o
  -9   7   8        153.12        157.61        88.98 o
  -8   7   8       1079.80       1350.60       237.38 o
  -7   7   8         13.78          4.61        11.20 o
  -6   7   8        237.18        289.23        40.17 o
  -5   7   8        600.99        660.53        89.39 o
  -4   7   8        740.36        602.06        44.34 o
  -3   7   8         50.24         64.48        15.59 o
  -2   7   8         34.08         39.38        10.41 o
  -1   7   8       7807.74       7620.14       640.89 o
   0   7   8         78.36         79.65        11.90 o
   1   7   8       1604.42       1359.88        58.32 o
   2   7   8         83.38        184.03        55.85 o
   3   7   8       2085.66       2158.65        73.94 o
   4   7   8        161.63        157.87        29.30 o
   5   7   8        162.43        165.30        31.24 o
   6   7   8        652.88        859.62        81.59 o
   7   7   8        259.05        344.71        50.31 o
   8   7   8        533.16        719.94       135.96 o
   9   7   8        103.42        206.48        48.64 o
  10   7   8       1215.92       1904.11       202.42 o
  11   7   8        252.59        693.86       167.47 o
  12   7   8         50.14         95.28        49.29 o
  13   7   8        130.03        218.72        75.45 o
 -10   8   8        213.01        263.92       129.02 o
  -9   8   8         57.71         32.57        54.90 o
  -8   8   8         33.44         24.45        26.81 o
  -7   8   8        808.61        837.97       104.57 o
  -6   8   8        399.26        448.05        44.73 o
  -5   8   8        101.81         80.59        30.77 o
  -4   8   8        395.74        373.03        57.14 o
  -3   8   8        180.02        112.65        13.82 o
  -2   8   8        846.95        768.06        57.48 o
  -1   8   8        546.20        530.02        41.34 o
   0   8   8       3179.82       2715.83       375.82 o
   1   8   8       2733.83       2575.06       103.15 o
   2   8   8       3799.00       3484.36       138.67 o
   3   8   8        476.71        502.21        21.29 o
   4   8   8        599.07        526.19        24.03 o
   5   8   8         28.49         75.96        38.37 o
   6   8   8        179.93        158.37        33.48 o
   7   8   8          5.05         25.93        19.30 o
   8   8   8        716.75        968.96       163.86 o
   9   8   8       1293.89       1577.55       163.52 o
  10   8   8         86.42        114.92        42.05 o
  11   8   8          5.02         33.74        53.42 o
  12   8   8        110.81        256.15        75.37 o
 -10   9   8         15.91         49.06        72.49 o
  -9   9   8         42.51         27.86        37.50 o
  -8   9   8         57.01         73.97        20.91 o
  -7   9   8        116.95        141.65        41.27 o
  -6   9   8        133.15        113.76        25.09 o
  -5   9   8        514.32        559.00       120.79 o
  -4   9   8       1291.25       1101.50       157.78 o
  -3   9   8       1936.60       1996.23       108.85 o
  -2   9   8        149.22        115.11        23.89 o
  -1   9   8       1371.31       1402.00        88.23 o
   0   9   8       1028.88        996.14        70.69 o
   1   9   8       1519.11       1631.32        67.41 o
   2   9   8        596.81        602.89        38.41 o
   3   9   8       1165.43       1089.51        72.95 o
   4   9   8         38.49         26.03         6.86 o
   5   9   8       1147.35       1176.61        71.81 o
   6   9   8          2.98          0.48         0.97 o
   7   9   8        322.37        378.53        57.63 o
   8   9   8        502.43        593.58       125.00 o
   9   9   8         79.39        106.95        38.33 o
  10   9   8        438.81        676.84        97.29 o
  11   9   8        132.58        122.31        45.84 o
  12   9   8         28.45         48.76        38.56 o
  -9  10   8         71.04        125.57        57.25 o
  -8  10   8         10.31          3.66         6.02 o
  -7  10   8        303.92        263.63        70.37 o
  -6  10   8       1088.24       1044.99       388.12 o
  -5  10   8        116.44        119.66        33.78 o
  -4  10   8         51.13         50.73        21.69 o
  -3  10   8        909.08        817.63        64.44 o
  -2  10   8        843.08        897.52        68.38 o
  -1  10   8        298.17        265.97        26.06 o
   0  10   8        139.30        143.97        14.90 o
   1  10   8       1399.88       1345.99       103.69 o
   2  10   8       2998.89       2932.94       126.23 o
   3  10   8          5.30          4.99         5.03 o
   4  10   8         18.66          8.17         6.10 o
   5  10   8        704.11        738.24        54.35 o
   6  10   8        445.49        399.46        19.54 o
   7  10   8        105.33         71.16        23.81 o
   8  10   8        104.11         93.61        53.80 o
   9  10   8        446.41        619.81        88.00 o
  10  10   8         86.68        128.11        45.19 o
  11  10   8          0.38         28.62        31.85 o
  -9  11   8          0.22         -8.45        41.40 o
  -8  11   8        230.03        365.15       133.80 o
  -7  11   8         55.81         64.68        36.17 o
  -6  11   8         51.54         28.47        12.74 o
  -5  11   8        552.06        550.07       138.39 o
  -4  11   8       1492.84       1374.41       171.81 o
  -3  11   8         88.58         96.31        20.71 o
  -2  11   8         50.72         28.25         9.98 o
  -1  11   8         24.24         34.72         9.95 o
   0  11   8         79.82        105.66        13.56 o
   1  11   8        110.56         98.38        12.05 o
   2  11   8        556.67        524.87        63.16 o
   3  11   8        721.45        633.11        30.68 o
   4  11   8       1592.58       1508.30        73.90 o
   5  11   8          5.08          0.22         3.65 o
   6  11   8        369.89        318.35        18.26 o
   7  11   8        270.30        211.91        31.80 o
   8  11   8        325.05        341.19        49.82 o
  10  11   8        235.37        329.13        69.53 o
  11  11   8         67.69         87.54        46.75 o
  -8  12   8          1.66         -5.12        21.65 o
  -7  12   8         42.68         27.60        46.14 o
  -6  12   8        272.60        328.33       107.18 o
  -5  12   8        231.20        157.50        55.28 o
  -4  12   8        405.99        399.52        58.39 o
  -3  12   8       1025.27       1079.74        64.64 o
  -2  12   8        354.83        402.39        61.38 o
  -1  12   8         94.12         86.59        27.73 o
   0  12   8        222.73        218.12        15.41 o
   1  12   8        652.95        635.74        41.88 o
   2  12   8       1122.24       1059.84       121.14 o
   3  12   8         39.03         21.44         7.72 o
   4  12   8        669.55        666.74        42.32 o
   5  12   8       1117.32       1031.56        73.98 o
   6  12   8         96.28         88.05        12.62 o
   7  12   8         16.68          8.30         4.79 o
   8  12   8         94.69        102.90        29.19 o
   9  12   8        185.88        207.16        42.08 o
  -7  13   8         64.33         80.48        30.96 o
  -6  13   8         16.07         65.06        32.72 o
  -5  13   8        183.00        187.06        55.11 o
  -4  13   8        257.68        239.86        44.58 o
  -3  13   8        589.93        643.15        57.88 o
  -2  13   8         27.52         43.18        15.87 o
  -1  13   8        923.82        947.87       105.57 o
   0  13   8        143.56         78.04        30.15 o
   1  13   8         17.04         22.25         7.45 o
   2  13   8         74.61         56.23        10.37 o
   3  13   8        268.04        260.32        18.03 o
   4  13   8        469.96        371.98        26.44 o
   5  13   8         34.74         30.92         9.37 o
   6  13   8        248.50        196.15        24.91 o
   7  13   8        113.30        128.98        28.93 o
   9  13   8          1.52         -1.55        14.98 o
  -6  14   8         90.57        132.40        87.18 o
  -5  14   8         97.76        143.30        30.23 o
  -4  14   8         44.01         50.35        34.96 o
  -3  14   8         62.39         54.82        24.88 o
  -2  14   8        916.43       1030.48       145.04 o
  -1  14   8         68.41         64.85        20.05 o
   0  14   8         47.51         30.72        18.32 o
   1  14   8        260.43        230.29        16.08 o
   2  14   8        682.69        659.97        45.73 o
   3  14   8         38.80         38.05        10.29 o
   4  14   8         22.39         16.61         9.66 o
   5  14   8        301.74        291.75        48.21 o
   6  14   8        144.14        118.81        25.57 o
   8  14   8         20.74          9.10        14.48 o
  -5  15   8         37.64         46.77        23.11 o
  -4  15   8         49.13         60.41        21.53 o
  -3  15   8        103.38        150.23        47.20 o
  -2  15   8         59.36         55.54        29.40 o
  -1  15   8          4.94          6.55        11.08 o
   0  15   8        238.10        216.55        33.02 o
   1  15   8        237.18        293.16        29.35 o
   2  15   8         90.93        104.26        18.27 o
   3  15   8        228.41        198.89        15.26 o
   4  15   8        140.53        144.04        17.44 o
   5  15   8         21.72         18.72         8.69 o
   6  15   8         43.06         27.11        16.53 o
   7  15   8        211.52        242.16        42.69 o
  -3  16   8        171.99        235.07        88.96 o
  -2  16   8        135.61        120.95        41.52 o
  -1  16   8         21.96         26.59        16.87 o
   0  16   8         61.81         51.55        18.97 o
   1  16   8        160.79        149.66        18.46 o
   2  16   8        141.92        123.53        27.48 o
   3  16   8          5.10          4.04         6.77 o
   4  16   8         17.27         11.86         9.86 o
   5  16   8        265.10        273.53        78.82 o
  -2 -13   9        294.88        335.92        74.33 o
  -1 -13   9         47.59         77.89        47.05 o
   0 -13   9         60.49         56.31        41.43 o
   1 -13   9        107.21        131.55        58.03 o
   2 -13   9         96.00        142.31        69.04 o
   3 -13   9         43.09         81.74        29.69 o
   4 -13   9          2.96         -1.72        13.69 o
   5 -13   9        110.42        155.98        50.50 o
  -4 -12   9        172.67        239.14        57.78 o
  -3 -12   9         37.24         38.70        26.22 o
  -2 -12   9         30.46         46.06        26.88 o
  -1 -12   9        250.95        322.37        75.20 o
   0 -12   9        136.56        155.13        54.36 o
   1 -12   9         19.30         14.98        10.54 o
   2 -12   9         70.63         94.60        27.66 o
   3 -12   9        284.01        493.42       101.59 o
   4 -12   9        163.18        271.26        90.03 o
   5 -12   9          0.83          8.66        18.41 o
   6 -12   9        114.13        121.36        44.51 o
   7 -12   9        291.04        358.36        69.04 o
  -5 -11   9        148.01        172.55        86.71 o
  -4 -11   9          0.82          4.78        11.54 o
  -3 -11   9        132.82        128.86        59.60 o
  -2 -11   9        176.02        223.74        44.66 o
  -1 -11   9         46.35         40.38        32.47 o
   0 -11   9        122.05        162.04        51.78 o
   1 -11   9        496.39        597.40       115.64 o
   2 -11   9        456.03        552.97        78.28 o
   3 -11   9          0.04         -3.42         6.87 o
   4 -11   9        155.55        169.36        46.16 o
   5 -11   9        285.79        542.03       106.82 o
   6 -11   9        310.10        357.34       103.54 o
   7 -11   9        119.55         79.05        34.65 o
   8 -11   9        186.26        240.26        55.85 o
  -6 -10   9          0.65         -1.63        17.36 o
  -5 -10   9        346.15        332.22        46.50 o
  -4 -10   9        280.23        330.51        68.39 o
  -3 -10   9        206.70        232.43        56.57 o
  -2 -10   9          9.79          7.62        15.03 o
  -1 -10   9        294.96        335.20        88.38 o
   0 -10   9        590.67        659.76       101.04 o
   1 -10   9        121.02        128.18        25.96 o
   2 -10   9         13.16         26.25         8.73 o
   3 -10   9        509.42        549.13        74.23 o
   4 -10   9        855.85        892.22       140.24 o
   5 -10   9        281.47        278.54        59.00 o
   6 -10   9         23.53         17.96        12.47 o
   7 -10   9        210.67        223.31        79.54 o
   8 -10   9        178.02        194.16        77.08 o
   9 -10   9         15.15         -0.04         8.99 o
  -7  -9   9          0.25          7.98        17.26 o
  -6  -9   9        295.41        337.79        92.30 o
  -5  -9   9        752.82        792.85       148.74 o
  -4  -9   9         95.92        118.30        48.22 o
  -3  -9   9        211.61        265.67        72.51 o
  -2  -9   9         81.30        109.61        30.40 o
  -1  -9   9         58.92         65.26        22.88 o
   0  -9   9         18.72         -4.55        16.45 o
   1  -9   9        770.36        781.39        62.27 o
   2  -9   9        619.97        626.27        61.36 o
   3  -9   9          4.22          1.42         5.89 o
   4  -9   9         48.71         38.40         9.43 o
   5  -9   9        206.02        199.89        30.28 o
   6  -9   9        256.74        199.81        28.04 o
   7  -9   9          0.01          6.07        14.18 o
   8  -9   9        100.00         -0.19        15.13 o
   9  -9   9        133.12          0.27        15.92 o
  10  -9   9        277.62        290.31        52.66 o
  -8  -8   9        261.07        406.20       107.07 o
  -7  -8   9          0.34         -8.81        15.87 o
  -6  -8   9        132.25        131.88        48.06 o
  -5  -8   9         52.01         53.16        34.71 o
  -4  -8   9         37.66         85.24        24.82 o
  -3  -8   9          2.33          3.45        12.34 o
  -2  -8   9        268.16        295.02        49.53 o
  -1  -8   9        268.58        234.44        33.56 o
   0  -8   9        512.79        664.37        88.22 o
   1  -8   9        109.10        124.95        23.39 o
   2  -8   9          8.52         13.13        11.96 o
   3  -8   9       1664.28       1557.51       112.66 o
   4  -8   9       1010.23       1095.48        63.65 o
   5  -8   9          1.70          7.61         8.65 o
   6  -8   9          0.79          8.86         7.67 o
   7  -8   9        366.57        402.38        91.79 o
   8  -8   9         73.80         60.66        25.10 o
   9  -8   9         33.92          0.00        11.87 o
  10  -8   9          6.12          3.27         8.89 o
  11  -8   9        150.03        127.20       137.97 o
  -8  -7   9         11.81         10.24        15.45 o
  -7  -7   9        278.00        322.69        52.41 o
  -6  -7   9        428.60        396.50        61.80 o
  -5  -7   9         40.52         36.68        18.16 o
  -4  -7   9         13.71         13.42        22.18 o
  -3  -7   9        253.02        294.31        62.44 o
  -2  -7   9        401.03        524.06        76.24 o
  -1  -7   9         69.58         78.54        24.78 o
   0  -7   9        372.05        381.20        38.55 o
   1  -7   9       1913.11       2167.78       242.25 o
   2  -7   9        546.27        548.63        42.70 o
   3  -7   9        394.91        435.47        30.25 o
   4  -7   9         71.75         66.86        14.10 o
   5  -7   9        722.38        755.77        48.36 o
   6  -7   9         41.70         34.62        11.50 o
   7  -7   9         30.40         19.45        27.64 o
   8  -7   9        384.81        348.58        81.63 o
   9  -7   9        472.16        465.54        59.79 o
  10  -7   9        104.87        109.37        28.69 o
  11  -7   9          0.17         -4.86         9.17 o
  -9  -6   9         46.67         41.02        29.71 o
  -8  -6   9        366.68        410.54        84.83 o
  -7  -6   9        290.18        228.95        65.00 o
  -6  -6   9         36.56         40.71        23.44 o
  -5  -6   9       1453.83       1463.51       304.13 o
  -4  -6   9        863.44        881.03        91.24 o
  -3  -6   9       1294.47       1310.06       113.36 o
  -2  -6   9        260.93        224.84        42.10 o
  -1  -6   9        211.36        204.24        58.88 o
   0  -6   9        654.72        722.86        60.85 o
   1  -6   9        465.62        406.76        47.52 o
   2  -6   9         10.84         13.75        10.07 o
   3  -6   9        789.36        859.22        79.49 o
   4  -6   9        980.54        971.42        54.93 o
   5  -6   9        703.00        705.46        53.50 o
   6  -6   9          1.42          4.53         7.23 o
   7  -6   9        716.83        677.80        59.92 o
   8  -6   9        586.71        497.28        87.20 o
   9  -6   9         91.99         72.45        38.29 o
  10  -6   9        496.23        496.70        54.23 o
  11  -6   9        292.52        293.15        39.09 o
  12  -6   9         70.70         46.36        26.11 o
  -9  -5   9        665.05        621.07        83.60 o
  -8  -5   9         33.20         63.66        37.69 o
  -7  -5   9         23.99         13.11        12.97 o
  -6  -5   9        204.89        217.29        46.52 o
  -5  -5   9       3001.12       2873.40       234.97 o
  -4  -5   9        465.32        482.03       111.24 o
  -3  -5   9        862.83        990.61       172.03 o
  -2  -5   9        882.03        835.79       205.95 o
  -1  -5   9       2292.91       1904.28       123.09 o
   0  -5   9         11.05          8.25        11.81 o
   1  -5   9         96.84         64.66        17.85 o
   2  -5   9         65.98         63.52        11.67 o
   3  -5   9        389.92        369.28        30.64 o
   4  -5   9         88.97         93.17        12.71 o
   5  -5   9          6.29         14.95         8.22 o
   6  -5   9       1148.65       1010.43        58.28 o
   7  -5   9        837.91        865.48        61.13 o
   8  -5   9        733.63        765.02       106.88 o
   9  -5   9        777.27        773.20       120.94 o
  10  -5   9        689.76        736.42        72.81 o
  11  -5   9         26.66         33.72        12.85 o
  12  -5   9         19.19         17.15         7.84 o
 -10  -4   9          2.34          6.58        13.06 o
  -9  -4   9          1.39          2.58        10.19 o
  -8  -4   9         72.00        124.71        32.43 o
  -7  -4   9        346.21        470.12        76.78 o
  -6  -4   9         70.33         75.83        37.14 o
  -5  -4   9       1019.76       1131.87       119.92 o
  -4  -4   9       2474.53       2120.54       242.74 o
  -3  -4   9       2081.38       2247.04       149.05 o
  -2  -4   9         99.03        115.91        32.49 o
  -1  -4   9        147.18        108.62        18.11 o
   0  -4   9        861.45        879.71        55.28 o
   1  -4   9        370.13        335.61        28.75 o
   2  -4   9          7.67         13.83         8.62 o
   3  -4   9       3715.38       3590.20       175.93 o
   4  -4   9       1015.12        944.33        44.69 o
   5  -4   9          3.51          4.46         5.41 o
   6  -4   9       1516.24       1510.88       133.57 o
   7  -4   9        115.42        135.97        22.17 o
   8  -4   9        730.94        663.16        71.18 o
   9  -4   9          0.04          2.96         8.68 o
  10  -4   9        395.81        421.38        48.65 o
  11  -4   9        291.65        329.02        23.05 o
  12  -4   9        110.06        108.34        16.22 o
  13  -4   9         34.27         20.89         8.48 o
 -10  -3   9        436.15        407.94        81.12 o
  -9  -3   9        145.95        127.23        49.07 o
  -8  -3   9        125.90        152.78        50.66 o
  -7  -3   9         24.53         46.97        19.54 o
  -6  -3   9       1885.46       2200.04       266.95 o
  -5  -3   9       1054.00        993.07       143.11 o
  -4  -3   9          5.36        131.72        82.65 o
  -3  -3   9        864.61        988.89        80.41 o
  -2  -3   9       1288.57       1322.78        74.68 o
  -1  -3   9        265.71        232.31        29.49 o
   0  -3   9          4.71          2.68         6.24 o
   1  -3   9        264.12        249.46        37.98 o
   2  -3   9        473.04        294.28        20.62 o
   3  -3   9          6.45          5.27         8.09 o
   4  -3   9        837.69        859.50        52.90 o
   5  -3   9       1596.03       1508.97        73.00 o
   6  -3   9        117.95        101.43        13.61 o
   7  -3   9        792.13        848.11        58.87 o
   8  -3   9        426.51        404.18        39.83 o
   9  -3   9         12.34         14.25         6.99 o
  10  -3   9        347.44        370.75        27.75 o
  11  -3   9          7.35         13.67         7.36 o
  12  -3   9        174.14        187.99        22.58 o
  13  -3   9        536.77        563.84        62.75 o
 -10  -2   9         16.21         -0.39        11.60 o
  -9  -2   9         88.94         77.81        40.13 o
  -8  -2   9       1092.68       1010.88       152.77 o
  -7  -2   9        183.18        161.30        30.41 o
  -6  -2   9          8.72          5.02        16.96 o
  -5  -2   9          1.02         20.33        14.11 o
  -4  -2   9       1819.36       2079.85       177.17 o
  -3  -2   9        964.93        862.59        57.69 o
  -2  -2   9        671.83       1136.10        75.75 o
  -1  -2   9        625.03        597.65        64.66 o
   0  -2   9        299.71        365.58        44.86 o
   1  -2   9        294.29        424.35        42.74 o
   2  -2   9          0.00         -5.32         6.15 o
   3  -2   9       5781.89       6067.66       384.31 o
   4  -2   9       7232.54       7052.31       338.58 o
   5  -2   9         75.35         90.34        11.22 o
   6  -2   9        160.89        165.31        18.58 o
   7  -2   9          8.20         20.13        11.18 o
   8  -2   9        261.85        275.93        32.15 o
   9  -2   9        112.15        121.69        19.20 o
  10  -2   9        154.90        201.19        20.26 o
  11  -2   9        480.61        470.12        33.99 o
  12  -2   9        219.90        195.57        26.26 o
  13  -2   9         31.11         20.06        12.54 o
 -11  -1   9          6.73         26.27        29.76 o
 -10  -1   9        285.82        269.19        41.93 o
  -9  -1   9        778.57        653.67        89.48 o
  -8  -1   9        524.40        500.33        83.22 o
  -7  -1   9        215.63        148.66        34.96 o
  -6  -1   9        952.72        776.45        62.45 o
  -5  -1   9       1391.93       1320.27       100.40 o
  -4  -1   9         78.26         88.86        35.32 o
  -3  -1   9        888.52       1027.51        71.18 o
  -2  -1   9       2689.25       3001.02       153.87 o
  -1  -1   9      12060.25      10958.56      1035.96 o
   0  -1   9          1.65        -17.84        17.84 o
   1  -1   9       2337.62       1904.08       127.56 o
   2  -1   9        725.84        668.66        42.13 o
   3  -1   9       2927.46       2701.16        97.36 o
   4  -1   9       1491.00       1502.42       106.54 o
   5  -1   9       2899.44       2961.97       249.11 o
   6  -1   9       3339.26       3304.89       118.75 o
   7  -1   9        547.59        522.28        29.95 o
   8  -1   9        383.25        306.22        26.83 o
   9  -1   9          1.46          6.08         5.09 o
  10  -1   9        120.57        102.60        16.88 o
  11  -1   9         92.38         81.11        11.58 o
  12  -1   9        153.45        105.14        18.48 o
  13  -1   9        476.43        443.27        70.35 o
 -11   0   9        331.55        397.53        68.64 o
 -10   0   9        117.56        143.27        32.69 o
  -9   0   9          2.50          1.31        10.47 o
  -8   0   9        337.17        341.89        51.69 o
  -7   0   9        169.44        168.41        35.53 o
  -6   0   9        401.93        519.39        56.19 o
  -5   0   9         13.26          5.14        12.34 o
  -4   0   9       1897.91       1563.88       103.41 o
  -3   0   9       1834.81       1563.94        94.92 o
  -2   0   9       1788.88       1984.92       101.26 o
  -1   0   9       1044.31       1600.34       113.98 o
   0   0   9       3154.35       3079.25       155.85 o
   1   0   9       2168.82       1985.97        94.61 o
   2   0   9       3155.62       2722.44       116.99 o
   3   0   9        818.19        739.98        42.17 o
   4   0   9       2213.73       2117.28        64.63 o
   5   0   9        779.90        883.17        30.66 o
   6   0   9         11.41          8.68         6.56 o
   7   0   9        398.89        369.42        24.44 o
   8   0   9       1456.96       1630.33       132.37 o
   9   0   9         88.21        120.35        14.31 o
  10   0   9        426.66        394.93        35.79 o
  11   0   9        304.75        316.59        20.96 o
  12   0   9        432.37        382.53        51.65 o
  13   0   9         41.89         30.75        37.12 o
 -11   1   9         38.11         35.48        22.00 o
 -10   1   9        161.77        188.19        46.10 o
  -9   1   9        497.58        564.54       104.62 o
  -8   1   9        420.17        385.09        67.03 o
  -7   1   9        112.60        235.99        45.93 o
  -6   1   9        267.09        357.89        80.40 o
  -5   1   9        627.23        821.44       131.85 o
  -4   1   9         30.34         41.61        18.27 o
  -3   1   9        325.20        380.04        72.15 o
  -2   1   9       2639.63       2585.68       157.02 o
  -1   1   9       6482.08       5808.08       311.13 o
   0   1   9       2680.40       3058.58       118.48 o
   1   1   9        388.76        528.47        27.38 o
   2   1   9          9.37         16.84         7.71 o
   3   1   9        863.16       1094.63        40.38 o
   4   1   9        738.99        629.80        23.75 o
   5   1   9       2840.29       2879.26       114.52 o
   6   1   9       1994.30       1904.30       125.01 o
   7   1   9          8.20         11.48         5.48 o
   8   1   9        425.60        451.03        25.22 o
   9   1   9       1919.96       2039.52        93.11 o
  10   1   9       1013.56       1019.71        76.06 o
  11   1   9         24.01         12.23         6.22 o
  12   1   9        110.98         93.71        21.72 o
  13   1   9        273.65        335.76        60.89 o
 -11   2   9        362.97        383.24        95.20 o
 -10   2   9        132.25        119.77        32.05 o
  -9   2   9         21.60         45.22        22.10 o
  -8   2   9        203.46        161.38        40.61 o
  -7   2   9        545.31        547.77        81.61 o
  -6   2   9          0.49         17.63        15.63 o
  -5   2   9         68.57        112.54        26.24 o
  -4   2   9        586.87        586.50        52.22 o
  -3   2   9       1714.37       1589.09       116.49 o
  -2   2   9        276.66        234.23        24.35 o
  -1   2   9       1325.15       1162.92        60.24 o
   0   2   9       2986.67       3227.53       174.89 o
   1   2   9       1795.43       1805.13        69.78 o
   2   2   9        247.81        273.56        19.97 o
   3   2   9       4996.04       5306.80       179.62 o
   4   2   9        643.63        667.24        26.36 o
   5   2   9        277.62        285.04        19.00 o
   6   2   9        127.57        110.80        11.59 o
   7   2   9        857.70        887.91        54.78 o
   8   2   9        951.30        972.30        38.48 o
   9   2   9        183.14        192.76        12.62 o
  10   2   9        390.50        352.21        28.32 o
  11   2   9         21.04         23.56         5.59 o
  12   2   9        109.92        144.68        63.43 o
  13   2   9         23.88         27.98        39.81 o
 -11   3   9          0.34          2.66        15.08 o
 -10   3   9        170.31        156.71        35.06 o
  -9   3   9        323.29        329.52        75.23 o
  -8   3   9        214.11        185.71        40.01 o
  -7   3   9         32.12         32.79        20.35 o
  -6   3   9       1554.75       1433.84       168.56 o
  -5   3   9        740.28        644.32       110.54 o
  -4   3   9        125.33        124.38        22.12 o
  -3   3   9         34.95         44.33        22.19 o
  -2   3   9       1209.25        843.02        54.90 o
  -1   3   9       4942.70       4749.83       211.47 o
   0   3   9         44.53         26.02         9.78 o
   1   3   9        505.88        745.64       106.20 o
   2   3   9       2132.79       2311.87        81.04 o
   3   3   9         18.49         27.04         6.03 o
   4   3   9        323.72        498.88        18.17 o
   5   3   9       1515.07       1531.30        73.60 o
   6   3   9       1271.82       1368.49       125.65 o
   7   3   9        670.34        661.67        71.66 o
   8   3   9          1.57         14.41        18.16 o
   9   3   9        772.16        929.87       151.28 o
  10   3   9        710.00        824.09        94.78 o
  11   3   9         35.35         21.16        20.25 o
  12   3   9         93.87         92.51        35.03 o
  13   3   9        369.12        418.26        72.64 o
 -11   4   9        207.34        257.52        92.41 o
 -10   4   9         29.15         26.86        23.21 o
  -9   4   9          1.48         20.10        30.45 o
  -8   4   9        644.89        631.33        96.11 o
  -7   4   9        746.82        713.18       137.40 o
  -6   4   9        695.10        828.62        80.01 o
  -5   4   9         53.05         89.81        22.90 o
  -4   4   9        716.89        674.16        64.08 o
  -3   4   9        514.77        498.92        61.09 o
  -2   4   9        104.78        129.13        15.45 o
  -1   4   9         38.46        143.46        14.11 o
   0   4   9       1673.53       1541.84        68.80 o
   1   4   9       1072.68        803.19        58.67 o
   2   4   9        247.29        196.38        12.68 o
   3   4   9        912.94       1009.54        43.62 o
   4   4   9       9621.38       9932.35       412.37 o
   5   4   9       4147.26       4488.11       415.12 o
   6   4   9        663.50       1092.94       134.75 o
   7   4   9        658.81        859.77       135.77 o
   8   4   9       2253.34       2849.03       328.86 o
   9   4   9        615.26        684.19        82.58 o
  10   4   9          0.14         41.82        44.36 o
  11   4   9         13.43         12.78        31.47 o
  12   4   9        450.62        576.52       132.09 o
 -10   5   9         21.26          1.98        15.73 o
  -9   5   9        213.10        322.45        64.49 o
  -8   5   9        343.94        323.71        47.88 o
  -7   5   9        128.11        104.22        34.35 o
  -6   5   9         74.70         45.48        23.86 o
  -5   5   9        334.45        509.18        73.24 o
  -4   5   9         51.53         77.04        18.94 o
  -3   5   9          1.39          4.13         5.67 o
  -2   5   9       1336.11       1230.35        63.16 o
  -1   5   9       1275.80       1118.66        54.07 o
   0   5   9        663.46        548.09        32.19 o
   1   5   9        560.54        477.78        25.63 o
   2   5   9       1781.80       1563.61        59.38 o
   3   5   9        163.75        118.75        10.42 o
   4   5   9        903.18        891.85        31.36 o
   5   5   9       1000.95       1648.35       131.72 o
   6   5   9       4355.37       4796.36       371.10 o
   7   5   9        318.44        400.67        57.63 o
   8   5   9         50.60         42.20        41.97 o
   9   5   9        567.48        799.34        96.95 o
  10   5   9        438.39        518.74       118.37 o
  11   5   9        141.86        168.30        46.82 o
  12   5   9         78.20         93.95        40.42 o
  13   5   9        260.51        337.55        78.44 o
 -10   6   9        155.24        247.45        89.25 o
  -9   6   9          0.37          0.12        13.13 o
  -8   6   9        320.53        472.47        92.78 o
  -7   6   9        591.86        476.34        54.14 o
  -6   6   9        924.54       1020.92       125.20 o
  -5   6   9         21.93         29.21        18.99 o
  -4   6   9        269.77        380.41        48.75 o
  -3   6   9          1.39          0.85         6.42 o
  -2   6   9        101.17        117.86        16.08 o
  -1   6   9        156.83        126.00        14.60 o
   0   6   9        195.90        151.09        17.10 o
   1   6   9       1629.66       1689.64        58.80 o
   2   6   9        453.89        494.86        26.59 o
   3   6   9       1964.44       1863.21        75.70 o
   4   6   9        132.46        223.78        37.41 o
   5   6   9        422.29        322.27        39.28 o
   6   6   9         27.75         29.00        32.53 o
   7   6   9       1379.12       1511.17       135.54 o
   8   6   9       1141.42       1474.09       139.26 o
   9   6   9         11.67          5.88        26.69 o
  10   6   9        514.62        648.74        91.68 o
  11   6   9        150.94        240.18        57.10 o
  12   6   9        393.56        531.85        90.88 o
  13   6   9         93.19        126.90        54.82 o
 -10   7   9         65.60         85.27        49.06 o
  -9   7   9        554.31        700.80       171.64 o
  -8   7   9        499.42        336.03        58.62 o
  -7   7   9         67.81         79.10        30.56 o
  -6   7   9       1313.78       1129.45       131.47 o
  -5   7   9        589.17        633.60        54.26 o
  -4   7   9        532.99        428.30        44.24 o
  -3   7   9         11.18         -0.55         5.00 o
  -2   7   9       1229.96       1100.99        59.77 o
  -1   7   9       1133.50       1184.39        70.05 o
   0   7   9        202.34        243.75        25.92 o
   1   7   9        169.53        154.40        15.63 o
   2   7   9       1337.79       1468.13        81.77 o
   3   7   9        263.15        386.98        20.45 o
   4   7   9        237.65        211.77         9.80 o
   5   7   9       1085.20       1342.15       151.09 o
   6   7   9        684.78        611.70       114.58 o
   7   7   9          0.25          7.39        26.27 o
   8   7   9        161.34        174.44        40.49 o
   9   7   9       1111.88       1618.39       229.57 o
  10   7   9       1369.65       1673.32       176.98 o
  11   7   9         42.65         85.46        39.54 o
  12   7   9          2.25         55.51        38.82 o
  13   7   9        255.97        413.79        94.94 o
 -10   8   9        318.68        526.05       177.02 o
  -9   8   9          0.04        -12.25        43.87 o
  -8   8   9        344.60        339.37        68.74 o
  -7   8   9        350.14        220.31       162.29 o
  -6   8   9        262.02        310.59        75.47 o
  -5   8   9        208.30        154.97        23.66 o
  -4   8   9        417.03        383.30        55.03 o
  -3   8   9        591.93        461.96        49.78 o
  -2   8   9        197.62        140.00        19.61 o
  -1   8   9         10.49         14.56        10.13 o
   0   8   9       1559.74       1522.57       195.98 o
   1   8   9       2608.53       2658.94       120.01 o
   2   8   9        182.36        151.51        14.80 o
   3   8   9        129.33        190.90        35.12 o
   4   8   9        682.03        749.79        28.56 o
   5   8   9        500.11        408.96       112.95 o
   6   8   9          0.02         55.16        40.98 o
   7   8   9          8.31        271.54        79.43 o
   8   8   9        783.51        726.81        85.99 o
   9   8   9        965.91       1061.78       175.81 o
  10   8   9         12.64         49.86        30.60 o
  11   8   9         98.61        210.46        59.45 o
  12   8   9        228.92        320.83        80.57 o
  -9   9   9         37.01         25.50        12.01 o
  -8   9   9          2.81         -5.34         9.94 o
  -7   9   9        113.63         71.92        52.53 o
  -6   9   9        638.22        554.87       162.52 o
  -5   9   9        878.59        887.01       163.28 o
  -4   9   9        246.34        242.83        34.67 o
  -3   9   9        277.08        242.80        34.98 o
  -2   9   9       1380.04       1210.94        71.52 o
  -1   9   9        600.46        528.20        37.98 o
   0   9   9        439.59        419.54        36.87 o
   1   9   9        944.35       1004.83        45.99 o
   2   9   9       2286.47       2334.85        86.24 o
   3   9   9        307.10        275.79        40.12 o
   4   9   9        137.38        126.64        10.95 o
   5   9   9         23.52         23.02         4.78 o
   6   9   9        206.81        236.70        44.28 o
   7   9   9        652.50        794.60       134.33 o
   8   9   9          2.89         73.25        29.95 o
   9   9   9        301.73        579.93       132.28 o
  10   9   9        411.98        466.87        76.85 o
  11   9   9         53.47         84.43        41.55 o
  12   9   9         10.13         36.89        33.86 o
  -9  10   9         25.40         59.22        40.61 o
  -8  10   9         19.63         30.30        11.09 o
  -7  10   9        131.08        146.58        68.64 o
  -6  10   9        194.16        157.55        30.69 o
  -5  10   9         61.53         45.36        18.77 o
  -4  10   9        167.82        169.28        27.84 o
  -3  10   9        909.02        840.27        55.98 o
  -2  10   9        254.35        192.45        30.62 o
  -1  10   9         48.43         30.81        15.70 o
   0  10   9        560.91        556.47        66.77 o
   1  10   9       1159.01       1120.61        43.45 o
   2  10   9        264.17        233.40        22.26 o
   3  10   9         51.54         37.64         9.37 o
   4  10   9        259.39        266.53        22.89 o
   5  10   9        370.43        387.24        22.33 o
   6  10   9         16.55         12.46        14.07 o
   7  10   9         85.26         88.53        44.21 o
   8  10   9        356.83        484.54        68.85 o
   9  10   9        203.36        347.44        99.75 o
  10  10   9          5.12         57.63        32.34 o
  11  10   9        105.67        168.07        54.60 o
  -8  11   9         60.15         60.21        40.80 o
  -7  11   9         24.55          6.45        19.11 o
  -6  11   9        183.42        160.28        59.43 o
  -5  11   9       1049.58        916.40       183.12 o
  -4  11   9         91.19         84.42        26.44 o
  -3  11   9         67.07         56.86        15.23 o
  -2  11   9        853.08        736.18        55.60 o
  -1  11   9         54.17         43.14        10.79 o
   0  11   9          1.83          6.96         8.93 o
   1  11   9         42.22         52.31        10.28 o
   2  11   9       2227.37       2191.30       288.58 o
   3  11   9       1367.69       1222.91       111.22 o
   4  11   9        677.73        610.65        31.89 o
   5  11   9        136.34        134.14        14.66 o
   6  11   9        328.16        273.13        30.25 o
   7  11   9        147.17        154.69        54.41 o
   8  11   9          1.12          5.16        12.44 o
   9  11   9        193.78        245.64        77.99 o
  10  11   9        143.58        290.46       110.67 o
  11  11   9         60.87         84.96        43.56 o
  -7  12   9        165.77        200.26       104.98 o
  -6  12   9        228.60        341.11       112.95 o
  -5  12   9         11.96          0.63         5.45 o
  -4  12   9        340.71        253.04        38.24 o
  -3  12   9        499.71        415.57        54.48 o
  -2  12   9        683.99        649.30        44.41 o
  -1  12   9         29.25         20.16        18.36 o
   0  12   9        217.85        172.23        25.94 o
   1  12   9        355.55        319.04        26.54 o
   2  12   9        221.45        191.58        31.92 o
   3  12   9        185.00        158.05        15.80 o
   4  12   9       1397.60       1232.35        66.21 o
   5  12   9        734.56        588.63        31.30 o
   6  12   9         40.37         23.20         6.95 o
   7  12   9         46.22         46.22        21.76 o
   8  12   9        152.67        150.37        59.75 o
   9  12   9         62.06         50.24        25.02 o
  -7  13   9          0.64         -7.95        16.33 o
  -6  13   9        130.20        155.55        46.35 o
  -5  13   9        255.05        327.39        56.69 o
  -4  13   9        348.05        510.01        62.05 o
  -3  13   9        146.39        149.83        26.32 o
  -2  13   9        636.24        711.26        70.56 o
  -1  13   9         98.28        104.61        19.12 o
   0  13   9        175.04        205.84        36.25 o
   1  13   9         64.69         45.83         9.55 o
   2  13   9        709.92        629.95        35.42 o
   3  13   9        357.63        301.55        29.75 o
   4  13   9        452.27        482.54        29.92 o
   5  13   9        158.77        126.33        14.92 o
   6  13   9        423.41        288.36        35.54 o
   7  13   9         36.12         31.39        18.31 o
   8  13   9          0.23         -2.81        19.15 o
   9  13   9         46.67         48.49        34.20 o
  -6  14   9         16.31         28.80        21.02 o
  -5  14   9          3.14        -10.08        18.17 o
  -4  14   9         24.23         25.03        19.87 o
  -3  14   9        602.83        744.39        72.74 o
  -2  14   9        186.05        220.29        38.72 o
  -1  14   9          1.95         -0.02        13.21 o
   0  14   9         71.84         62.36        14.54 o
   1  14   9        301.04        317.25        22.79 o
   2  14   9         27.18         13.38         8.34 o
   3  14   9        142.30        107.30        14.76 o
   4  14   9        229.08        228.85        17.87 o
   5  14   9        393.60        379.11        38.79 o
   6  14   9          0.86          0.27        12.28 o
   7  14   9         41.30         33.97        32.64 o
   8  14   9         27.38         23.73        19.60 o
  -4  15   9        147.49        207.03        67.85 o
  -3  15   9          0.95          7.48        13.09 o
  -2  15   9        350.16        445.47        84.57 o
  -1  15   9        335.03        398.55        87.58 o
   0  15   9         59.48         56.13        14.78 o
   1  15   9         16.66         22.43        11.80 o
   2  15   9        195.15        208.22        21.63 o
   3  15   9        308.62        281.18        20.88 o
   4  15   9         25.67         14.72         9.67 o
   5  15   9         57.06         59.36        10.19 o
   6  15   9         64.20         54.22        19.34 o
   7  15   9        187.98        269.45        45.80 o
  -2  16   9        234.95        281.66        55.09 o
  -1  16   9         92.29         71.35        22.72 o
   0  16   9         84.90         75.89        22.12 o
   1  16   9        137.70        100.07        26.33 o
   2  16   9         12.31         16.43         8.70 o
   3  16   9         11.25          8.60         7.25 o
   4  16   9        266.72        280.68        23.53 o
   5  16   9        224.19        193.13        47.66 o
   0 -13  10        110.12        103.66        74.27 o
   1 -13  10         20.05         19.61        12.47 o
   2 -13  10          0.25         -3.47        16.15 o
   3 -13  10         20.97         -2.84        15.38 o
  -3 -12  10          9.04          5.88        16.95 o
  -2 -12  10         33.57         46.23        39.80 o
  -1 -12  10        284.28        408.89        91.23 o
   0 -12  10         12.34         11.03        19.98 o
   1 -12  10         35.13         35.72        11.72 o
   2 -12  10        146.05        181.32        42.92 o
   3 -12  10        178.71        316.79       114.82 o
   4 -12  10          0.19        -10.82        20.73 o
   5 -12  10         87.44        134.65        44.40 o
   6 -12  10        199.41        215.43        53.76 o
  -4 -11  10        142.61        195.93        53.70 o
  -3 -11  10        225.94        274.58        64.00 o
  -2 -11  10         79.94         89.70        31.94 o
  -1 -11  10         13.83         29.08        25.86 o
   0 -11  10        536.98        712.69       124.21 o
   1 -11  10        363.91        448.69        76.55 o
   2 -11  10         47.96         51.49        15.76 o
   3 -11  10         51.48         53.26        15.79 o
   4 -11  10        357.01        569.95       108.22 o
   5 -11  10        253.69        351.28        80.49 o
   6 -11  10         64.64         47.81        47.58 o
   7 -11  10         12.14          8.38        18.27 o
   8 -11  10         81.95         74.58        34.27 o
  -5 -10  10        225.39        295.25        62.27 o
  -4 -10  10        136.09        153.70        43.98 o
  -3 -10  10          1.53          5.61        19.20 o
  -2 -10  10          0.29          9.40        13.36 o
  -1 -10  10         50.73         59.03        27.80 o
   0 -10  10        319.28        420.56        89.32 o
   1 -10  10         81.08        102.57        30.20 o
   2 -10  10        495.63        452.68        51.95 o
   3 -10  10        370.54        442.88        48.57 o
   4 -10  10         90.45        114.48        23.00 o
   5 -10  10          4.27          4.68         7.40 o
   6 -10  10        130.14         55.04        54.79 o
   7 -10  10        180.98        166.21        72.07 o
   8 -10  10          3.91         -4.28        14.63 o
   9 -10  10         92.43         -0.11        16.64 o
  -6  -9  10        264.08        326.65        94.88 o
  -5  -9  10         28.07         24.62        21.11 o
  -4  -9  10        143.66        166.17        43.52 o
  -3  -9  10        151.52        169.84        32.05 o
  -2  -9  10         52.18         68.87        21.86 o
  -1  -9  10         18.62         15.56        14.55 o
   0  -9  10        309.95        439.31        55.37 o
   1  -9  10        225.62        224.61        52.91 o
   2  -9  10         65.34         42.73        15.04 o
   3  -9  10        145.85        137.02        25.72 o
   4  -9  10        731.00        831.98       104.79 o
   5  -9  10        518.80        510.60        43.84 o
   6  -9  10         87.44         95.38        24.43 o
   7  -9  10         66.05         65.21        45.80 o
   8  -9  10        190.97        202.42        71.81 o
   9  -9  10         94.04          0.30        10.35 o
  10  -9  10          0.23         -0.15        15.39 o
  -7  -8  10         66.97         78.83        32.51 o
  -6  -8  10         14.64          7.60        17.18 o
  -5  -8  10        743.96        789.65       198.27 o
  -4  -8  10        165.56        164.70        40.51 o
  -3  -8  10        339.62        336.38        62.90 o
  -2  -8  10        376.59        387.41        51.89 o
  -1  -8  10        701.34        768.00        95.81 o
   0  -8  10        318.93        339.63        48.16 o
   1  -8  10         69.85         83.14        25.94 o
   2  -8  10        585.14        581.52        42.24 o
   3  -8  10       1714.40       1719.11       203.40 o
   4  -8  10        114.12        101.17        17.28 o
   5  -8  10        407.42        388.61        26.82 o
   6  -8  10        301.43        342.71        32.76 o
   7  -8  10        267.32        277.64        41.65 o
   8  -8  10          8.92         -0.15        13.69 o
   9  -8  10         76.69         -0.08        14.14 o
  10  -8  10        387.87        418.26        62.33 o
  11  -8  10        152.84          0.53        16.68 o
  -8  -7  10         66.06         63.51        31.66 o
  -7  -7  10         78.96         81.75        26.05 o
  -6  -7  10          2.15         11.89        24.58 o
  -5  -7  10         22.63          6.42        12.10 o
  -4  -7  10        323.03        325.22        69.89 o
  -3  -7  10        901.63       1038.74       130.35 o
  -2  -7  10        343.29        339.97        77.95 o
  -1  -7  10         36.12         14.99        21.25 o
   0  -7  10        709.83        635.86        54.75 o
   1  -7  10        689.57        697.42        88.64 o
   2  -7  10        400.31        339.78        25.38 o
   3  -7  10          0.41          1.29         4.94 o
   4  -7  10        243.81        210.05        25.78 o
   5  -7  10        613.77        561.70        43.02 o
   6  -7  10        155.19        158.62        22.87 o
   7  -7  10         80.55         83.76        14.26 o
   8  -7  10        253.20        220.66        40.98 o
   9  -7  10        246.59        214.55        64.61 o
  10  -7  10         37.76         -0.38         8.80 o
  11  -7  10         70.60         43.35        49.36 o
  -8  -6  10        262.26        266.56        52.61 o
  -7  -6  10          2.54         11.74        23.75 o
  -6  -6  10         48.10         55.11        21.96 o
  -5  -6  10         23.51         31.42        28.90 o
  -4  -6  10        165.65        228.87        52.45 o
  -3  -6  10        520.43        611.51        69.02 o
  -2  -6  10         30.40         45.97        22.47 o
  -1  -6  10        795.01        725.04        77.91 o
   0  -6  10        584.40        709.52       112.15 o
   1  -6  10        125.46        120.37        22.13 o
   2  -6  10        588.11        487.00        33.52 o
   3  -6  10        333.78        273.07        21.05 o
   4  -6  10         57.79         42.38        11.52 o
   5  -6  10        131.77        126.11        16.69 o
   6  -6  10        509.35        455.05        28.21 o
   7  -6  10        292.61        237.09        29.25 o
   8  -6  10         83.42         40.91        19.83 o
   9  -6  10         26.85         24.53        16.72 o
  10  -6  10        477.80        424.41        84.32 o
  11  -6  10        197.75        202.40        20.97 o
  12  -6  10         90.04         68.91        47.34 o
  -9  -5  10         76.51         64.33        26.43 o
  -8  -5  10         64.61         71.89        30.79 o
  -7  -5  10        189.51        223.39        52.97 o
  -6  -5  10         90.02        107.59        45.09 o
  -5  -5  10         31.02         50.41        20.87 o
  -4  -5  10        479.49        558.23        80.62 o
  -3  -5  10        996.60       1084.56       142.95 o
  -2  -5  10         20.40         16.31        21.01 o
  -1  -5  10         63.86        119.14        21.96 o
   0  -5  10        123.47        134.74        28.84 o
   1  -5  10        823.92        913.19        68.09 o
   2  -5  10        174.26        188.20        21.13 o
   3  -5  10         13.14          3.86         6.26 o
   4  -5  10        413.06        349.50        27.08 o
   5  -5  10       1453.80       1441.40        83.76 o
   6  -5  10        398.78        388.58        25.12 o
   7  -5  10         92.85         95.79        19.51 o
   8  -5  10        108.70         53.80        20.32 o
   9  -5  10        876.72        958.69       117.51 o
  10  -5  10          8.41         10.92         6.80 o
  11  -5  10         90.91         80.32        16.41 o
  12  -5  10          1.35         -1.15         7.76 o
  -9  -4  10        291.79        309.69       103.90 o
  -8  -4  10        368.38        377.52        74.94 o
  -7  -4  10         60.91         56.65        21.66 o
  -6  -4  10         69.87        146.45        51.18 o
  -5  -4  10       1794.99       1815.58       246.10 o
  -4  -4  10        753.76        823.28        81.84 o
  -3  -4  10         18.66          3.57         9.60 o
  -2  -4  10          9.58          4.54        11.36 o
  -1  -4  10       1119.43       1284.19       197.91 o
   0  -4  10        337.36        384.23        33.94 o
   1  -4  10        366.93        425.34        55.41 o
   2  -4  10        670.07        566.27        46.50 o
   3  -4  10        737.70        710.36        36.33 o
   4  -4  10        392.57        357.76        34.59 o
   5  -4  10         81.04        106.92        37.14 o
   6  -4  10       1278.05       1266.89        69.69 o
   7  -4  10       1264.57       1203.16        68.90 o
   8  -4  10        141.04        156.14        21.80 o
   9  -4  10        288.03        267.94        22.12 o
  10  -4  10        572.41        595.16        49.17 o
  11  -4  10        145.30        199.93        22.75 o
  12  -4  10          3.62          4.05         8.72 o
 -10  -3  10        107.97        112.61        36.26 o
  -9  -3  10        125.27        119.04        37.80 o
  -8  -3  10          1.00         -4.61        15.03 o
  -7  -3  10        644.84        520.09        87.62 o
  -6  -3  10       1229.56       1242.23       133.03 o
  -5  -3  10        303.84        445.35        62.18 o
  -4  -3  10       2705.03       3361.99       287.31 o
  -3  -3  10       3907.07       3344.18       422.49 o
  -2  -3  10        133.52         94.12        33.33 o
  -1  -3  10          2.01          0.94         8.42 o
   0  -3  10        331.21        343.62        38.44 o
   1  -3  10        686.80        693.53       100.76 o
   2  -3  10        667.00        615.13        47.37 o
   3  -3  10         45.08         43.16         9.07 o
   4  -3  10       1566.91       1548.45        67.93 o
   5  -3  10       1215.62       1282.36        67.77 o
   6  -3  10        365.29        382.12        38.01 o
   7  -3  10        157.77        203.94        19.55 o
   8  -3  10        989.96        888.20        70.61 o
   9  -3  10        507.48        508.21        48.98 o
  10  -3  10         19.51         12.39        10.30 o
  11  -3  10         90.90         73.13        11.95 o
  12  -3  10        488.55        459.37        54.70 o
  13  -3  10        203.81        177.95        21.98 o
 -10  -2  10         32.98         27.59        20.81 o
  -9  -2  10        182.36        168.54        42.16 o
  -8  -2  10        717.15        665.59        78.43 o
  -7  -2  10        371.52        361.02        66.41 o
  -6  -2  10         50.35         31.29        21.88 o
  -5  -2  10        502.59        507.59        77.54 o
  -4  -2  10        504.23        419.70        44.27 o
  -3  -2  10        348.26        418.80        65.63 o
  -2  -2  10        444.27        509.28        52.18 o
  -1  -2  10       2326.00       1965.97       101.05 o
   0  -2  10        488.87        361.29        47.24 o
   1  -2  10        228.57        179.83        21.59 o
   2  -2  10        383.69        429.78        24.05 o
   3  -2  10       1038.35        947.73        49.69 o
   4  -2  10       2764.74       2388.39       103.22 o
   5  -2  10        120.81        116.74        14.43 o
   6  -2  10        427.00        397.67        26.75 o
   7  -2  10        154.39        139.55        17.24 o
   8  -2  10         95.81         84.96        15.78 o
   9  -2  10          8.41          7.76         5.98 o
  10  -2  10        626.34        648.99        56.51 o
  11  -2  10        277.07        287.30        23.83 o
  12  -2  10        138.89        144.51        16.47 o
  13  -2  10         77.95         49.18        15.69 o
 -10  -1  10        378.11        382.67       123.49 o
  -9  -1  10          7.80          9.33        23.40 o
  -8  -1  10        179.41        196.22        60.72 o
  -7  -1  10        138.15        122.20        39.37 o
  -6  -1  10        325.02        304.77        48.52 o
  -5  -1  10         76.30        151.24        33.17 o
  -4  -1  10       1169.22       1070.05       166.86 o
  -3  -1  10       2171.87       2365.56       129.81 o
  -2  -1  10       2585.11       2407.01       140.24 o
  -1  -1  10         32.34        102.14        17.33 o
   0  -1  10        630.66        603.09        49.62 o
   1  -1  10        388.03        310.80        22.08 o
   2  -1  10       3335.64       2940.74       138.28 o
   3  -1  10         96.65        107.46        18.93 o
   4  -1  10         48.22         99.69        23.88 o
   5  -1  10       2396.07       2313.73        83.92 o
   6  -1  10         73.31         84.22        12.56 o
   7  -1  10         11.17         10.95         6.31 o
   8  -1  10        834.72        730.63        56.50 o
   9  -1  10          8.51         11.67         6.37 o
  10  -1  10        157.03        159.11        14.50 o
  11  -1  10         57.97         53.75        14.21 o
  12  -1  10        503.54        455.71        42.72 o
  13  -1  10        247.09        301.49        77.95 o
 -10   0  10          3.98          4.37        17.02 o
  -9   0  10        397.49        414.42        60.55 o
  -8   0  10        909.10        977.19        92.92 o
  -7   0  10         63.41         50.45        23.03 o
  -6   0  10        141.68        119.68        25.30 o
  -5   0  10        169.65        173.84        27.96 o
  -4   0  10       2055.92       2136.60       141.25 o
  -3   0  10        630.30        613.11        53.92 o
  -2   0  10        349.37        549.64        40.79 o
  -1   0  10       3611.17       4527.49       252.93 o
   0   0  10       3047.53       2899.12       210.65 o
   1   0  10        524.59        493.05        34.86 o
   2   0  10       1618.64       1316.22        71.95 o
   3   0  10        190.58        107.43        11.21 o
   4   0  10          9.81          4.28         3.99 o
   5   0  10        148.50        121.55        12.50 o
   6   0  10       2945.70       2959.44       171.35 o
   7   0  10       1533.84       1488.65        75.09 o
   8   0  10        281.28        281.10        29.64 o
   9   0  10        480.42        541.99        33.51 o
  10   0  10        167.18        152.07        13.76 o
  11   0  10        254.61        225.39        20.89 o
  12   0  10         85.81         71.61        18.47 o
  13   0  10         78.58         72.91        27.90 o
 -10   1  10        199.79        182.97        40.41 o
  -9   1  10        185.22        166.42        43.02 o
  -8   1  10         23.72         50.66        35.34 o
  -7   1  10       1109.20       1273.34       185.80 o
  -6   1  10          7.07         19.97        25.01 o
  -5   1  10         22.53          5.90        18.40 o
  -4   1  10         52.85         29.60        15.71 o
  -3   1  10       5574.66       5339.13       290.89 o
  -2   1  10       1403.13       1185.17        68.39 o
  -1   1  10          0.57         14.45         8.83 o
   0   1  10        643.75       1738.32        94.77 o
   1   1  10       3414.02       3486.91       139.95 o
   2   1  10        460.44        506.26        33.84 o
   3   1  10        663.74        673.35        37.11 o
   4   1  10        487.35        485.72        24.89 o
   5   1  10       3928.02       4065.30       151.98 o
   6   1  10        339.37        394.42        31.52 o
   7   1  10        205.56        193.69        19.42 o
   8   1  10        589.59        606.77        32.69 o
   9   1  10        972.56        993.08        72.85 o
  10   1  10        274.46        287.49        21.11 o
  11   1  10         62.22         44.00        11.38 o
  12   1  10        220.11        240.37        50.58 o
  13   1  10        238.43        333.53        59.41 o
 -10   2  10         40.66         38.30        24.52 o
  -9   2  10        108.11         86.30        34.83 o
  -8   2  10        697.15        762.53        85.23 o
  -7   2  10        688.44        578.05        84.87 o
  -6   2  10         93.20         74.84        23.46 o
  -5   2  10        922.71        835.39        68.79 o
  -4   2  10       1128.50        943.95        64.95 o
  -3   2  10        122.93         84.49        22.67 o
  -2   2  10        335.49        282.61        30.10 o
  -1   2  10       2827.26       2498.43       119.15 o
   0   2  10       6168.56       5826.18       264.38 o
   1   2  10        317.23        388.99        24.10 o
   2   2  10       1669.67       1796.59       123.43 o
   3   2  10        162.56        186.88        16.69 o
   4   2  10       1661.02       1391.35        47.13 o
   5   2  10          6.43          0.12         4.40 o
   6   2  10       3123.85       2740.65       105.03 o
   7   2  10       1068.32       1304.18        96.99 o
   8   2  10       1151.94       1105.43        36.78 o
   9   2  10         57.77         63.85         6.77 o
  10   2  10       1295.96       1134.43        75.67 o
  11   2  10         66.03         52.98        12.81 o
  12   2  10         21.65         43.83        44.02 o
  13   2  10         37.87         61.72        53.99 o
 -10   3  10        376.48        388.99        93.57 o
  -9   3  10        256.25        320.41        58.77 o
  -8   3  10         23.80         29.39        18.87 o
  -7   3  10         50.49         50.31        36.40 o
  -6   3  10       1268.72       1250.39       135.72 o
  -5   3  10       1233.85       1284.48       125.58 o
  -4   3  10        140.60        209.99        38.19 o
  -3   3  10        520.78        525.41        51.72 o
  -2   3  10        176.34        184.95        26.35 o
  -1   3  10       2084.67       1941.08       107.01 o
   0   3  10        110.04         83.90        11.66 o
   1   3  10       2864.14       2802.21       131.81 o
   2   3  10       1055.44       1095.01        91.67 o
   3   3  10         39.59        154.58        13.91 o
   4   3  10          0.71        141.24         9.99 o
   5   3  10       1439.66       1373.45        42.94 o
   6   3  10       1982.91       2109.45        99.00 o
   7   3  10        354.14        422.59        90.39 o
   8   3  10        746.51        793.84        85.87 o
   9   3  10        371.79        402.42        61.42 o
  10   3  10        101.63        131.67        64.19 o
  11   3  10          6.13         14.45        19.22 o
  12   3  10        318.45        347.21        66.88 o
  13   3  10        174.81        200.26        53.80 o
 -10   4  10          0.12          5.01        14.50 o
  -9   4  10        146.95        139.47        39.79 o
  -8   4  10        499.67        559.86        71.02 o
  -7   4  10        330.99        358.58        96.32 o
  -6   4  10          1.12          1.88         9.36 o
  -5   4  10        920.53       1104.64        95.92 o
  -4   4  10        828.99        839.84        64.86 o
  -3   4  10       1027.48       1168.70        69.93 o
  -2   4  10        331.31        533.63        38.60 o
  -1   4  10       1859.04       1664.12        73.13 o
   0   4  10       1091.52       1065.12        52.37 o
   1   4  10        322.35        230.86        31.61 o
   2   4  10       2372.35       2363.16       101.30 o
   3   4  10       1745.12       1745.96        88.56 o
   4   4  10        561.47        497.80        26.71 o
   5   4  10        478.15        536.12        47.56 o
   6   4  10       2131.23       2544.85       159.27 o
   7   4  10       1085.73       1203.57       109.68 o
   8   4  10        344.75        360.52        58.20 o
   9   4  10         14.05         42.80        43.71 o
  10   4  10        142.28        244.92        52.43 o
  11   4  10        418.81        544.33        81.10 o
  12   4  10         46.40         82.01        62.18 o
  13   4  10        133.24        148.24        90.54 o
 -10   5  10        162.79        190.63        60.49 o
  -9   5  10        109.78        148.63        46.32 o
  -8   5  10          2.27         -4.10        14.02 o
  -7   5  10        152.76        172.08        32.56 o
  -6   5  10       1139.96       1121.20        97.36 o
  -5   5  10         31.69         24.96        19.04 o
  -4   5  10          0.12          1.79        12.88 o
  -3   5  10        185.83        215.66        20.98 o
  -2   5  10       2216.88       2182.35       185.72 o
  -1   5  10        109.83        136.67        23.59 o
   0   5  10        209.44        455.41        66.20 o
   1   5  10        210.05        175.78        15.14 o
   2   5  10       1550.36       1457.15        55.02 o
   3   5  10        156.93         92.98         9.72 o
   4   5  10        298.86        278.76        14.65 o
   5   5  10       2004.02       2105.02       116.18 o
   6   5  10        735.48        828.15       107.16 o
   7   5  10         22.09        230.17        69.80 o
   8   5  10        940.69       1300.59       130.88 o
   9   5  10        796.70        890.40       105.10 o
  10   5  10          8.22         32.64        44.17 o
  11   5  10         14.26         42.08        49.33 o
  12   5  10        173.20        317.41       113.97 o
  13   5  10        107.52        126.67        50.92 o
 -10   6  10         32.89         58.41        38.21 o
  -9   6  10          5.85         34.08        28.22 o
  -8   6  10        228.42        250.59        55.40 o
  -7   6  10        627.97        650.96        76.06 o
  -6   6  10          1.61          8.20        14.95 o
  -5   6  10         57.19         28.32        19.62 o
  -4   6  10        396.02        333.46        31.22 o
  -3   6  10        631.24        509.38        35.74 o
  -2   6  10        322.23        267.82        26.45 o
  -1   6  10         10.90         11.80         7.87 o
   0   6  10       1143.76       1115.45        92.03 o
   1   6  10       1744.21       1581.56       102.81 o
   2   6  10       1298.95       1251.20        52.63 o
   3   6  10        252.88        261.82        21.38 o
   4   6  10        491.80        408.30        17.52 o
   5   6  10         15.44          2.43         8.95 o
   6   6  10       2194.80       2191.64       181.15 o
   7   6  10        696.60        691.09        79.32 o
   8   6  10         79.23        138.27        68.24 o
   9   6  10          1.76         32.72        26.05 o
  10   6  10        725.96        965.36       180.39 o
  11   6  10        359.46        373.87        73.33 o
  12   6  10        131.61        199.73        57.36 o
  13   6  10         18.12         74.80        44.32 o
 -10   7  10        424.26        610.98       123.64 o
  -9   7  10        321.47        303.48       102.88 o
  -8   7  10         70.38        101.75        49.25 o
  -7   7  10        324.95        297.10        43.54 o
  -6   7  10        540.07        478.27        80.79 o
  -5   7  10         30.55         24.14        11.25 o
  -4   7  10        293.10        343.48        39.54 o
  -3   7  10       1013.09        851.55        76.56 o
  -2   7  10        462.27        408.53        38.88 o
  -1   7  10          0.24         -0.21         4.03 o
   0   7  10        486.62        369.19        40.52 o
   1   7  10       1491.62       1334.82        57.75 o
   2   7  10       1259.70       1062.55        43.80 o
   3   7  10        668.19        724.29        42.73 o
   4   7  10          0.20        108.37       120.04 o
   5   7  10       1338.19       1473.06       120.15 o
   6   7  10        867.41        981.44        92.62 o
   7   7  10        278.02        357.53        55.77 o
   8   7  10        533.69        584.59        78.18 o
   9   7  10       1182.32       1574.90       229.72 o
  10   7  10        222.39        269.45        62.71 o
  11   7  10         50.92        162.20        53.23 o
  12   7  10         81.00        117.72        52.28 o
  -9   8  10        279.40        265.28       129.85 o
  -8   8  10        704.68        894.84       115.30 o
  -7   8  10        167.96        175.74        44.70 o
  -6   8  10         30.50         27.48        14.93 o
  -5   8  10        439.27        357.44        47.18 o
  -4   8  10        409.48        415.11        38.58 o
  -3   8  10         64.45         96.81        14.99 o
  -2   8  10          0.22          1.27         4.92 o
  -1   8  10        253.33        226.97        20.25 o
   0   8  10       4497.14       3998.41       206.46 o
   1   8  10        353.85        348.01        21.32 o
   2   8  10       1494.43       1321.71        92.70 o
   3   8  10       1083.05       1127.65       115.22 o
   4   8  10       1792.21       1595.26        84.19 o
   5   8  10        253.33        435.82        54.33 o
   6   8  10         92.20        174.63        35.83 o
   7   8  10        704.78        862.01        94.52 o
   8   8  10        518.78        724.91        88.83 o
   9   8  10          4.65         47.70        50.08 o
  10   8  10        258.62        363.14        67.22 o
  11   8  10        796.34       1113.00       147.83 o
  12   8  10        121.27        193.74        65.74 o
  -9   9  10        358.57        452.49       140.72 o
  -8   9  10         60.07         45.22        13.89 o
  -7   9  10        194.50        209.02        70.44 o
  -6   9  10        492.75        487.91        81.14 o
  -5   9  10        447.99        434.07       116.68 o
  -4   9  10         29.23         15.21        13.51 o
  -3   9  10        682.07        583.82        58.18 o
  -2   9  10        360.50        329.49        28.36 o
  -1   9  10         80.35         78.93        16.25 o
   0   9  10          9.74         -0.85         6.25 o
   1   9  10        553.72        447.72        32.29 o
   2   9  10        877.91        807.09        65.56 o
   3   9  10          1.62          2.94         4.34 o
   4   9  10        763.48        729.07        53.98 o
   5   9  10        123.06         94.47         5.32 o
   6   9  10        289.14        306.57        74.08 o
   7   9  10        311.19        327.04        87.81 o
   8   9  10        607.20        911.52       104.72 o
   9   9  10        392.47        490.49       120.22 o
  10   9  10        373.59        435.40        74.27 o
  11   9  10         27.54         54.18        36.89 o
  12   9  10        210.29        416.52        89.06 o
  -8  10  10         23.08          1.01         5.50 o
  -7  10  10         74.50         86.04        33.17 o
  -6  10  10          0.16         -5.31         8.32 o
  -5  10  10        449.85        406.95        52.06 o
  -4  10  10        542.73        451.66        65.59 o
  -3  10  10        445.41        406.53        47.57 o
  -2  10  10         58.37         53.08        14.99 o
  -1  10  10        632.75        553.77        50.56 o
   0  10  10        440.26        416.60        27.45 o
   1  10  10        224.10        268.32        20.82 o
   2  10  10        181.13        175.72        13.13 o
   3  10  10         52.05         38.70         8.24 o
   4  10  10        294.98        274.77        25.27 o
   5  10  10         39.51         32.48         6.77 o
   6  10  10        233.43        156.58        47.70 o
   7  10  10        496.52        525.56        61.91 o
   8  10  10         28.36         21.38        21.31 o
   9  10  10          9.22         21.35        40.49 o
  10  10  10         88.48        102.18        41.36 o
  11  10  10        288.04        371.52        81.51 o
  -8  11  10         88.99        106.31        50.01 o
  -7  11  10         10.35          9.44        15.75 o
  -6  11  10        392.95        347.33       132.49 o
  -5  11  10        114.51         76.00        32.47 o
  -4  11  10         65.08         48.55        17.69 o
  -3  11  10        135.52        124.67        33.04 o
  -2  11  10        796.04        808.71        55.50 o
  -1  11  10         41.85         43.59        17.28 o
   0  11  10         49.76         51.58        11.21 o
   1  11  10         48.85         44.52         8.14 o
   2  11  10         82.53        117.11        11.73 o
   3  11  10        281.24        277.90        24.22 o
   4  11  10        108.76         97.28        12.34 o
   5  11  10        335.40        256.98        16.33 o
   6  11  10        253.50        183.87        25.29 o
   7  11  10         18.07         21.38        17.02 o
   8  11  10         74.52         59.68        26.46 o
   9  11  10        263.78        316.13       107.26 o
  10  11  10        167.60        230.29       100.40 o
  -7  12  10        118.24        165.15        97.97 o
  -6  12  10          0.30        -11.83        18.58 o
  -5  12  10        233.42        207.75        74.94 o
  -4  12  10        656.24        576.94       154.16 o
  -3  12  10        178.90        193.17        32.04 o
  -2  12  10         23.11         15.40        10.53 o
  -1  12  10        360.82        383.49        32.03 o
   0  12  10        760.03        714.22        41.54 o
   1  12  10         78.81         62.55        13.96 o
   2  12  10        119.17        110.30        12.32 o
   3  12  10        932.34        848.61        51.09 o
   4  12  10       1185.67       1098.19        56.16 o
   5  12  10        120.67        103.58        11.43 o
   6  12  10         46.22         25.70         5.10 o
   7  12  10        344.59        395.48        53.53 o
   8  12  10        151.68        143.92        60.13 o
   9  12  10         11.46          1.82        11.79 o
  -6  13  10        211.80        400.67       151.50 o
  -5  13  10         45.26         20.30        24.13 o
  -4  13  10          2.82          4.47        10.42 o
  -3  13  10        418.30        418.81        65.87 o
  -2  13  10        304.75        337.29        43.42 o
  -1  13  10        134.78        124.47        25.25 o
   0  13  10         41.95         36.98        12.98 o
   1  13  10        483.44        470.01        31.87 o
   2  13  10        983.92        935.28        76.15 o
   3  13  10        201.96        184.87        18.83 o
   4  13  10        411.01        340.52        27.80 o
   5  13  10        389.59        350.74        26.70 o
   6  13  10        263.84        245.34        62.10 o
   7  13  10         29.25         42.50        35.26 o
   8  13  10         28.28         14.79        27.98 o
   9  13  10         80.79        128.34        51.41 o
  -5  14  10         66.31         77.33        46.13 o
  -4  14  10        330.39        347.53        42.22 o
  -3  14  10        155.85        178.07        35.05 o
  -2  14  10          6.74         -0.56        11.39 o
  -1  14  10        193.57        246.37        31.89 o
   0  14  10        412.36        355.49        36.92 o
   1  14  10          0.10          2.32         4.78 o
   2  14  10         56.22         57.96        11.97 o
   3  14  10        611.71        569.13        45.30 o
   4  14  10        861.10        777.96        57.86 o
   5  14  10         63.36         25.10         7.98 o
   6  14  10         24.11         36.81        28.81 o
   7  14  10        134.07        152.60        53.61 o
   8  14  10         30.51         62.75        34.80 o
  -4  15  10         13.75         28.66        32.39 o
  -3  15  10         80.46         89.81        23.14 o
  -2  15  10        210.64        196.83        34.63 o
  -1  15  10         44.56         46.53        14.47 o
   0  15  10         10.82         -5.06        12.94 o
   1  15  10          4.18          2.60         3.96 o
   2  15  10        231.79        233.92        26.98 o
   3  15  10         27.93         21.79        11.19 o
   4  15  10         74.04         64.33        12.34 o
   5  15  10         94.01         85.00        20.74 o
   6  15  10        144.79        141.72        29.16 o
  -2  16  10          6.16          2.22         8.02 o
  -1  16  10        397.44        456.76       101.27 o
   0  16  10        214.41        275.82        56.89 o
   1  16  10         31.67         34.53        12.25 o
   2  16  10          8.32         17.64         8.84 o
   3  16  10        130.49        136.52        21.73 o
   4  16  10        113.39         98.28        14.87 o
  -1 -12  11        103.66        163.89        65.50 o
   0 -12  11          9.77         16.94        17.47 o
   1 -12  11        154.07        214.76        50.23 o
   2 -12  11         65.14        100.03        28.39 o
   3 -12  11          1.52          8.23        24.27 o
   4 -12  11         37.15         46.03        26.67 o
   5 -12  11        121.37        177.17        41.13 o
  -3 -11  11        264.02        318.69       115.45 o
  -2 -11  11         15.27         30.71        25.98 o
  -1 -11  11         61.79         71.52        27.12 o
   0 -11  11        317.36        455.01        78.58 o
   1 -11  11         90.25         96.24        16.88 o
   2 -11  11         15.40         18.08        13.39 o
   3 -11  11        169.64        190.47        42.66 o
   4 -11  11        109.18        125.89        29.01 o
   5 -11  11         35.98         50.33        37.61 o
   6 -11  11          0.06         -5.14        14.23 o
   7 -11  11         77.74         74.69        34.43 o
  -4 -10  11          9.70          6.14        33.67 o
  -3 -10  11         60.41         57.73        29.10 o
  -2 -10  11         75.51         99.72        27.64 o
  -1 -10  11        388.75        588.89        83.90 o
   0 -10  11         63.68         68.66        23.23 o
   1 -10  11        410.21        415.70        75.44 o
   2 -10  11        456.62        403.58        74.35 o
   3 -10  11         37.23         48.44        15.93 o
   4 -10  11         54.21         59.08        12.00 o
   5 -10  11        131.10        142.93        26.13 o
   6 -10  11         76.25        134.14        46.27 o
   7 -10  11          0.03         12.28        18.24 o
   8 -10  11         35.24         44.74        27.64 o
  -5  -9  11         10.50         10.92        15.58 o
  -4  -9  11        150.98        204.68        64.34 o
  -3  -9  11        140.01        198.06        43.93 o
  -2  -9  11          3.94         -6.14        11.24 o
  -1  -9  11         26.83         10.88        16.68 o
   0  -9  11        131.27        173.47        37.76 o
   1  -9  11         60.78         50.45        30.42 o
   2  -9  11         37.40         28.38        13.65 o
   3  -9  11        318.83        358.62        39.50 o
   4  -9  11        663.86        653.86        69.98 o
   5  -9  11         86.59        108.84        20.50 o
   6  -9  11         61.99         59.95        18.70 o
   7  -9  11        133.84        121.16        25.95 o
   8  -9  11         63.19         81.86        31.20 o
   9  -9  11          0.69        -10.99        17.06 o
  -6  -8  11        231.07        327.28        76.02 o
  -5  -8  11         44.16         58.48        39.27 o
  -4  -8  11        119.53        157.62        51.68 o
  -3  -8  11        423.54        525.21        83.05 o
  -2  -8  11        583.53        665.33        75.85 o
  -1  -8  11        170.94        172.76        29.93 o
   0  -8  11         60.27         67.40        26.13 o
   1  -8  11        218.02        250.42        34.62 o
   2  -8  11       1051.46       1047.02        88.98 o
   3  -8  11         82.35         92.11        19.41 o
   4  -8  11         51.14         60.75        15.25 o
   5  -8  11        709.13        696.88        58.82 o
   6  -8  11        421.39        428.72        44.40 o
   7  -8  11         40.91         33.59        15.93 o
   8  -8  11         33.41         32.42        35.49 o
   9  -8  11        252.09        255.73        48.00 o
  10  -8  11         39.07          0.15        14.56 o
  -7  -7  11        265.25        296.65        99.35 o
  -6  -7  11        192.11        225.94        67.29 o
  -5  -7  11         71.32         65.39        23.66 o
  -4  -7  11        638.58        716.07       102.25 o
  -3  -7  11        458.63        498.63        90.53 o
  -2  -7  11         19.01         25.68        18.53 o
  -1  -7  11        703.31        741.63        93.03 o
   0  -7  11        151.79        127.17        25.18 o
   1  -7  11         53.90         58.74        22.70 o
   2  -7  11         97.34         99.66        20.74 o
   3  -7  11        837.75        774.38        66.25 o
   4  -7  11        936.87        834.89        45.83 o
   5  -7  11         49.85         41.90        13.63 o
   6  -7  11        125.17        107.91        18.93 o
   7  -7  11        305.51        262.66        39.05 o
   8  -7  11        402.47        407.19        87.77 o
   9  -7  11        184.61        174.06        37.19 o
  10  -7  11        183.76          0.27        14.60 o
  11  -7  11        256.55        288.57        63.47 o
  -8  -6  11         56.09         79.93        29.47 o
  -7  -6  11         39.72         41.63        21.64 o
  -6  -6  11          6.38         14.97        26.31 o
  -5  -6  11        109.24        121.08        29.98 o
  -4  -6  11          1.37        -13.42        23.60 o
  -3  -6  11        966.70       1096.57       166.54 o
  -2  -6  11        377.37        366.35        49.43 o
  -1  -6  11        807.93        846.03       147.81 o
   0  -6  11         98.77         74.37        33.80 o
   1  -6  11       1286.04       1266.08        83.14 o
   2  -6  11        546.73        562.40        54.14 o
   3  -6  11          4.64          2.01         5.51 o
   4  -6  11         12.07         11.74         7.60 o
   5  -6  11        742.50        752.62        49.31 o
   6  -6  11        871.19        861.68        63.16 o
   7  -6  11        302.72        220.43        65.42 o
   8  -6  11         20.13         21.95        27.22 o
   9  -6  11        203.95        194.73        58.05 o
  10  -6  11        326.61        279.01        44.21 o
  11  -6  11         41.76         42.71        35.98 o
  -8  -5  11        311.46        325.80        59.09 o
  -7  -5  11         84.04        109.49        48.06 o
  -6  -5  11          2.14         14.33        14.77 o
  -5  -5  11        606.68        632.98        97.22 o
  -4  -5  11          2.07          1.12         8.99 o
[truncated: 181,884 more chars]
